# Supplementary material for: Multi-Scale Geometric Network Analysis Identifies Melanoma Immunotherapy Response Gene Modules
Source: bioRxiv. 2023 Nov 21:2023.11.21.568144. Preprint. [Version 1] doi: 10.1101/2023.11.21.568144 (PMC10690163; doi:10.1101/2023.11.21.568144)
Supplement: Supplement 1 [file media-1.xlsx]

## Sheet: gene_modules
Gene	cluster	module
AAK1	0	1
ACTR2	0	1
ACTR3	0	1
ADRB2	0	1
AGFG1	0	1
AGTR1	0	1
AMPH	0	1
AP2A1	0	1
AP2A2	0	1
AP2B1	0	1
AP2M1	0	1
AP2S1	0	1
APOB	0	1
ARPC1A	0	1
ARPC2	0	1
ARPC3	0	1
ARPC4	0	1
ARPC5	0	1
ARRB1	0	1
ARRB2	0	1
AVPR2	0	1
BIN1	0	1
CBL	0	1
CD3D	0	1
CD3G	0	1
CD4	0	1
CFTR	0	1
CLTA	0	1
CLTB	0	1
CLTC	0	1
CLTCL1	0	1
CTTN	0	1
DAB2	0	1
DNAJC6	0	1
DNM1	0	1
DNM2	0	1
DNM3	0	1
DVL2	0	1
EGF	0	1
EGFR	0	1
EPN1	0	1
EPN2	0	1
EPS15	0	1
EPS15L1	0	1
FCHO1	0	1
FCHO2	0	1
FNBP1	0	1
FNBP1L	0	1
FZD4	0	1
GAK	0	1
GAPVD1	0	1
HGS	0	1
HIP1	0	1
HIP1R	0	1
HSPA8	0	1
IGF2R	0	1
IL7R	0	1
ITSN1	0	1
ITSN2	0	1
KIAA0319	0	1
LDLR	0	1
LDLRAP1	0	1
LRP2	0	1
M6PR	0	1
NECAP1	0	1
NECAP2	0	1
OCRL	0	1
PACSIN1	0	1
PACSIN2	0	1
PACSIN3	0	1
PICALM	0	1
PIK3C2A	0	1
RAB5A	0	1
RAB5B	0	1
RAB5C	0	1
REPS1	0	1
REPS2	0	1
RPS27A	0	1
RPS6KA5	0	1
SCARB2	0	1
SGIP1	0	1
SH3GL1	0	1
SH3GL2	0	1
SH3GL3	0	1
SH3KBP1	0	1
SLC2A8	0	1
SNAP91	0	1
SNX18	0	1
SNX9	0	1
SPRY2	0	1
STAM	0	1
STAM2	0	1
STON1	0	1
STON2	0	1
SYNJ1	0	1
SYNJ2	0	1
SYT1	0	1
SYT11	0	1
SYT2	0	1
SYT8	0	1
SYT9	0	1
TACR1	0	1
TF	0	1
TFRC	0	1
TGOLN2	0	1
TRIP10	0	1
UBA52	0	1
UBB	0	1
UBC	0	1
UBQLN2	0	1
VAMP2	0	1
VAMP3	0	1
VAMP4	0	1
VAMP8	0	1
WASL	0	1
WNT5A	0	1
ACAA1	1	2
ARMC8	1	2
B2M	1	2
BPI	1	2
CANT1	1	2
CCL19	1	2
CCL2	1	2
CCL20	1	2
CCL22	1	2
CCL4	1	2
CCL5	1	2
CCR1	1	2
CCR2	1	2
CCR5	1	2
CCT2	1	2
CCT3	1	2
CCT4	1	2
CCT5	1	2
CCT6A	1	2
CCT6B	1	2
CCT7	1	2
CCT8	1	2
CEP290	1	2
CFP	1	2
CHRM1	1	2
CNN2	1	2
CRACR2A	1	2
CXCL1	1	2
CXCL10	1	2
CXCL11	1	2
CXCL12	1	2
CXCL2	1	2
CXCL8	1	2
CXCR4	1	2
CYFIP1	1	2
DBNL	1	2
DNASE1L1	1	2
DOCK2	1	2
EDN1	1	2
ERP44	1	2
FOLR3	1	2
FPR1	1	2
FRK	1	2
GHDC	1	2
GNAI1	1	2
GNAI2	1	2
GNAI3	1	2
GNAO1	1	2
GNAZ	1	2
GNB1	1	2
GNG2	1	2
GSDMD	1	2
HPSE	1	2
IL10	1	2
JUP	1	2
KPNB1	1	2
LPAR1	1	2
LPAR2	1	2
LPAR3	1	2
LRRC7	1	2
NEU1	1	2
NIT2	1	2
NOS3	1	2
OPRD1	1	2
OSCAR	1	2
PDXK	1	2
PGLYRP1	1	2
PTAFR	1	2
QPCT	1	2
RAB27A	1	2
RETN	1	2
RGS1	1	2
S1PR1	1	2
SAA1	1	2
SPTAN1	1	2
TCP1	1	2
TIMP2	1	2
TOLLIP	1	2
VCL	1	2
ACOX1	2	3
AGO1	2	3
AGO3	2	3
AGO4	2	3
AKR7A2	2	3
APOA1	2	3
APOA2	2	3
ARID1A	2	3
ARNT	2	3
ASH2L	2	3
ASPH	2	3
ATF2	2	3
ATF3	2	3
ATN1	2	3
BAG1	2	3
BATF3	2	3
CABIN1	2	3
CBFB	2	3
CBX2	2	3
CBX4	2	3
CBX6	2	3
CBX8	2	3
CD44	2	3
CEBPA	2	3
CEBPD	2	3
CHD3	2	3
CHD4	2	3
COPS5	2	3
CPT1A	2	3
CREB1	2	3
CREBBP	2	3
CREM	2	3
CRTC1	2	3
CRYZ	2	3
CSNK2A1	2	3
DHX9	2	3
EED	2	3
EGR1	2	3
EGR2	2	3
EHHADH	2	3
ELSPBP1	2	3
EP300	2	3
ESR1	2	3
ETS1	2	3
ETS2	2	3
EZH2	2	3
FABP1	2	3
FAT1	2	3
FKBP1A	2	3
FOS	2	3
FOSB	2	3
FOSL1	2	3
FOSL2	2	3
FOXA1	2	3
FOXO3	2	3
FOXP3	2	3
GATA2	2	3
GATA3	2	3
GATA4	2	3
GATAD2A	2	3
GATAD2B	2	3
GSTA2	2	3
GTF2A1	2	3
GTF2B	2	3
GTF2E1	2	3
GTF2F1	2	3
GTF3A	2	3
HAND2	2	3
HDAC1	2	3
HDAC2	2	3
HDAC3	2	3
HDAC5	2	3
HDAC7	2	3
HES1	2	3
HMGB1	2	3
HMOX1	2	3
HMOX2	2	3
HOXA7	2	3
HOXB3	2	3
HSD17B4	2	3
HSF2	2	3
IGFBP7	2	3
IRF1	2	3
IRF2	2	3
IRF3	2	3
IRF4	2	3
IRF5	2	3
IRF6	2	3
JDP2	2	3
JUN	2	3
JUNB	2	3
JUND	2	3
KAT2B	2	3
KDM1A	2	3
KDM2B	2	3
KDM6A	2	3
KDM6B	2	3
KMT2C	2	3
KMT2D	2	3
KPNA2	2	3
LDHA	2	3
LIN28A	2	3
LPL	2	3
MAF	2	3
MAF1	2	3
MAFB	2	3
MAPK10	2	3
MAPK11	2	3
MAPK12	2	3
MAPK14	2	3
MBD3	2	3
ME1	2	3
MECOM	2	3
MEF2A	2	3
MEF2C	2	3
MEF2D	2	3
MOV10	2	3
MSH2	2	3
MTA1	2	3
MTA2	2	3
MTA3	2	3
MYC	2	3
MYL2	2	3
NCOA1	2	3
NCOA3	2	3
NCOA6	2	3
NFATC1	2	3
NFATC2	2	3
NFATC3	2	3
NFE2L2	2	3
NKD1	2	3
NOS2	2	3
NOTCH1	2	3
NPPA	2	3
NR1H3	2	3
NR2E1	2	3
NR3C1	2	3
NUP214	2	3
PAXIP1	2	3
PHC1	2	3
PHC2	2	3
PHC3	2	3
PIAS3	2	3
POLR2A	2	3
POLR2B	2	3
POLR2C	2	3
POLR2D	2	3
POLR2E	2	3
POLR2F	2	3
POLR2G	2	3
POLR2H	2	3
POLR2I	2	3
POLR2J	2	3
POLR2K	2	3
POLR2L	2	3
POR	2	3
POU2F1	2	3
POU2F2	2	3
POU5F1	2	3
PPARA	2	3
PPARG	2	3
PPP3CA	2	3
PPP3CB	2	3
PPP3CC	2	3
PPP3R1	2	3
PTGS2	2	3
RAN	2	3
RB1	2	3
RBBP4	2	3
RBBP5	2	3
RBBP7	2	3
RCOR1	2	3
REST	2	3
RING1	2	3
RNF2	2	3
RORA	2	3
RUNX1	2	3
SALL4	2	3
SIRT1	2	3
SMAD3	2	3
SMAD4	2	3
SMARCA4	2	3
SMARCB1	2	3
SMARCC1	2	3
SMARCC2	2	3
SMARCD1	2	3
SMARCE1	2	3
SNAI1	2	3
SNAI2	2	3
SOX2	2	3
SP1	2	3
SP3	2	3
SUZ12	2	3
TBX21	2	3
TCF7L2	2	3
TERT	2	3
TNRC6A	2	3
TNRC6B	2	3
TNRC6C	2	3
TP53	2	3
TWIST1	2	3
UGT1A6	2	3
WDR5	2	3
YY1	2	3
ABI1	3	4
ABI2	3	4
ABL1	3	4
ACTB	3	4
ACTN1	3	4
AKT1	3	4
AKT2	3	4
AKT3	3	4
ARHGAP35	3	4
ARHGDIB	3	4
ARHGEF7	3	4
ARPC1B	3	4
ARTN	3	4
BAIAP2	3	4
BCAR1	3	4
BCL2	3	4
BCL2A1	3	4
BCL2L1	3	4
BCL6	3	4
BCR	3	4
BDNF	3	4
BLK	3	4
BLNK	3	4
BMX	3	4
BRK1	3	4
BTK	3	4
CAMK2B	3	4
CAMK2D	3	4
CAMK2G	3	4
CAPN2	3	4
CASP3	3	4
CD2	3	4
CD247	3	4
CD274	3	4
CD28	3	4
CD3E	3	4
CD47	3	4
CD80	3	4
CD86	3	4
CD8A	3	4
CD8B	3	4
CDC42	3	4
CDH2	3	4
CDK5	3	4
CDK5R1	3	4
CHRNA1	3	4
CISH	3	4
CLEC1B	3	4
CPSF6	3	4
CRK	3	4
CRKL	3	4
CSF2RB	3	4
CSK	3	4
CTLA4	3	4
CTNNA1	3	4
CTNND1	3	4
CUX1	3	4
CYFIP2	3	4
DAPP1	3	4
DCC	3	4
DNAJA3	3	4
DOCK1	3	4
DOK1	3	4
DOK2	3	4
EBI3	3	4
EFNA1	3	4
EFNA5	3	4
EFNB1	3	4
ELK1	3	4
ELMO1	3	4
ELMO2	3	4
EPHA1	3	4
EPHA2	3	4
EPHA3	3	4
EPHA4	3	4
EPHA5	3	4
EPHA6	3	4
EPHA7	3	4
EPHB1	3	4
EPHB2	3	4
EPO	3	4
EPOR	3	4
ERBB2	3	4
ERBB4	3	4
FCER1A	3	4
FCER1G	3	4
FCER2	3	4
FCGR1A	3	4
FCGR2A	3	4
FCGR3A	3	4
FER	3	4
FGF18	3	4
FGF7	3	4
FGFR1OP2	3	4
FGFR2	3	4
FGFR3	3	4
FGFR4	3	4
FGR	3	4
FLT1	3	4
FLT3	3	4
FN1	3	4
FOXO1	3	4
FRS2	3	4
FRS3	3	4
FSCN1	3	4
FYN	3	4
GAB1	3	4
GAB2	3	4
GFRA1	3	4
GFRA2	3	4
GFRA3	3	4
GIT2	3	4
GP6	3	4
GPC1	3	4
GRAP2	3	4
GRB2	3	4
GRB7	3	4
HCK	3	4
HGF	3	4
HRAS	3	4
HSP90AA1	3	4
IFNAR1	3	4
IFNG	3	4
IFNGR1	3	4
IFNGR2	3	4
IFNLR1	3	4
IGF1R	3	4
IGLL5	3	4
IKZF3	3	4
IL10RA	3	4
IL10RB	3	4
IL12A	3	4
IL12B	3	4
IL12RB1	3	4
IL12RB2	3	4
IL13RA1	3	4
IL15	3	4
IL15RA	3	4
IL20RA	3	4
IL20RB	3	4
IL21	3	4
IL21R	3	4
IL22RA1	3	4
IL23A	3	4
IL23R	3	4
IL24	3	4
IL27	3	4
IL27RA	3	4
IL2RA	3	4
IL2RB	3	4
IL2RG	3	4
IL4R	3	4
IL5RA	3	4
IL6	3	4
IL6ST	3	4
ILK	3	4
INPP5D	3	4
INSR	3	4
IRS1	3	4
IRS2	3	4
ITGA2B	3	4
ITGAV	3	4
ITGAX	3	4
ITGB1	3	4
ITGB2	3	4
ITGB5	3	4
ITK	3	4
JAK1	3	4
JAK2	3	4
JAK3	3	4
KDR	3	4
KIT	3	4
KITLG	3	4
KLB	3	4
KLRC1	3	4
KLRC2	3	4
KLRD1	3	4
KLRG1	3	4
KRAS	3	4
LAT	3	4
LCK	3	4
LCP2	3	4
LEP	3	4
LEPR	3	4
LIF	3	4
LMO4	3	4
LRPPRC	3	4
LRRFIP1	3	4
LYN	3	4
MAP2K1	3	4
MAP2K2	3	4
MAP3K11	3	4
MAP4K1	3	4
MAPK1	3	4
MAPK3	3	4
MAPK8	3	4
MAPK8IP3	3	4
MAPK9	3	4
MCL1	3	4
MET	3	4
MMP1	3	4
MMP3	3	4
MPL	3	4
MS4A2	3	4
MTOR	3	4
MYH2	3	4
MYH9	3	4
MYO18A	3	4
MYO1C	3	4
MYO5A	3	4
MYO9B	3	4
NCK1	3	4
NCK2	3	4
NCKAP1	3	4
NCKAP1L	3	4
NDN	3	4
NDUFA13	3	4
NGEF	3	4
NGF	3	4
NGFR	3	4
NR4A1	3	4
NRAS	3	4
NRG1	3	4
NRTN	3	4
NTF3	3	4
NTF4	3	4
NTRK1	3	4
NTRK2	3	4
NTRK3	3	4
OSM	3	4
PAG1	3	4
PAK1	3	4
PAK3	3	4
PDCD1	3	4
PDCD1LG2	3	4
PDGFB	3	4
PDGFRA	3	4
PDGFRB	3	4
PDPK1	3	4
PDPN	3	4
PECAM1	3	4
PIK3CA	3	4
PIK3CB	3	4
PIK3R1	3	4
PIK3R2	3	4
PIK3R3	3	4
PILRA	3	4
PIM1	3	4
PLCG1	3	4
PLCG2	3	4
PRKACA	3	4
PRKACB	3	4
PRKCA	3	4
PRKCB	3	4
PRKCD	3	4
PRKCE	3	4
PRKCQ	3	4
PRKCZ	3	4
PRL	3	4
PRLR	3	4
PTK2	3	4
PTK2B	3	4
PTK6	3	4
PTPN1	3	4
PTPN11	3	4
PTPN13	3	4
PTPN2	3	4
PTPN21	3	4
PTPN22	3	4
PTPN6	3	4
PTPRC	3	4
PTPRJ	3	4
PXN	3	4
RAC1	3	4
RACGAP1	3	4
RAF1	3	4
RAP1A	3	4
RAP1B	3	4
RAPGEF1	3	4
RASA1	3	4
RET	3	4
RHOA	3	4
RHOU	3	4
RORC	3	4
RPS6KB1	3	4
RRAS	3	4
SDC2	3	4
SGMS1	3	4
SH2B2	3	4
SH2B3	3	4
SH3BP2	3	4
SHC1	3	4
SIRPA	3	4
SLA	3	4
SLA2	3	4
SMPD1	3	4
SNCA	3	4
SOCS1	3	4
SOCS2	3	4
SOCS3	3	4
SOS1	3	4
SOS2	3	4
SRC	3	4
STAT1	3	4
STAT2	3	4
STAT3	3	4
STAT4	3	4
STAT5A	3	4
STAT5B	3	4
STAT6	3	4
SYK	3	4
TDGF1	3	4
TEK	3	4
TGFB1	3	4
TGFB2	3	4
TGFB3	3	4
THPO	3	4
TRAT1	3	4
TREM2	3	4
TRIM24	3	4
TRIP6	3	4
TRPV6	3	4
TXNIP	3	4
TYK2	3	4
TYROBP	3	4
UGCG	3	4
UNC5C	3	4
UTRN	3	4
VAV1	3	4
VAV2	3	4
VAV3	3	4
VEGFA	3	4
VIM	3	4
WASF1	3	4
WASF2	3	4
WASF3	3	4
YES1	3	4
YWHAE	3	4
YWHAQ	3	4
ZAP70	3	4
ZEB1	3	4
ZMYM2	3	4
AGER	4	5
ANAPC1	4	5
ANAPC10	4	5
ANAPC11	4	5
ANAPC15	4	5
ANAPC16	4	5
ANAPC2	4	5
ANAPC4	4	5
ANAPC5	4	5
ANAPC7	4	5
BIRC3	4	5
BIRC5	4	5
BTRC	4	5
CBLB	4	5
CCND1	4	5
CD40LG	4	5
CDC16	4	5
CDC23	4	5
CDC26	4	5
CDC27	4	5
CDC34	4	5
CDKN1A	4	5
CEBPB	4	5
CSNK1A1	4	5
CTNNB1	4	5
CUL1	4	5
DVL3	4	5
EHMT1	4	5
EHMT2	4	5
FBXW11	4	5
FZR1	4	5
GSK3B	4	5
HIF1A	4	5
MAPK6	4	5
NFKB1	4	5
NFKB2	4	5
NFKBIA	4	5
NFKBIB	4	5
NFKBIE	4	5
NKIRAS1	4	5
NKIRAS2	4	5
NLRP3	4	5
PAK2	4	5
PAWR	4	5
PPP2CA	4	5
PPP2CB	4	5
PPP2R1A	4	5
PPP2R1B	4	5
PPP2R5A	4	5
PPP2R5B	4	5
PPP2R5C	4	5
PPP2R5D	4	5
PPP2R5E	4	5
PSMA1	4	5
PSMA2	4	5
PSMA3	4	5
PSMA4	4	5
PSMA5	4	5
PSMA6	4	5
PSMA7	4	5
PSMA8	4	5
PSMB1	4	5
PSMB10	4	5
PSMB2	4	5
PSMB3	4	5
PSMB4	4	5
PSMB5	4	5
PSMB6	4	5
PSMB7	4	5
PSMB8	4	5
PSMB9	4	5
PSMC1	4	5
PSMC2	4	5
PSMC3	4	5
PSMC4	4	5
PSMC5	4	5
PSMC6	4	5
PSMD1	4	5
PSMD10	4	5
PSMD11	4	5
PSMD12	4	5
PSMD13	4	5
PSMD14	4	5
PSMD2	4	5
PSMD3	4	5
PSMD4	4	5
PSMD5	4	5
PSMD6	4	5
PSMD7	4	5
PSMD8	4	5
PSMD9	4	5
PSME1	4	5
PSME2	4	5
PSME3	4	5
PSME4	4	5
PSMF1	4	5
RBX1	4	5
REL	4	5
RELA	4	5
RELB	4	5
S100A12	4	5
S100B	4	5
SKP1	4	5
TDP2	4	5
TNFRSF1B	4	5
TNFSF11	4	5
TRAF2	4	5
TRAF3	4	5
UBE2C	4	5
UBE2D1	4	5
UBE2D2	4	5
UBE2E1	4	5
XPO1	4	5
BCL10	5	6
CARD11	5	6
CASP8	5	6
CD40	5	6
CHUK	5	6
DDX58	5	6
EIF2AK2	5	6
ERC1	5	6
ETV5	5	6
IFIH1	5	6
IKBKB	5	6
IKBKE	5	6
IKBKG	5	6
IL18	5	6
IL18R1	5	6
IL18RAP	5	6
IL1A	5	6
IL1B	5	6
IL1R1	5	6
IL1R2	5	6
IL1RAP	5	6
IL37	5	6
IRAK1	5	6
IRAK2	5	6
IRF7	5	6
LY96	5	6
MALT1	5	6
MAP2K4	5	6
MAP2K7	5	6
MAP3K1	5	6
MAP3K7	5	6
MAP3K8	5	6
MAVS	5	6
MYD88	5	6
PRKCI	5	6
RIPK1	5	6
RIPK3	5	6
RNF135	5	6
SQSTM1	5	6
TAB1	5	6
TAB2	5	6
TAB3	5	6
TANK	5	6
TBK1	5	6
TICAM1	5	6
TICAM2	5	6
TLR2	5	6
TLR4	5	6
TNF	5	6
TNFRSF14	5	6
TNIP2	5	6
TRADD	5	6
TRAF1	5	6
TRAF6	5	6
TRIM25	5	6
UBE2N	5	6
UBE2V1	5	6
ZBP1	5	6

## Sheet: module1_enrichmentGO
ONTOLOGY	ID	Description	GeneRatio	BgRatio	pvalue	p.adjust	qvalue	geneID	Count
CC	GO:0030136	clathrin-coated vesicle	63/116	192/19594	8.81366e-99	2.1946e-96	1.09475e-96	AAK1/DAB2/SNX9/SNX18/DNM2/SNAP91/DVL2/EGF/EGFR/SLC2A8/SH3GL2/CLTCL1/CLTB/TFRC/TF/CD3D/CD3G/CD4/SYT9/SYT2/SYT11/SYT1/STON2/STON1/CFTR/CLTA/CLTC/EPN2/IGF2R/IL7R/PIK3C2A/PICALM/KIAA0319/LDLR/LDLRAP1/OCRL/LRP2/M6PR/NECAP2/NECAP1/HSPA8/EPN1/HIP1R/SGIP1/SCARB2/FCHO2/FZD4/RAB5A/HIP1/TGOLN2/VAMP3/VAMP2/ADRB2/AVPR2/VAMP4/APOB/WNT5A/AP2A2/AP2B1/AP2M1/AP2S1/VAMP8/AP2A1	63
CC	GO:0030665	clathrin-coated vesicle membrane	51/116	111/19594	6.22918e-88	7.17022e-86	3.57678e-86	DAB2/EGF/EGFR/SLC2A8/SH3GL2/CLTCL1/CLTB/TFRC/TF/CD3D/CD3G/CD4/SYT9/SYT2/SYT11/SYT1/CFTR/CLTA/CLTC/EPN2/IGF2R/IL7R/KIAA0319/LDLR/LDLRAP1/LRP2/M6PR/NECAP2/NECAP1/HSPA8/EPN1/HIP1R/SGIP1/SCARB2/FZD4/RAB5A/HIP1/TGOLN2/VAMP3/VAMP2/ADRB2/AVPR2/VAMP4/APOB/WNT5A/AP2A2/AP2B1/AP2M1/AP2S1/VAMP8/AP2A1	51
CC	GO:0030135	coated vesicle	64/116	290/19594	8.63882e-88	7.17022e-86	3.57678e-86	AAK1/DAB2/SNX9/SNX18/DNM2/SNAP91/DVL2/EGF/EGFR/SLC2A8/SH3GL2/CLTCL1/CLTB/TFRC/TF/CD3D/CD3G/CD4/SYT9/SYT2/SYT11/SYT1/STON2/STON1/CFTR/CLTA/CLTC/EPN2/IGF2R/IL7R/PIK3C2A/PICALM/KIAA0319/PACSIN1/LDLR/LDLRAP1/OCRL/LRP2/M6PR/NECAP2/NECAP1/HSPA8/EPN1/HIP1R/SGIP1/SCARB2/FCHO2/FZD4/RAB5A/HIP1/TGOLN2/VAMP3/VAMP2/ADRB2/AVPR2/VAMP4/APOB/WNT5A/AP2A2/AP2B1/AP2M1/AP2S1/VAMP8/AP2A1	64
CC	GO:0045334	clathrin-coated endocytic vesicle	46/116	91/19594	1.9116e-81	1.18997e-79	5.93601e-80	DNM2/DVL2/EGF/EGFR/SLC2A8/SH3GL2/CLTCL1/CLTB/TFRC/TF/CD3D/CD3G/CD4/SYT9/SYT2/SYT1/CFTR/CLTA/CLTC/EPN2/IGF2R/IL7R/PICALM/KIAA0319/LDLR/LDLRAP1/LRP2/M6PR/SGIP1/SCARB2/FZD4/RAB5A/TGOLN2/VAMP3/VAMP2/ADRB2/AVPR2/VAMP4/APOB/WNT5A/AP2A2/AP2B1/AP2M1/AP2S1/VAMP8/AP2A1	46
CC	GO:0030662	coated vesicle membrane	51/116	176/19594	2.49683e-75	1.24342e-73	6.20264e-74	DAB2/EGF/EGFR/SLC2A8/SH3GL2/CLTCL1/CLTB/TFRC/TF/CD3D/CD3G/CD4/SYT9/SYT2/SYT11/SYT1/CFTR/CLTA/CLTC/EPN2/IGF2R/IL7R/KIAA0319/LDLR/LDLRAP1/LRP2/M6PR/NECAP2/NECAP1/HSPA8/EPN1/HIP1R/SGIP1/SCARB2/FZD4/RAB5A/HIP1/TGOLN2/VAMP3/VAMP2/ADRB2/AVPR2/VAMP4/APOB/WNT5A/AP2A2/AP2B1/AP2M1/AP2S1/VAMP8/AP2A1	51
CC	GO:0030139	endocytic vesicle	60/116	342/19594	3.74152e-75	1.55273e-73	7.74561e-74	DNM2/DVL2/EGF/EGFR/SLC2A8/SH3KBP1/STAM2/SH3GL2/CLTCL1/CLTB/TFRC/TF/CD3D/CD3G/CD4/SYT9/SYT2/SYT11/SYT1/CFTR/CLTA/CLTC/EPN2/IGF2R/IL7R/PICALM/KIAA0319/LDLR/LDLRAP1/OCRL/LRP2/M6PR/HGS/SGIP1/SCARB2/FZD4/GAPVD1/RAB5C/RAB5B/RAB5A/TGOLN2/RPS27A/VAMP3/VAMP2/WASL/UBA52/ARRB2/UBB/UBC/ADRB2/AVPR2/VAMP4/APOB/WNT5A/AP2A2/AP2B1/AP2M1/AP2S1/VAMP8/AP2A1	60
CC	GO:0030669	clathrin-coated endocytic vesicle membrane	40/116	72/19594	9.76992e-73	3.4753e-71	1.73361e-71	EGF/EGFR/SLC2A8/SH3GL2/TFRC/TF/CD3D/CD3G/CD4/SYT9/SYT2/SYT1/CFTR/CLTC/EPN2/IGF2R/IL7R/KIAA0319/LDLR/LDLRAP1/LRP2/M6PR/SGIP1/SCARB2/FZD4/RAB5A/TGOLN2/VAMP3/VAMP2/ADRB2/AVPR2/VAMP4/APOB/WNT5A/AP2A2/AP2B1/AP2M1/AP2S1/VAMP8/AP2A1	40
CC	GO:0030666	endocytic vesicle membrane	47/116	194/19594	6.96967e-65	2.16931e-63	1.08213e-63	DNM2/EGF/EGFR/SLC2A8/SH3GL2/TFRC/TF/CD3D/CD3G/CD4/SYT9/SYT2/SYT1/CFTR/CLTC/EPN2/IGF2R/IL7R/KIAA0319/LDLR/LDLRAP1/OCRL/LRP2/M6PR/SGIP1/SCARB2/FZD4/RAB5A/TGOLN2/RPS27A/VAMP3/VAMP2/WASL/UBA52/UBB/UBC/ADRB2/AVPR2/VAMP4/APOB/WNT5A/AP2A2/AP2B1/AP2M1/AP2S1/VAMP8/AP2A1	47
CC	GO:0005905	clathrin-coated pit	36/116	70/19594	1.41967e-63	3.92774e-62	1.95931e-62	AAK1/CTTN/DAB2/DNM2/SNAP91/CLTCL1/CLTB/TFRC/TF/SYNJ1/CLTA/CLTC/PICALM/ITSN1/ITSN2/LDLR/OCRL/LRP2/NECAP2/NECAP1/EPN1/HIP1R/EPS15/EPS15L1/SGIP1/FCHO1/FCHO2/FNBP1/REPS1/ARRB1/ARRB2/AP2A2/AP2B1/AP2M1/AP2S1/AP2A1	36
BP	GO:0006898	receptor-mediated endocytosis	48/115	246/18800	1.01172e-60	2.42914e-57	1.83494e-57	AAK1/CTTN/DAB2/SNX9/DNAJC6/DNM1/DNM2/DNM3/SNAP91/EGF/SH3GL3/CLTCL1/CLTB/TFRC/TF/SYNJ1/CLTA/CLTC/CBL/IGF2R/PICALM/ITSN1/ITSN2/LDLR/LDLRAP1/LRP2/M6PR/HIP1R/EPS15/SGIP1/SCARB2/FCHO1/FCHO2/FNBP1L/REPS1/GAK/RAB5A/HIP1/WASL/ARRB1/ARRB2/UBQLN2/ADRB2/AP2A2/AP2B1/AP2M1/AP2S1/AP2A1	48
MF	GO:0030276	clathrin binding	29/115	69/18410	5.02532e-47	1.38699e-44	9.94485e-45	DAB2/DNAJC6/SNAP91/CLTCL1/CLTB/SYT9/SYT8/SYT2/SYT11/SYT1/STON2/STON1/CLTA/CLTC/EPN2/PIK3C2A/PICALM/LDLR/LDLRAP1/EPN1/HIP1R/GAK/HIP1/BIN1/AP2A2/AP2B1/AP2M1/AP2S1/AP2A1	29
BP	GO:0072583	clathrin-dependent endocytosis	26/115	45/18800	3.00042e-47	3.602e-44	2.7209e-44	AAK1/DAB2/DNAJC6/DNM2/SNAP91/SH3GL3/CLTB/CLTA/CLTC/PICALM/ITSN1/ITSN2/HIP1R/SGIP1/FCHO1/FCHO2/FNBP1L/GAK/HIP1/WASL/UBQLN2/AP2A2/AP2B1/AP2M1/AP2S1/AP2A1	26
BP	GO:0048488	synaptic vesicle endocytosis	26/115	61/18800	1.39285e-42	8.36059e-40	6.31548e-40	DNAJC6/DNM1/DNM2/DNM3/SNAP91/SH3GL3/SH3GL2/SYT8/SYT2/SYT1/SYNJ2/SYNJ1/STON2/STON1/SH3GL1/PICALM/ITSN1/ITSN2/PACSIN1/FCHO2/GAK/VAMP2/AMPH/BIN1/VAMP4/AP2M1	26
BP	GO:0140238	presynaptic endocytosis	26/115	61/18800	1.39285e-42	8.36059e-40	6.31548e-40	DNAJC6/DNM1/DNM2/DNM3/SNAP91/SH3GL3/SH3GL2/SYT8/SYT2/SYT1/SYNJ2/SYNJ1/STON2/STON1/SH3GL1/PICALM/ITSN1/ITSN2/PACSIN1/FCHO2/GAK/VAMP2/AMPH/BIN1/VAMP4/AP2M1	26
BP	GO:0036465	synaptic vesicle recycling	27/115	73/18800	3.85348e-42	1.85044e-39	1.3978e-39	DNAJC6/DNM1/DNM2/DNM3/SNAP91/SH3GL3/SH3GL2/SYT8/SYT2/SYT1/SYNJ2/SYNJ1/STON2/STON1/SH3GL1/PICALM/ITSN1/ITSN2/PACSIN1/FCHO2/GAK/RAB5A/VAMP2/AMPH/BIN1/VAMP4/AP2M1	27
BP	GO:0030100	regulation of endocytosis	34/115	208/18800	1.51294e-39	6.05429e-37	4.57333e-37	AAK1/DAB2/DNAJC6/DNM2/SNAP91/EGF/SH3GL3/TF/SYT11/SYNJ1/STON2/STON1/CBL/PICALM/PACSIN3/PACSIN2/PACSIN1/LDLRAP1/HIP1R/SGIP1/RAB5C/RAB5B/RAB5A/HIP1/WASL/BIN1/ARRB1/ARRB2/UBQLN2/VAMP4/WNT5A/AP2B1/AP2M1/AP2S1	34
CC	GO:0030118	clathrin coat	19/116	39/19594	6.28454e-33	1.56485e-31	7.80606e-32	CLTCL1/CLTB/SYNJ1/CLTA/CLTC/EPN2/IGF2R/PICALM/NECAP2/NECAP1/EPN1/EPS15/EPS15L1/SGIP1/AP2A2/AP2B1/AP2M1/AP2S1/AP2A1	19
BP	GO:0099504	synaptic vesicle cycle	28/115	183/18800	1.2315e-31	4.22406e-29	3.1908e-29	DNAJC6/DNM1/DNM2/DNM3/SNAP91/SH3GL3/SH3GL2/SYT9/SYT8/SYT2/SYT1/SYNJ2/SYNJ1/STON2/STON1/SH3GL1/PICALM/ITSN1/ITSN2/PACSIN1/FCHO2/GAK/RAB5A/VAMP2/AMPH/BIN1/VAMP4/AP2M1	28
BP	GO:0048268	clathrin coat assembly	15/115	18/18800	1.95599e-31	5.87041e-29	4.43443e-29	DAB2/SNAP91/CLTB/CLTA/CLTC/PIK3C2A/PICALM/HIP1R/EPS15/SGIP1/FCHO1/FCHO2/HIP1/AP2B1/AP2S1	15
CC	GO:0098793	presynapse	36/116	492/19594	1.39754e-29	3.16352e-28	1.57808e-28	AAK1/DNAJC6/DNM1/DNM2/DNM3/SNAP91/SLC2A8/SH3GL3/SH3GL2/CLTB/SYT9/SYT8/SYT2/SYT11/SYT1/SYNJ2/SYNJ1/STON2/STON1/CLTA/SH3GL1/PICALM/ITSN1/ITSN2/PACSIN1/HSPA8/FCHO2/GAK/RAB5B/RAB5A/HIP1/VAMP2/AMPH/BIN1/VAMP4/AP2M1	36
BP	GO:0099003	vesicle-mediated transport in synapse	28/115	197/18800	1.07166e-30	2.85894e-28	2.15961e-28	DNAJC6/DNM1/DNM2/DNM3/SNAP91/SH3GL3/SH3GL2/SYT9/SYT8/SYT2/SYT1/SYNJ2/SYNJ1/STON2/STON1/SH3GL1/PICALM/ITSN1/ITSN2/PACSIN1/FCHO2/GAK/RAB5A/VAMP2/AMPH/BIN1/VAMP4/AP2M1	28
CC	GO:0030132	clathrin coat of coated pit	13/116	14/19594	7.63776e-29	1.58483e-27	7.90575e-28	CLTB/SYNJ1/CLTA/CLTC/PICALM/EPS15/EPS15L1/SGIP1/AP2A2/AP2B1/AP2M1/AP2S1/AP2A1	13
CC	GO:0030117	membrane coat	20/116	84/19594	3.94941e-27	7.02431e-26	3.50399e-26	DNM1/CLTCL1/CLTB/SYNJ1/CLTA/CLTC/EPN2/IGF2R/PICALM/NECAP2/NECAP1/EPN1/EPS15/EPS15L1/SGIP1/AP2A2/AP2B1/AP2M1/AP2S1/AP2A1	20
CC	GO:0048475	coated membrane	20/116	84/19594	3.94941e-27	7.02431e-26	3.50399e-26	DNM1/CLTCL1/CLTB/SYNJ1/CLTA/CLTC/EPN2/IGF2R/PICALM/NECAP2/NECAP1/EPN1/EPS15/EPS15L1/SGIP1/AP2A2/AP2B1/AP2M1/AP2S1/AP2A1	20
CC	GO:0030125	clathrin vesicle coat	14/116	25/19594	1.21832e-25	2.02241e-24	1.00885e-24	CLTCL1/CLTB/CLTA/CLTC/EPN2/NECAP2/NECAP1/EPN1/SGIP1/AP2A2/AP2B1/AP2M1/AP2S1/AP2A1	14
BP	GO:0048259	regulation of receptor-mediated endocytosis	20/115	110/18800	2.67322e-24	6.41841e-22	4.84838e-22	AAK1/DAB2/DNAJC6/DNM2/SNAP91/EGF/SH3GL3/TF/SYNJ1/CBL/PICALM/LDLRAP1/HIP1R/SGIP1/HIP1/WASL/ARRB1/ARRB2/UBQLN2/AP2M1	20
MF	GO:0005543	phospholipid binding	30/115	467/18410	2.86561e-22	3.95454e-20	2.83544e-20	STAM/SNX9/SNX18/SNAP91/STAM2/SYT9/SYT8/SYT2/SYT11/SYT1/EPN2/PIK3C2A/PICALM/PACSIN3/PACSIN2/PACSIN1/LDLRAP1/HSPA8/EPN1/HIP1R/HGS/SGIP1/SCARB2/FCHO2/HIP1/VAMP2/AMPH/BIN1/APOB/WNT5A	30
CC	GO:0005769	early endosome	26/116	389/19594	2.67561e-20	4.16392e-19	2.07712e-19	STAM/EGFR/SH3GL3/STAM2/SH3GL2/TFRC/TF/CD4/CFTR/SH3GL1/IGF2R/PICALM/KIAA0319/PACSIN2/LDLR/LDLRAP1/OCRL/HGS/EPS15/RAB5C/RAB5B/RAB5A/VAMP3/ADRB2/APOB/VAMP8	26
CC	GO:0030120	vesicle coat	14/116	52/19594	4.23849e-20	6.20815e-19	3.09686e-19	CLTCL1/CLTB/CLTA/CLTC/EPN2/NECAP2/NECAP1/EPN1/SGIP1/AP2A2/AP2B1/AP2M1/AP2S1/AP2A1	14
MF	GO:0035615	clathrin adaptor activity	11/115	18/18410	1.06172e-20	9.76785e-19	7.00365e-19	DAB2/STON2/STON1/LDLRAP1/HIP1R/HIP1/AP2A2/AP2B1/AP2M1/AP2S1/AP2A1	11
MF	GO:0140312	cargo adaptor activity	11/115	19/18410	2.50853e-20	1.73088e-18	1.24106e-18	DAB2/STON2/STON1/LDLRAP1/HIP1R/HIP1/AP2A2/AP2B1/AP2M1/AP2S1/AP2A1	11
CC	GO:0030133	transport vesicle	25/116	402/19594	8.86504e-19	1.22633e-17	6.1174e-18	SNAP91/SLC2A8/CLTCL1/CLTB/SYT9/SYT8/SYT2/SYT11/SYT1/STON2/STON1/CLTA/CLTC/IGF2R/PICALM/M6PR/RAB5B/RAB5A/TGOLN2/VAMP3/VAMP2/AMPH/BIN1/VAMP4/AP2A1	25
BP	GO:0045807	positive regulation of endocytosis	16/115	97/18800	6.8633e-19	1.49807e-16	1.13162e-16	DAB2/DNM2/EGF/TF/SYNJ1/CBL/LDLRAP1/SGIP1/HIP1/WASL/BIN1/ARRB1/ARRB2/WNT5A/AP2B1/AP2M1	16
CC	GO:0008021	synaptic vesicle	18/116	196/19594	1.09006e-16	1.42856e-15	7.12618e-16	SNAP91/SLC2A8/CLTB/SYT9/SYT8/SYT2/SYT11/SYT1/STON2/STON1/CLTA/PICALM/RAB5B/RAB5A/VAMP2/AMPH/BIN1/VAMP4	18
BP	GO:0048260	positive regulation of receptor-mediated endocytosis	13/115	53/18800	5.72958e-18	1.14639e-15	8.6597e-16	DAB2/DNM2/EGF/TF/SYNJ1/CBL/LDLRAP1/SGIP1/HIP1/WASL/ARRB1/ARRB2/AP2M1	13
CC	GO:0070382	exocytic vesicle	18/116	214/19594	5.21362e-16	6.49096e-15	3.23793e-15	SNAP91/SLC2A8/CLTB/SYT9/SYT8/SYT2/SYT11/SYT1/STON2/STON1/CLTA/PICALM/RAB5B/RAB5A/VAMP2/AMPH/BIN1/VAMP4	18
BP	GO:2000369	regulation of clathrin-dependent endocytosis	9/115	17/18800	2.03405e-16	3.75673e-14	2.83779e-14	AAK1/DAB2/DNAJC6/DNM2/SNAP91/SH3GL3/HIP1R/WASL/UBQLN2	9
CC	GO:0005765	lysosomal membrane	21/116	404/19594	2.53736e-14	2.87184e-13	1.43258e-13	DAB2/EGF/SLC2A8/SYT11/CFTR/CLTA/CLTC/LDLR/LRP2/M6PR/HSPA8/SCARB2/RAB5C/ARRB1/UBA52/AP2A2/AP2B1/AP2M1/AP2S1/VAMP8/AP2A1	21
CC	GO:0098852	lytic vacuole membrane	21/116	404/19594	2.53736e-14	2.87184e-13	1.43258e-13	DAB2/EGF/SLC2A8/SYT11/CFTR/CLTA/CLTC/LDLR/LRP2/M6PR/HSPA8/SCARB2/RAB5C/ARRB1/UBA52/AP2A2/AP2B1/AP2M1/AP2S1/VAMP8/AP2A1	21
BP	GO:0016050	vesicle organization	20/115	306/18800	2.64709e-15	4.53976e-13	3.42928e-13	STAM/DNM1/SNAP91/STAM2/SYT9/SYT11/SYT1/SYNJ1/PICALM/HGS/EPS15/SCARB2/FNBP1L/RAB5B/VAMP3/VAMP2/WASL/VAMP4/AP2M1/VAMP8	20
CC	GO:0036020	endolysosome membrane	8/116	19/19594	8.45439e-14	9.1528e-13	4.56576e-13	CLTA/CLTC/LDLR/AP2A2/AP2B1/AP2M1/AP2S1/AP2A1	8
CC	GO:0005774	vacuolar membrane	21/116	449/19594	1.98949e-13	2.0641e-12	1.02965e-12	DAB2/EGF/SLC2A8/SYT11/CFTR/CLTA/CLTC/LDLR/LRP2/M6PR/HSPA8/SCARB2/RAB5C/ARRB1/UBA52/AP2A2/AP2B1/AP2M1/AP2S1/VAMP8/AP2A1	21
CC	GO:0031901	early endosome membrane	14/116	172/19594	1.76122e-12	1.75418e-11	8.7505e-12	STAM/EGFR/SH3GL3/STAM2/CFTR/SH3GL1/KIAA0319/OCRL/HGS/EPS15/RAB5C/RAB5B/RAB5A/VAMP8	14
MF	GO:0060090	molecular adaptor activity	20/115	379/18410	2.21839e-13	1.22455e-11	8.78015e-12	DAB2/DVL2/CD3G/STON2/STON1/ITSN1/ITSN2/LDLRAP1/HSPA8/HIP1R/HIP1/VAMP3/VAMP2/ARPC4/AP2A2/AP2B1/AP2M1/AP2S1/VAMP8/AP2A1	20
CC	GO:0036019	endolysosome	8/116	28/19594	3.32628e-12	3.18556e-11	1.58907e-11	CLTA/CLTC/LDLR/AP2A2/AP2B1/AP2M1/AP2S1/AP2A1	8
MF	GO:0030674	protein-macromolecule adaptor activity	18/115	305/18410	5.98259e-13	2.75199e-11	1.97321e-11	DAB2/DVL2/CD3G/STON2/STON1/LDLRAP1/HSPA8/HIP1R/HIP1/VAMP3/VAMP2/ARPC4/AP2A2/AP2B1/AP2M1/AP2S1/VAMP8/AP2A1	18
BP	GO:0097320	plasma membrane tubulation	8/115	20/18800	1.81416e-13	2.89558e-11	2.18729e-11	SNX9/SNX18/DNM2/PACSIN3/PACSIN2/PACSIN1/FNBP1L/WASL	8
BP	GO:0031623	receptor internalization	13/115	113/18800	1.92959e-13	2.89558e-11	2.18729e-11	DNM1/DNM2/DNM3/EGF/TFRC/CLTC/PICALM/LDLRAP1/RAB5A/ARRB1/ARRB2/UBQLN2/AP2M1	13
MF	GO:0050750	low-density lipoprotein particle receptor binding	8/115	24/18410	1.22534e-12	4.83135e-11	3.46413e-11	DAB2/SYT1/CLTC/PICALM/LDLRAP1/APOB/AP2M1/AP2A1	8
CC	GO:0030658	transport vesicle membrane	14/116	205/19594	1.91287e-11	1.76409e-10	8.79993e-11	CLTCL1/CLTB/SYT9/SYT8/SYT2/SYT1/CLTA/CLTC/RAB5B/RAB5A/VAMP2/AMPH/BIN1/AP2A1	14
CC	GO:0030672	synaptic vesicle membrane	11/116	103/19594	2.43978e-11	2.09485e-10	1.04499e-10	CLTB/SYT9/SYT8/SYT2/SYT1/CLTA/RAB5B/RAB5A/VAMP2/AMPH/BIN1	11
CC	GO:0099501	exocytic vesicle membrane	11/116	103/19594	2.43978e-11	2.09485e-10	1.04499e-10	CLTB/SYT9/SYT8/SYT2/SYT1/CLTA/RAB5B/RAB5A/VAMP2/AMPH/BIN1	11
CC	GO:0005802	trans-Golgi network	15/116	260/19594	3.87713e-11	3.21802e-10	1.60527e-10	SNX9/DNM2/CLTCL1/CLTB/SYT11/CLTA/CLTC/IGF2R/PIK3C2A/OCRL/M6PR/TGOLN2/VAMP3/VAMP2/VAMP4	15
MF	GO:0070325	lipoprotein particle receptor binding	8/115	29/18410	6.96815e-12	2.40401e-10	1.7237e-10	DAB2/SYT1/CLTC/PICALM/LDLRAP1/APOB/AP2M1/AP2A1	8
CC	GO:0031252	cell leading edge	18/116	416/19594	4.46027e-11	3.58261e-10	1.78714e-10	AAK1/SPRY2/CTTN/SNX9/DNM2/EGFR/ITSN1/PACSIN2/PACSIN1/HIP1R/RAB5A/AMPH/ARPC2/WASL/ARPC3/ARPC5/ACTR2/ACTR3	18
BP	GO:0090066	regulation of anatomical structure size	21/115	487/18800	1.73226e-12	2.44656e-10	1.8481e-10	CTTN/SNX9/DNM2/TACR1/IL7R/PIK3C2A/PICALM/KIAA0319/HIP1R/RAB5A/ARPC1A/ARPC2/ARPC3/AGTR1/BIN1/ARPC4/ARPC5/ADRB2/AVPR2/WNT5A/AP2M1	21
CC	GO:0098978	glutamatergic synapse	16/116	319/19594	6.70149e-11	5.14371e-10	2.56588e-10	DNM1/DNM2/DNM3/SH3GL3/SH3GL2/SYT1/SH3GL1/PACSIN2/HSPA8/FZD4/HIP1/ARPC2/BIN1/WNT5A/AP2B1/AP2M1	16
CC	GO:0005798	Golgi-associated vesicle	10/116	84/19594	6.81697e-11	5.14371e-10	2.56588e-10	CLTCL1/CLTB/CFTR/CLTA/CLTC/IGF2R/PACSIN1/OCRL/TGOLN2/AP2A1	10
CC	GO:0097060	synaptic membrane	17/116	373/19594	7.24888e-11	5.30874e-10	2.6482e-10	DNM1/DNM2/DNM3/SNAP91/CLTB/SYT11/SYT1/SYNJ1/CLTA/PICALM/ITSN1/ITSN2/HSPA8/HIP1R/FCHO2/HIP1/ARRB2	17
BP	GO:0034314	Arp2/3 complex-mediated actin nucleation	9/115	42/18800	3.28509e-12	4.38195e-10	3.31007e-10	HIP1R/ARPC1A/ARPC2/WASL/ARPC3/ARPC4/ARPC5/ACTR2/ACTR3	9
BP	GO:0016197	endosomal transport	15/115	231/18800	1.12556e-11	1.42236e-09	1.07443e-09	STAM/SNX9/SNX18/CLTCL1/CLTC/PICALM/ITSN1/ITSN2/HGS/EPS15/EPS15L1/REPS2/REPS1/VAMP3/VAMP4	15
CC	GO:0005925	focal adhesion	17/116	419/19594	4.36451e-10	3.10504e-09	1.54891e-09	CTTN/DAB2/DNM2/EGFR/SH3KBP1/CLTC/CBL/IGF2R/PACSIN2/HSPA8/SCARB2/GAK/ARPC2/ARPC3/ARPC5/ACTR2/ACTR3	17
CC	GO:0030055	cell-substrate junction	17/116	428/19594	6.03848e-10	4.17662e-09	2.08345e-09	CTTN/DAB2/DNM2/EGFR/SH3KBP1/CLTC/CBL/IGF2R/PACSIN2/HSPA8/SCARB2/GAK/ARPC2/ARPC3/ARPC5/ACTR2/ACTR3	17
CC	GO:0030140	trans-Golgi network transport vesicle	7/116	32/19594	6.32115e-10	4.25396e-09	2.12204e-09	CLTCL1/CLTB/CLTA/CLTC/IGF2R/TGOLN2/AP2A1	7
CC	GO:0030131	clathrin adaptor complex	6/116	18/19594	6.61923e-10	4.33734e-09	2.16363e-09	SGIP1/AP2A2/AP2B1/AP2M1/AP2S1/AP2A1	6
CC	GO:0042734	presynaptic membrane	11/116	143/19594	8.67104e-10	5.53613e-09	2.76163e-09	DNM1/SNAP91/CLTB/SYT11/SYT1/CLTA/PICALM/ITSN1/ITSN2/FCHO2/HIP1	11
BP	GO:0045010	actin nucleation	9/115	55/18800	4.38465e-11	5.26377e-09	3.97618e-09	HIP1R/ARPC1A/ARPC2/WASL/ARPC3/ARPC4/ARPC5/ACTR2/ACTR3	9
MF	GO:0017124	SH3 domain binding	11/115	125/18410	3.54689e-10	1.08771e-08	7.799e-09	DNAJC6/DNM2/SH3KBP1/SYNJ2/SYNJ1/CBL/LRP2/HIP1R/EPS15/SGIP1/REPS1	11
BP	GO:0007015	actin filament organization	18/115	450/18800	2.66803e-10	3.05045e-08	2.30427e-08	CTTN/SNX9/SH3KBP1/TF/TACR1/PACSIN1/HIP1R/HIP1/ARPC1A/ARPC2/WASL/ARPC3/BIN1/ARPC4/ARPC5/ARRB1/ACTR2/ACTR3	18
CC	GO:0030130	clathrin coat of trans-Golgi network vesicle	5/116	13/19594	8.26232e-09	5.1433e-08	2.56567e-08	CLTCL1/CLTB/CLTA/CLTC/AP2A1	5
CC	GO:0098791	Golgi apparatus subcompartment	15/116	385/19594	8.69407e-09	5.28006e-08	2.63389e-08	SNX9/DNM2/CLTCL1/CLTB/SYT11/CLTA/CLTC/IGF2R/PIK3C2A/OCRL/M6PR/TGOLN2/VAMP3/VAMP2/VAMP4	15
MF	GO:0035091	phosphatidylinositol binding	14/115	273/18410	1.66725e-09	4.24035e-08	3.04037e-08	STAM/SNX9/SNX18/SNAP91/STAM2/SYT9/SYT1/PIK3C2A/PICALM/LDLRAP1/HIP1R/HGS/FCHO2/HIP1	14
MF	GO:0000149	SNARE binding	10/115	110/18410	1.69e-09	4.24035e-08	3.04037e-08	SNAP91/SYT9/SYT8/SYT2/SYT11/SYT1/PICALM/VAMP3/VAMP2/VAMP8	10
BP	GO:0032535	regulation of cellular component size	16/115	351/18800	4.35131e-10	4.74886e-08	3.58723e-08	CTTN/SNX9/DNM2/IL7R/PICALM/KIAA0319/HIP1R/RAB5A/ARPC1A/ARPC2/ARPC3/BIN1/ARPC4/ARPC5/WNT5A/AP2M1	16
BP	GO:0006887	exocytosis	16/115	357/18800	5.57023e-10	5.81483e-08	4.39245e-08	STAM/SYT9/SYT8/SYT2/SYT11/SYT1/SYNJ1/CFTR/CBL/PIK3C2A/ITSN1/HGS/RAB5A/VAMP3/VAMP2/VAMP8	16
CC	GO:0012510	trans-Golgi network transport vesicle membrane	5/116	15/19594	1.90973e-08	1.13219e-07	5.64781e-08	CLTCL1/CLTB/CLTA/CLTC/AP2A1	5
CC	GO:0030119	AP-type membrane coat adaptor complex	6/116	30/19594	1.99819e-08	1.15709e-07	5.77201e-08	SGIP1/AP2A2/AP2B1/AP2M1/AP2S1/AP2A1	6
MF	GO:0001786	phosphatidylserine binding	8/115	60/18410	3.53775e-09	8.13684e-08	5.83419e-08	SYT9/SYT8/SYT2/SYT11/SYT1/HSPA8/SCARB2/FCHO2	8
MF	GO:0051015	actin filament binding	12/115	214/18410	9.64182e-09	2.04703e-07	1.46774e-07	CTTN/EGFR/HIP1R/HIP1/ARPC1A/ARPC2/ARPC3/BIN1/ARPC4/ARPC5/ACTR2/ACTR3	12
MF	GO:0044389	ubiquitin-like protein ligase binding	14/115	317/18410	1.12825e-08	2.22426e-07	1.59482e-07	STAM/SNX9/EGFR/SH3KBP1/SYT11/HSPA8/HGS/FZD4/RPS27A/ARRB1/UBA52/ARRB2/UBB/UBC	14
BP	GO:0051656	establishment of organelle localization	16/115	404/18800	3.31197e-09	3.31335e-07	2.50286e-07	STAM/SPRY2/DNM1/DNM2/SNAP91/SYT11/SYNJ1/CBL/PICALM/HGS/FNBP1L/WASL/UBB/ACTR2/ACTR3/VAMP8	16
MF	GO:1902936	phosphatidylinositol bisphosphate binding	9/115	107/18410	2.26767e-08	4.17251e-07	2.99173e-07	SNX18/SNAP91/SYT9/SYT1/PICALM/LDLRAP1/HIP1R/FCHO2/HIP1	9
MF	GO:0005546	phosphatidylinositol-4,5-bisphosphate binding	8/115	82/18410	4.39768e-08	7.58599e-07	5.43923e-07	SNX18/SNAP91/SYT9/SYT1/PICALM/LDLRAP1/HIP1R/FCHO2	8
CC	GO:0035861	site of double-strand break	7/116	73/19594	2.50573e-07	1.40402e-06	7.00376e-07	ARPC1A/ARPC2/ARPC3/ARPC4/ARPC5/ACTR2/ACTR3	7
CC	GO:0015629	actin cytoskeleton	15/116	499/19594	2.5928e-07	1.40402e-06	7.00376e-07	SPRY2/CTTN/SNX9/SH3GL1/RAB5A/ARPC1A/AMPH/ARPC2/WASL/ARPC3/BIN1/ARPC4/ARPC5/ACTR2/ACTR3	15
CC	GO:0055037	recycling endosome	10/116	196/19594	2.59376e-07	1.40402e-06	7.00376e-07	SNX18/TFRC/TF/SYT11/CFTR/ITSN1/PACSIN2/LDLRAP1/VAMP3/VAMP8	10
CC	GO:0019898	extrinsic component of membrane	12/116	314/19594	3.61474e-07	1.91505e-06	9.55296e-07	AAK1/SNX9/SNX18/SNAP91/TF/PIK3C2A/PICALM/PACSIN2/HIP1/BIN1/UBB/UBC	12
MF	GO:0072341	modified amino acid binding	8/115	93/18410	1.18706e-07	1.92723e-06	1.38184e-06	SYT9/SYT8/SYT2/SYT11/SYT1/HSPA8/SCARB2/FCHO2	8
CC	GO:0030660	Golgi-associated vesicle membrane	6/116	52/19594	6.16244e-07	3.19677e-06	1.59467e-06	CLTCL1/CLTB/CFTR/CLTA/CLTC/AP2A1	6
MF	GO:0045296	cadherin binding	13/115	333/18410	1.63667e-07	2.50956e-06	1.79938e-06	CTTN/SNX9/EGFR/CBL/SH3GL1/EPN2/PICALM/PACSIN2/HSPA8/EPS15/EPS15L1/FNBP1L/GAPVD1	13
CC	GO:0044306	neuron projection terminus	8/116	129/19594	9.93717e-07	5.04971e-06	2.51898e-06	AAK1/SYT1/SYNJ1/PACSIN1/HSPA8/RAB5A/VAMP2/BIN1	8
CC	GO:0001726	ruffle	9/116	177/19594	1.08737e-06	5.41508e-06	2.70124e-06	SPRY2/CTTN/SNX9/DNM2/EGFR/PACSIN2/PACSIN1/HIP1R/RAB5A	9
BP	GO:0007009	plasma membrane organization	10/115	156/18800	4.09414e-08	3.93201e-06	2.97019e-06	SNX9/SNX18/DNM2/SYT11/PACSIN3/PACSIN2/PACSIN1/FNBP1L/WASL/BIN1	10
MF	GO:0019905	syntaxin binding	7/115	71/18410	2.95149e-07	4.28743e-06	3.07413e-06	SYT9/SYT8/SYT2/SYT1/VAMP3/VAMP2/VAMP8	7
BP	GO:0045806	negative regulation of endocytosis	7/115	56/18800	4.82576e-08	4.27459e-06	3.22897e-06	SH3GL3/SYT11/PICALM/PACSIN3/PACSIN2/PACSIN1/UBQLN2	7
BP	GO:0007032	endosome organization	8/115	85/18800	4.98478e-08	4.27459e-06	3.22897e-06	STAM/DNM1/STAM2/SYNJ1/HGS/SCARB2/RAB5B/VAMP4	8
BP	GO:0017157	regulation of exocytosis	11/115	204/18800	4.98494e-08	4.27459e-06	3.22897e-06	STAM/SYT9/SYT8/SYT2/SYT11/SYT1/CFTR/HGS/RAB5A/VAMP2/VAMP8	11
BP	GO:0044089	positive regulation of cellular component biogenesis	16/115	494/18800	5.55544e-08	4.59952e-06	3.47442e-06	STAM/CTTN/SNX9/SNX18/DNM2/DNM3/TFRC/TACR1/HIP1R/HGS/FNBP1L/ARPC2/WASL/BIN1/ACTR2/ACTR3	16
MF	GO:0031625	ubiquitin protein ligase binding	12/115	298/18410	3.62225e-07	4.99871e-06	3.58412e-06	SNX9/EGFR/SH3KBP1/SYT11/HSPA8/FZD4/RPS27A/ARRB1/UBA52/ARRB2/UBB/UBC	12
CC	GO:0055038	recycling endosome membrane	7/116	96/19594	1.63887e-06	8.00152e-06	3.99146e-06	SNX18/TFRC/SYT11/CFTR/PACSIN2/VAMP3/VAMP8	7
CC	GO:0090734	site of DNA damage	7/116	97/19594	1.75776e-06	8.41696e-06	4.1987e-06	ARPC1A/ARPC2/ARPC3/ARPC4/ARPC5/ACTR2/ACTR3	7
BP	GO:0030041	actin filament polymerization	10/115	169/18800	8.73063e-08	6.98741e-06	5.2782e-06	CTTN/SNX9/HIP1R/ARPC1A/ARPC2/WASL/ARPC3/BIN1/ARPC4/ARPC5	10
BP	GO:0051650	establishment of vesicle localization	10/115	173/18800	1.08784e-07	8.42549e-06	6.36451e-06	STAM/DNM1/DNM2/SNAP91/SYT11/SYNJ1/PICALM/HGS/FNBP1L/WASL	10
CC	GO:0030027	lamellipodium	9/116	202/19594	3.24047e-06	1.52241e-05	7.59435e-06	CTTN/DNM2/ITSN1/ARPC2/WASL/ARPC3/ARPC5/ACTR2/ACTR3	9
BP	GO:0017156	calcium-ion regulated exocytosis	7/115	65/18800	1.3845e-07	1.03881e-05	7.84702e-06	SYT9/SYT8/SYT2/SYT11/SYT1/VAMP3/VAMP2	7
BP	GO:0002029	desensitization of G protein-coupled receptor signaling pathway	5/115	21/18800	1.47658e-07	1.04273e-05	7.87664e-06	DNM2/ARRB1/ARRB2/UBQLN2/ADRB2	5
BP	GO:0022401	negative adaptation of signaling pathway	5/115	21/18800	1.47658e-07	1.04273e-05	7.87664e-06	DNM2/ARRB1/ARRB2/UBQLN2/ADRB2	5
BP	GO:0072659	protein localization to plasma membrane	12/115	283/18800	1.66705e-07	1.1436e-05	8.6386e-06	DAB2/EGFR/CLTC/PICALM/PACSIN1/LDLRAP1/FCHO2/GAK/VAMP3/VAMP2/AP2M1/VAMP8	12
BP	GO:0030833	regulation of actin filament polymerization	9/115	139/18800	1.84298e-07	1.22917e-05	9.28497e-06	CTTN/SNX9/HIP1R/ARPC1A/ARPC2/ARPC3/BIN1/ARPC4/ARPC5	9
MF	GO:0031386	protein tag	4/115	13/18410	9.89101e-07	1.29996e-05	9.32085e-06	RPS27A/UBA52/UBB/UBC	4
BP	GO:0023058	adaptation of signaling pathway	5/115	22/18800	1.90157e-07	1.23396e-05	9.3212e-06	DNM2/ARRB1/ARRB2/UBQLN2/ADRB2	5
BP	GO:0045055	regulated exocytosis	11/115	234/18800	2.00539e-07	1.26709e-05	9.57141e-06	SYT9/SYT8/SYT2/SYT11/SYT1/SYNJ1/CBL/RAB5A/VAMP3/VAMP2/VAMP8	11
CC	GO:0150034	distal axon	10/116	270/19594	4.72659e-06	2.17949e-05	1.08721e-05	AAK1/CTTN/DNM2/SYNJ1/CBL/PACSIN1/HSPA8/RAB5A/BIN1/ARPC5	10
BP	GO:0051648	vesicle localization	10/115	189/18800	2.48443e-07	1.52952e-05	1.15538e-05	STAM/DNM1/DNM2/SNAP91/SYT11/SYNJ1/PICALM/HGS/FNBP1L/WASL	10
MF	GO:1901981	phosphatidylinositol phosphate binding	9/115	175/18410	1.52905e-06	1.91827e-05	1.37542e-05	SNX18/SNAP91/SYT9/SYT1/PICALM/LDLRAP1/HIP1R/FCHO2/HIP1	9
BP	GO:0007173	epidermal growth factor receptor signaling pathway	8/115	108/18800	3.24529e-07	1.94798e-05	1.47148e-05	EGF/EGFR/CBL/PIK3C2A/HIP1R/RPS6KA5/REPS2/HIP1	8
BP	GO:0015850	organic hydroxy compound transport	11/115	248/18800	3.58698e-07	2.10057e-05	1.58674e-05	DAB2/SYT9/SYT8/SYT2/SYT11/SYT1/CFTR/LDLR/LDLRAP1/AGTR1/APOB	11
CC	GO:0005770	late endosome	10/116	283/19594	7.15032e-06	3.23714e-05	1.61481e-05	EGFR/CLTCL1/TF/IGF2R/LDLR/M6PR/HSPA8/HGS/SCARB2/VAMP8	10
BP	GO:0008154	actin polymerization or depolymerization	10/115	199/18800	4.00297e-07	2.28837e-05	1.7286e-05	CTTN/SNX9/HIP1R/ARPC1A/ARPC2/WASL/ARPC3/BIN1/ARPC4/ARPC5	10
BP	GO:0044409	entry into host	9/115	153/18800	4.17257e-07	2.32984e-05	1.75993e-05	EGFR/TFRC/CD4/CBL/LDLR/EPS15/SCARB2/AGTR1/VAMP8	9
BP	GO:0007034	vacuolar transport	9/115	155/18800	4.65713e-07	2.54131e-05	1.91967e-05	STAM/IGF2R/M6PR/HSPA8/HGS/SCARB2/GAK/BIN1/ADRB2	9
BP	GO:1902903	regulation of supramolecular fiber organization	13/115	376/18800	5.16583e-07	2.75626e-05	2.08204e-05	CTTN/SNX9/TACR1/LDLR/HSPA8/HIP1R/ARPC1A/ARPC2/WASL/ARPC3/BIN1/ARPC4/ARPC5	13
BP	GO:0008064	regulation of actin polymerization or depolymerization	9/115	158/18800	5.47532e-07	2.85788e-05	2.15881e-05	CTTN/SNX9/HIP1R/ARPC1A/ARPC2/ARPC3/BIN1/ARPC4/ARPC5	9
BP	GO:0030832	regulation of actin filament length	9/115	159/18800	5.77441e-07	2.94986e-05	2.22829e-05	CTTN/SNX9/HIP1R/ARPC1A/ARPC2/ARPC3/BIN1/ARPC4/ARPC5	9
BP	GO:0023061	signal release	14/115	451/18800	6.68784e-07	3.34531e-05	2.52701e-05	DAB2/TACR1/SYT9/SYT8/SYT2/SYT11/SYT1/SYNJ1/CFTR/FZD4/RAB5A/VAMP2/AGTR1/VAMP8	14
BP	GO:0045921	positive regulation of exocytosis	7/115	83/18800	7.54223e-07	3.65623e-05	2.76187e-05	STAM/SYT9/SYT1/CFTR/HGS/RAB5A/VAMP8	7
BP	GO:0007041	lysosomal transport	8/115	121/18800	7.76625e-07	3.65623e-05	2.76187e-05	IGF2R/M6PR/HSPA8/HGS/SCARB2/GAK/BIN1/ADRB2	8
BP	GO:0038127	ERBB signaling pathway	8/115	121/18800	7.76625e-07	3.65623e-05	2.76187e-05	EGF/EGFR/CBL/PIK3C2A/HIP1R/RPS6KA5/REPS2/HIP1	8
BP	GO:0110053	regulation of actin filament organization	11/115	270/18800	8.31978e-07	3.8415e-05	2.90182e-05	CTTN/SNX9/TACR1/HIP1R/ARPC1A/ARPC2/WASL/ARPC3/BIN1/ARPC4/ARPC5	11
MF	GO:0003779	actin binding	13/115	439/18410	3.63022e-06	4.35626e-05	3.12348e-05	CTTN/EGFR/HIP1R/HIP1/ARPC1A/ARPC2/WASL/ARPC3/BIN1/ARPC4/ARPC5/ACTR2/ACTR3	13
MF	GO:0005200	structural constituent of cytoskeleton	7/115	104/18410	3.98003e-06	4.57703e-05	3.28178e-05	HIP1/ARPC2/ARPC3/ARPC4/ARPC5/ACTR2/ACTR3	7
BP	GO:0016482	cytosolic transport	9/115	169/18800	9.6352e-07	4.36493e-05	3.29721e-05	DAB2/CLTCL1/CLTC/EPS15/GAK/RAB5A/VAMP3/ACTR2/AP2A1	9
CC	GO:0031045	dense core granule	4/116	26/19594	1.57649e-05	6.89775e-05	3.44085e-05	SYT9/SYT8/SYT2/SYT1	4
CC	GO:0005938	cell cortex	10/116	310/19594	1.579e-05	6.89775e-05	3.44085e-05	CTTN/SNX9/CLTB/CLTA/HIP1R/FNBP1/FNBP1L/TRIP10/WASL/ACTR2	10
MF	GO:0051087	chaperone binding	7/115	106/18410	4.51924e-06	4.98924e-05	3.57733e-05	TFRC/CFTR/LRP2/HSPA8/SCARB2/GAK/BIN1	7
BP	GO:1990778	protein localization to cell periphery	12/115	337/18800	1.06952e-06	4.75542e-05	3.59218e-05	DAB2/EGFR/CLTC/PICALM/PACSIN1/LDLRAP1/FCHO2/GAK/VAMP3/VAMP2/AP2M1/VAMP8	12
CC	GO:0045335	phagocytic vesicle	7/116	138/19594	1.81633e-05	7.79769e-05	3.88978e-05	DNM2/SYT11/OCRL/HGS/RAB5A/VAMP3/VAMP8	7
BP	GO:0031346	positive regulation of cell projection organization	12/115	341/18800	1.21018e-06	5.28297e-05	3.99069e-05	DNM2/DNM3/DVL2/PACSIN1/SCARB2/FNBP1L/FZD4/ARPC2/WASL/ACTR2/ACTR3/WNT5A	12
BP	GO:0052126	movement in host environment	9/115	177/18800	1.41677e-06	6.07442e-05	4.58854e-05	EGFR/TFRC/CD4/CBL/LDLR/EPS15/SCARB2/AGTR1/VAMP8	9
BP	GO:0044403	biological process involved in symbiotic interaction	11/115	286/18800	1.46144e-06	6.15599e-05	4.65015e-05	EGFR/TFRC/CD4/CBL/IGF2R/LDLR/HSPA8/EPS15/SCARB2/AGTR1/VAMP8	11
CC	GO:0097470	ribbon synapse	3/116	10/19594	2.3538e-05	9.76826e-05	4.87278e-05	DNM1/PACSIN1/HSPA8	3
CC	GO:0099243	extrinsic component of synaptic membrane	3/116	10/19594	2.3538e-05	9.76826e-05	4.87278e-05	SNAP91/PICALM/HIP1	3
CC	GO:0032587	ruffle membrane	6/116	97/19594	2.40951e-05	9.83552e-05	4.90633e-05	SPRY2/DNM2/EGFR/PACSIN2/PACSIN1/HIP1R	6
BP	GO:0010638	positive regulation of organelle organization	14/115	487/18800	1.65702e-06	6.85949e-05	5.18157e-05	CTTN/SNX9/SNX18/EGF/TACR1/SYT9/SYT1/SYNJ1/HIP1R/ARPC2/WASL/BIN1/ADRB2/WNT5A	14
BP	GO:0002031	G protein-coupled receptor internalization	4/115	15/18800	1.7216e-06	6.88929e-05	5.20408e-05	DNM2/ARRB1/ARRB2/UBQLN2	4
BP	GO:0035493	SNARE complex assembly	4/115	15/18800	1.7216e-06	6.88929e-05	5.20408e-05	VAMP3/VAMP2/VAMP4/VAMP8	4
CC	GO:0032588	trans-Golgi network membrane	6/116	100/19594	2.8651e-05	0.000115066	5.73993e-05	CLTA/CLTC/IGF2R/M6PR/VAMP3/VAMP4	6
BP	GO:0048284	organelle fusion	8/115	141/18800	2.46912e-06	9.71862e-05	7.34132e-05	TFRC/SYT9/SYT11/SYT1/VAMP3/VAMP2/VAMP4/VAMP8	8
BP	GO:0006900	vesicle budding from membrane	6/115	64/18800	2.57994e-06	9.99102e-05	7.54709e-05	DNM1/SNAP91/PICALM/FNBP1L/WASL/AP2M1	6
BP	GO:0051701	biological process involved in interaction with host	9/115	191/18800	2.65838e-06	0.000101314	7.65313e-05	EGFR/TFRC/CD4/CBL/LDLR/EPS15/SCARB2/AGTR1/VAMP8	9
BP	GO:0022604	regulation of cell morphogenesis	11/115	305/18800	2.72459e-06	0.000102215	7.72116e-05	DAB2/DNM2/DVL2/SH3KBP1/SYT2/SYT1/ITSN2/FZD4/ARPC2/ACTR2/WNT5A	11
BP	GO:0014046	dopamine secretion	5/115	37/18800	2.92552e-06	0.000106427	8.03935e-05	SYT9/SYT8/SYT2/SYT11/SYT1	5
BP	GO:0014059	regulation of dopamine secretion	5/115	37/18800	2.92552e-06	0.000106427	8.03935e-05	SYT9/SYT8/SYT2/SYT11/SYT1	5
BP	GO:0007269	neurotransmitter secretion	8/115	145/18800	3.04375e-06	0.000107471	8.11823e-05	SYT9/SYT8/SYT2/SYT11/SYT1/SYNJ1/RAB5A/VAMP2	8
BP	GO:0099643	signal release from synapse	8/115	145/18800	3.04375e-06	0.000107471	8.11823e-05	SYT9/SYT8/SYT2/SYT11/SYT1/SYNJ1/RAB5A/VAMP2	8
CC	GO:0098984	neuron to neuron synapse	10/116	347/19594	4.12732e-05	0.000163127	8.13741e-05	DNAJC6/DNM2/DNM3/SH3GL3/SYT9/SYT11/SYT1/HIP1R/ARRB2/ACTR2	10
CC	GO:0060198	clathrin-sculpted vesicle	3/116	12/19594	4.27811e-05	0.000166445	8.30291e-05	SYT1/HSPA8/VAMP2	3
BP	GO:0046718	viral entry into host cell	8/115	146/18800	3.20394e-06	0.000111488	8.42165e-05	EGFR/TFRC/CD4/LDLR/EPS15/SCARB2/AGTR1/VAMP8	8
BP	GO:1903076	regulation of protein localization to plasma membrane	7/115	103/18800	3.25509e-06	0.00011165	8.43387e-05	DAB2/EGFR/CLTC/PICALM/LDLRAP1/AP2M1/VAMP8	7
CC	GO:0042470	melanosome	6/116	109/19594	4.66154e-05	0.000175867	8.77291e-05	TFRC/CLTC/HSPA8/RAB5C/RAB5B/RAB5A	6
CC	GO:0048770	pigment granule	6/116	109/19594	4.66154e-05	0.000175867	8.77291e-05	TFRC/CLTC/HSPA8/RAB5C/RAB5B/RAB5A	6
BP	GO:0006906	vesicle fusion	7/115	105/18800	3.7019e-06	0.000125187	9.45645e-05	SYT9/SYT11/SYT1/VAMP3/VAMP2/VAMP4/VAMP8	7
BP	GO:0097242	amyloid-beta clearance	5/115	39/18800	3.82671e-06	0.00012761	9.6395e-05	CLTC/PICALM/LDLR/LRP2/RAB5A	5
BP	GO:0120034	positive regulation of plasma membrane bounded cell projection assembly	7/115	106/18800	3.94379e-06	0.000129713	9.79835e-05	DNM2/DNM3/FNBP1L/ARPC2/WASL/ACTR2/ACTR3	7
BP	GO:0032271	regulation of protein polymerization	9/115	201/18800	4.03835e-06	0.000131028	9.8977e-05	CTTN/SNX9/HIP1R/ARPC1A/ARPC2/ARPC3/BIN1/ARPC4/ARPC5	9
BP	GO:0016079	synaptic vesicle exocytosis	7/115	107/18800	4.19872e-06	0.000134415	0.000101535	SYT9/SYT8/SYT2/SYT1/SYNJ1/RAB5A/VAMP2	7
BP	GO:0017158	regulation of calcium ion-dependent exocytosis	5/115	40/18800	4.35212e-06	0.000135707	0.000102511	SYT9/SYT8/SYT2/SYT11/SYT1	5
BP	GO:0048489	synaptic vesicle transport	5/115	40/18800	4.35212e-06	0.000135707	0.000102511	DNM1/DNM2/SNAP91/SYNJ1/PICALM	5
CC	GO:0043679	axon terminus	6/116	113/19594	5.7056e-05	0.000212044	0.000105775	AAK1/SYNJ1/PACSIN1/HSPA8/RAB5A/BIN1	6
BP	GO:0090174	organelle membrane fusion	7/115	109/18800	4.74989e-06	0.000146211	0.000110446	SYT9/SYT11/SYT1/VAMP3/VAMP2/VAMP4/VAMP8	7
CC	GO:0019897	extrinsic component of plasma membrane	7/116	170/19594	6.89503e-05	0.00025248	0.000125946	AAK1/SNX9/SNX18/SNAP91/TF/PICALM/HIP1	7
BP	GO:0140029	exocytic process	6/115	73/18800	5.60182e-06	0.000170253	0.000128607	SYT9/SYT1/SYNJ1/CFTR/VAMP3/VAMP8	6
CC	GO:0031256	leading edge membrane	7/116	175/19594	8.27375e-05	0.000298574	0.00014894	SPRY2/DNM2/EGFR/PACSIN2/PACSIN1/HIP1R/AMPH	7
CC	GO:0098563	intrinsic component of synaptic vesicle membrane	4/116	40/19594	9.04057e-05	0.000321586	0.000160419	SYT9/SYT1/RAB5B/RAB5A	4
CC	GO:0030670	phagocytic vesicle membrane	5/116	77/19594	9.37997e-05	0.000328959	0.000164097	DNM2/OCRL/RAB5A/VAMP3/VAMP8	5
BP	GO:0036092	phosphatidylinositol-3-phosphate biosynthetic process	4/115	21/18800	7.33755e-06	0.000217499	0.000164296	SYNJ2/SYNJ1/PIK3C2A/OCRL	4
BP	GO:0045056	transcytosis	4/115	21/18800	7.33755e-06	0.000217499	0.000164296	CLTC/PICALM/LRP2/RAB5A	4
MF	GO:0005544	calcium-dependent phospholipid binding	5/115	54/18410	2.15885e-05	0.00022917	0.000164317	SYT9/SYT8/SYT2/SYT11/SYT1	5
BP	GO:0051258	protein polymerization	10/115	277/18800	7.84323e-06	0.000229654	0.000173477	CTTN/SNX9/HIP1R/ARPC1A/ARPC2/WASL/ARPC3/BIN1/ARPC4/ARPC5	10
CC	GO:0030667	secretory granule membrane	9/116	312/19594	0.000100662	0.000348121	0.000173656	SYT9/SYT2/SYT1/IGF2R/RAB5C/RAB5B/VAMP2/AP2A2/VAMP8	9
BP	GO:0051261	protein depolymerization	7/115	118/18800	8.0331e-06	0.000232379	0.000175536	DNAJC6/SH3GL3/SH3GL2/SYNJ1/SH3GL1/HSPA8/GAK	7
BP	GO:0071241	cellular response to inorganic substance	9/115	221/18800	8.71105e-06	0.000248991	0.000188084	DNM2/EGFR/TF/SYT9/SYT8/SYT2/SYT11/SYT1/WNT5A	9
MF	GO:0004439	phosphatidylinositol-4,5-bisphosphate 5-phosphatase activity	3/115	10/18410	2.7598e-05	0.000272038	0.000195054	SYNJ2/SYNJ1/OCRL	3
MF	GO:0034596	phosphatidylinositol phosphate 4-phosphatase activity	3/115	10/18410	2.7598e-05	0.000272038	0.000195054	SYNJ2/SYNJ1/OCRL	3
BP	GO:0032956	regulation of actin cytoskeleton organization	11/115	352/18800	1.06305e-05	0.000290118	0.000219152	CTTN/SNX9/TACR1/HIP1R/ARPC1A/ARPC2/WASL/ARPC3/BIN1/ARPC4/ARPC5	11
BP	GO:1905475	regulation of protein localization to membrane	8/115	172/18800	1.07393e-05	0.000290118	0.000219152	DAB2/EGFR/CLTC/PICALM/LDLRAP1/AP2B1/AP2M1/VAMP8	8
BP	GO:1990138	neuron projection extension	8/115	172/18800	1.07393e-05	0.000290118	0.000219152	CTTN/DNM2/SH3GL2/SYT2/SYT1/ITSN2/KIAA0319/WNT5A	8
BP	GO:0006622	protein targeting to lysosome	4/115	23/18800	1.07541e-05	0.000290118	0.000219152	M6PR/HSPA8/HGS/SCARB2	4
BP	GO:0010640	regulation of platelet-derived growth factor receptor signaling pathway	4/115	23/18800	1.07541e-05	0.000290118	0.000219152	CBL/HIP1R/HGS/HIP1	4
BP	GO:1904375	regulation of protein localization to cell periphery	7/115	124/18800	1.11291e-05	0.0002969	0.000224275	DAB2/EGFR/CLTC/PICALM/LDLRAP1/AP2M1/VAMP8	7
MF	GO:0042277	peptide binding	10/115	322/18410	3.42917e-05	0.000326362	0.000234005	CLTB/CLTA/PICALM/LDLR/LDLRAP1/FZD4/ADRB2/AVPR2/AP2B1/AP2M1	10
BP	GO:0071277	cellular response to calcium ion	6/115	84/18800	1.26658e-05	0.000334181	0.000252436	SYT9/SYT8/SYT2/SYT11/SYT1/WNT5A	6
BP	GO:0072666	establishment of protein localization to vacuole	5/115	50/18800	1.33475e-05	0.000348341	0.000263132	STAM/M6PR/HSPA8/HGS/SCARB2	5
BP	GO:0060560	developmental growth involved in morphogenesis	9/115	234/18800	1.37668e-05	0.00035542	0.00026848	SPRY2/CTTN/DNM2/SH3GL2/SYT2/SYT1/ITSN2/KIAA0319/WNT5A	9
BP	GO:0015872	dopamine transport	5/115	51/18800	1.47265e-05	0.000376152	0.00028414	SYT9/SYT8/SYT2/SYT11/SYT1	5
BP	GO:1903077	negative regulation of protein localization to plasma membrane	4/115	25/18800	1.52186e-05	0.00038463	0.000290544	DAB2/CLTC/PICALM/AP2M1	4
BP	GO:0097479	synaptic vesicle localization	5/115	52/18800	1.6214e-05	0.000403176	0.000304554	DNM1/DNM2/SNAP91/SYNJ1/PICALM	5
BP	GO:0032984	protein-containing complex disassembly	9/115	239/18800	1.62882e-05	0.000403176	0.000304554	DNAJC6/SH3GL3/SH3GL2/SYNJ1/SH3GL1/HSPA8/GAK/ADRB2/VAMP8	9
CC	GO:0031201	SNARE complex	4/116	48/19594	0.000185594	0.000623565	0.000311058	VAMP3/VAMP2/VAMP4/VAMP8	4
CC	GO:0043195	terminal bouton	4/116	48/19594	0.000185594	0.000623565	0.000311058	AAK1/SYNJ1/HSPA8/RAB5A	4
CC	GO:0031253	cell projection membrane	9/116	339/19594	0.000187821	0.000623565	0.000311058	SPRY2/DNM2/EGFR/CLTB/PACSIN2/PACSIN1/LRP2/HIP1R/ARPC2	9
CC	GO:0099572	postsynaptic specialization	9/116	341/19594	0.000196221	0.000642883	0.000320694	DNAJC6/DNM2/DNM3/SH3GL3/SYT11/HSPA8/HIP1R/ARRB2/ACTR2	9
BP	GO:0097581	lamellipodium organization	6/115	89/18800	1.76636e-05	0.000432758	0.0003269	CTTN/DNM2/ARPC2/ARPC5/ACTR2/ACTR3	6
BP	GO:0045744	negative regulation of G protein-coupled receptor signaling pathway	5/115	54/18800	1.95387e-05	0.000473864	0.00035795	DNM2/ARRB1/ARRB2/UBQLN2/ADRB2	5
BP	GO:0002092	positive regulation of receptor internalization	4/115	27/18800	2.09152e-05	0.000497201	0.000375579	EGF/ARRB1/ARRB2/AP2M1	4
BP	GO:1904376	negative regulation of protein localization to cell periphery	4/115	27/18800	2.09152e-05	0.000497201	0.000375579	DAB2/CLTC/PICALM/AP2M1	4
BP	GO:0048008	platelet-derived growth factor receptor signaling pathway	5/115	55/18800	2.13883e-05	0.000503464	0.00038031	CBL/PIK3C2A/HIP1R/HGS/HIP1	5
BP	GO:0071248	cellular response to metal ion	8/115	191/18800	2.2937e-05	0.000534678	0.000403889	EGFR/TF/SYT9/SYT8/SYT2/SYT11/SYT1/WNT5A	8
BP	GO:0050433	regulation of catecholamine secretion	5/115	56/18800	2.33712e-05	0.00053956	0.000407577	SYT9/SYT8/SYT2/SYT11/SYT1	5
BP	GO:0010592	positive regulation of lamellipodium assembly	4/115	28/18800	2.42862e-05	0.00055504	0.00041927	DNM2/ARPC2/ACTR2/ACTR3	4
BP	GO:1903305	regulation of regulated secretory pathway	7/115	140/18800	2.4504e-05	0.00055504	0.00041927	SYT9/SYT8/SYT2/SYT11/SYT1/RAB5A/VAMP8	7
BP	GO:0019058	viral life cycle	10/115	317/18800	2.51713e-05	0.000564825	0.000426661	EGFR/TFRC/CD4/LDLR/HSPA8/EPS15/SCARB2/RAB5A/AGTR1/VAMP8	10
BP	GO:0050432	catecholamine secretion	5/115	57/18800	2.54941e-05	0.000566047	0.000427584	SYT9/SYT8/SYT2/SYT11/SYT1	5
BP	GO:0033572	transferrin transport	3/115	10/18800	2.5933e-05	0.000566047	0.000427584	DNM2/TFRC/CLTC	3
BP	GO:0097494	regulation of vesicle size	3/115	10/18800	2.5933e-05	0.000566047	0.000427584	PICALM/RAB5A/AP2M1	3
MF	GO:0034595	phosphatidylinositol phosphate 5-phosphatase activity	3/115	13/18410	6.48807e-05	0.000596903	0.000427985	SYNJ2/SYNJ1/OCRL	3
BP	GO:0120032	regulation of plasma membrane bounded cell projection assembly	8/115	195/18800	2.66139e-05	0.000575676	0.000434859	DNM2/DNM3/FNBP1L/RAB5A/ARPC2/WASL/ACTR2/ACTR3	8
BP	GO:0051051	negative regulation of transport	12/115	464/18800	2.74312e-05	0.000588056	0.00044421	EGF/SH3GL3/SYT11/PICALM/PACSIN3/PACSIN2/PACSIN1/VAMP3/BIN1/UBQLN2/AVPR2/VAMP8	12
BP	GO:0002090	regulation of receptor internalization	5/115	58/18800	2.77639e-05	0.00058992	0.000445618	EGF/ARRB1/ARRB2/UBQLN2/AP2M1	5
BP	GO:0060491	regulation of cell projection assembly	8/115	197/18800	2.86301e-05	0.00060299	0.000455491	DNM2/DNM3/FNBP1L/RAB5A/ARPC2/WASL/ACTR2/ACTR3	8
BP	GO:0032970	regulation of actin filament-based process	11/115	393/18800	2.94642e-05	0.000615162	0.000464685	CTTN/SNX9/TACR1/HIP1R/ARPC1A/ARPC2/WASL/ARPC3/BIN1/ARPC4/ARPC5	11
BP	GO:0042176	regulation of protein catabolic process	11/115	395/18800	3.08623e-05	0.000638796	0.000482538	DAB2/SNX9/EGF/EGFR/PACSIN3/LDLR/LRP2/HGS/UBB/UBQLN2/WNT5A	11
BP	GO:0140058	neuron projection arborization	4/115	30/18800	3.22009e-05	0.000660806	0.000499164	DVL2/LRP2/FZD4/WNT5A	4
MF	GO:0106018	phosphatidylinositol-3,5-bisphosphate phosphatase activity	3/115	14/18410	8.21997e-05	0.000708972	0.00050834	SYNJ2/SYNJ1/OCRL	3
MF	GO:0106019	phosphatidylinositol-4,5-bisphosphate phosphatase activity	3/115	14/18410	8.21997e-05	0.000708972	0.00050834	SYNJ2/SYNJ1/OCRL	3
BP	GO:0043254	regulation of protein-containing complex assembly	11/115	401/18800	3.54061e-05	0.000720424	0.000544199	CTTN/SNX9/TFRC/HSPA8/HIP1R/ARPC1A/ARPC2/ARPC3/BIN1/ARPC4/ARPC5	11
MF	GO:0005545	1-phosphatidylinositol binding	3/115	15/18410	0.000102282	0.00085545	0.000613366	SNX9/SNAP91/PICALM	3
BP	GO:0006836	neurotransmitter transport	8/115	207/18800	4.07355e-05	0.000821898	0.000620851	SYT9/SYT8/SYT2/SYT11/SYT1/SYNJ1/RAB5A/VAMP2	8
BP	GO:0006892	post-Golgi vesicle-mediated transport	6/115	104/18800	4.2819e-05	0.000856737	0.000647168	DNM2/EPS15/GAK/VAMP3/VAMP2/AP2A1	6
MF	GO:0001618	virus receptor activity	5/115	76/18410	0.000113072	0.000917879	0.000658128	EGFR/TFRC/CD4/LDLR/SCARB2	5
MF	GO:0140272	exogenous protein binding	5/115	77/18410	0.000120326	0.000948859	0.000680341	EGFR/TFRC/CD4/LDLR/SCARB2	5
BP	GO:1905476	negative regulation of protein localization to membrane	4/115	33/18800	4.74056e-05	0.000936366	0.000707319	DAB2/CLTC/PICALM/AP2M1	4
BP	GO:1903532	positive regulation of secretion by cell	9/115	274/18800	4.75788e-05	0.000936366	0.000707319	STAM/DAB2/TACR1/SYT9/SYT1/CFTR/HGS/RAB5A/VAMP8	9
BP	GO:0001505	regulation of neurotransmitter levels	8/115	213/18800	4.98632e-05	0.000973347	0.000735253	SYT9/SYT8/SYT2/SYT11/SYT1/SYNJ1/RAB5A/VAMP2	8
MF	GO:0038024	cargo receptor activity	5/115	79/18410	0.000135901	0.00104191	0.000747059	DAB2/TFRC/LDLR/LRP2/SCARB2	5
BP	GO:0016032	viral process	11/115	418/18800	5.15509e-05	0.000998174	0.000754008	EGFR/TFRC/CD4/IGF2R/LDLR/HSPA8/EPS15/SCARB2/RAB5A/AGTR1/VAMP8	11
MF	GO:0001540	amyloid-beta binding	5/115	81/18410	0.000152975	0.00114111	0.000818187	PICALM/LDLR/LDLRAP1/FZD4/ADRB2	5
BP	GO:0072665	protein localization to vacuole	5/115	68/18800	6.01647e-05	0.00115564	0.000872958	STAM/M6PR/HSPA8/HGS/SCARB2	5
BP	GO:0061025	membrane fusion	7/115	163/18800	6.4722e-05	0.00123331	0.000931629	SYT9/SYT11/SYT1/VAMP3/VAMP2/VAMP4/VAMP8	7
BP	GO:0045742	positive regulation of epidermal growth factor receptor signaling pathway	4/115	36/18800	6.7283e-05	0.0012523	0.00094597	EGF/CBL/HIP1R/HIP1	4
BP	GO:0097484	dendrite extension	4/115	36/18800	6.7283e-05	0.0012523	0.00094597	SH3GL2/SYT2/SYT1/ITSN2	4
BP	GO:1902745	positive regulation of lamellipodium organization	4/115	36/18800	6.7283e-05	0.0012523	0.00094597	DNM2/ARPC2/ACTR2/ACTR3	4
CC	GO:0001891	phagocytic cup	3/116	28/19594	0.00059453	0.00189792	0.000946755	DNM2/SYT11/TRIP10	3
CC	GO:0036452	ESCRT complex	3/116	28/19594	0.00059453	0.00189792	0.000946755	STAM/STAM2/HGS	3
CC	GO:0014069	postsynaptic density	8/116	318/19594	0.000614131	0.00193568	0.000965589	DNAJC6/DNM2/DNM3/SH3GL3/SYT11/HIP1R/ARRB2/ACTR2	8
CC	GO:0002102	podosome	3/116	29/19594	0.000660279	0.00205512	0.00102517	CTTN/SH3GL1/ACTR2	3
CC	GO:0032279	asymmetric synapse	8/116	323/19594	0.00067996	0.00209025	0.00104269	DNAJC6/DNM2/DNM3/SH3GL3/SYT11/HIP1R/ARRB2/ACTR2	8
BP	GO:0006623	protein targeting to vacuole	4/115	37/18800	7.50839e-05	0.00138674	0.00104753	M6PR/HSPA8/HGS/SCARB2	4
BP	GO:0030213	hyaluronan biosynthetic process	3/115	14/18800	7.72698e-05	0.00141622	0.00106979	EGF/CLTC/AP2A1	3
BP	GO:0048588	developmental cell growth	8/115	227/18800	7.79566e-05	0.00141798	0.00107113	CTTN/DNM2/SH3GL2/SYT2/SYT1/ITSN2/KIAA0319/WNT5A	8
BP	GO:0051937	catecholamine transport	5/115	72/18800	7.92007e-05	0.00142978	0.00108004	SYT9/SYT8/SYT2/SYT11/SYT1	5
BP	GO:0043087	regulation of GTPase activity	10/115	364/18800	8.04461e-05	0.00144143	0.00108884	SPRY2/SNX9/SNX18/DVL2/PICALM/OCRL/GAPVD1/BIN1/ARRB2/WNT5A	10
MF	GO:0033218	amide binding	10/115	402/18410	0.000214077	0.00155488	0.00111486	CLTB/CLTA/PICALM/LDLR/LDLRAP1/FZD4/ADRB2/AVPR2/AP2B1/AP2M1	10
BP	GO:1901186	positive regulation of ERBB signaling pathway	4/115	38/18800	8.35229e-05	0.00148547	0.0011221	EGF/CBL/HIP1R/HIP1	4
BP	GO:0042058	regulation of epidermal growth factor receptor signaling pathway	5/115	73/18800	8.46124e-05	0.00149378	0.00112838	EGF/EGFR/CBL/HIP1R/HIP1	5
BP	GO:0051897	positive regulation of protein kinase B signaling	6/115	119/18800	9.09156e-05	0.00159335	0.00120359	SPRY2/EGF/EGFR/LRP2/HIP1/ARRB2	6
BP	GO:0045732	positive regulation of protein catabolic process	8/115	233/18800	9.34868e-05	0.00162653	0.00122866	DAB2/SNX9/EGF/PACSIN3/LDLR/LRP2/UBQLN2/WNT5A	8
BP	GO:0051047	positive regulation of secretion	9/115	300/18800	9.53876e-05	0.00164767	0.00124463	STAM/DAB2/TACR1/SYT9/SYT1/CFTR/HGS/RAB5A/VAMP8	9
BP	GO:0150011	regulation of neuron projection arborization	3/115	15/18800	9.61568e-05	0.00164909	0.0012457	DVL2/FZD4/WNT5A	3
MF	GO:0017075	syntaxin-1 binding	3/115	20/18410	0.000250494	0.00177273	0.00127106	SYT1/VAMP3/VAMP2	3
BP	GO:0010591	regulation of lamellipodium assembly	4/115	41/18800	0.000112981	0.00192388	0.00145328	DNM2/ARPC2/ACTR2/ACTR3	4
BP	GO:1901184	regulation of ERBB signaling pathway	5/115	79/18800	0.000123314	0.00208504	0.00157501	EGF/EGFR/CBL/HIP1R/HIP1	5
BP	GO:0043405	regulation of MAP kinase activity	7/115	183/18800	0.00013356	0.0022425	0.00169396	SPRY2/DVL2/EGF/EGFR/HGS/FZD4/WNT5A	7
BP	GO:0046838	phosphorylated carbohydrate dephosphorylation	3/115	17/18800	0.000142429	0.00234228	0.00176933	SYNJ2/SYNJ1/OCRL	3
BP	GO:0046855	inositol phosphate dephosphorylation	3/115	17/18800	0.000142429	0.00234228	0.00176933	SYNJ2/SYNJ1/OCRL	3
BP	GO:0048791	calcium ion-regulated exocytosis of neurotransmitter	3/115	17/18800	0.000142429	0.00234228	0.00176933	SYT8/SYT2/SYT1	3
CC	GO:0030864	cortical actin cytoskeleton	4/116	79/19594	0.00124489	0.00378022	0.00188572	CTTN/SNX9/WASL/ACTR2	4
BP	GO:0015844	monoamine transport	5/115	83/18800	0.000155808	0.00254486	0.00192236	SYT9/SYT8/SYT2/SYT11/SYT1	5
BP	GO:0031345	negative regulation of cell projection organization	7/115	188/18800	0.000157803	0.00256003	0.00193381	SPRY2/DAB2/DNM2/DNM3/KIAA0319/GAK/WNT5A	7
BP	GO:0050886	endocrine process	5/115	85/18800	0.000174324	0.00280908	0.00212194	DAB2/TACR1/FZD4/AGTR1/AVPR2	5
BP	GO:0061462	protein localization to lysosome	4/115	46/18800	0.000177822	0.00284634	0.00215009	M6PR/HSPA8/HGS/SCARB2	4
MF	GO:0001664	G protein-coupled receptor binding	8/115	288/18410	0.000453513	0.00312924	0.0022437	DNM2/DNM3/DVL2/HSPA8/AGTR1/ARRB1/ARRB2/WNT5A	8
BP	GO:0016049	cell growth	11/115	484/18800	0.000188072	0.00299046	0.00225896	CTTN/DAB2/DNM2/EGFR/SH3GL2/SYT2/SYT1/ITSN2/KIAA0319/AGTR1/WNT5A	11
CC	GO:0032994	protein-lipid complex	3/116	39/19594	0.00158189	0.00474566	0.00236731	LDLR/BIN1/APOB	3
BP	GO:0071545	inositol phosphate catabolic process	3/115	19/18800	0.000201159	0.00317752	0.00240025	SYNJ2/SYNJ1/OCRL	3
BP	GO:0003044	regulation of systemic arterial blood pressure mediated by a chemical signal	4/115	48/18800	0.000210048	0.00327484	0.00247377	TACR1/AGTR1/ADRB2/AVPR2	4
BP	GO:0071825	protein-lipid complex subunit organization	4/115	48/18800	0.000210048	0.00327484	0.00247377	SNX9/AGTR1/BIN1/APOB	4
BP	GO:0003018	vascular process in circulatory system	8/115	263/18800	0.000214732	0.00332627	0.00251262	SH3GL2/TFRC/TACR1/PIK3C2A/LRP2/AGTR1/ADRB2/AVPR2	8
BP	GO:0051489	regulation of filopodium assembly	4/115	49/18800	0.000227646	0.0035037	0.00264665	DNM3/FNBP1L/RAB5A/WASL	4
MF	GO:0034593	phosphatidylinositol bisphosphate phosphatase activity	3/115	26/18410	0.000555916	0.00374227	0.00268324	SYNJ2/SYNJ1/OCRL	3
BP	GO:0001558	regulation of cell growth	10/115	415/18800	0.00023386	0.00355777	0.0026875	CTTN/DAB2/DNM2/EGFR/SYT2/SYT1/ITSN2/KIAA0319/AGTR1/WNT5A	10
BP	GO:0035813	regulation of renal sodium excretion	3/115	20/18800	0.000235604	0.00355777	0.0026875	TACR1/AGTR1/AVPR2	3
BP	GO:1903421	regulation of synaptic vesicle recycling	3/115	20/18800	0.000235604	0.00355777	0.0026875	DNM3/VAMP4/AP2M1	3
CC	GO:0042105	alpha-beta T cell receptor complex	2/116	11/19594	0.00184557	0.00540643	0.00269693	CD3D/CD3G	2
CC	GO:0099091	postsynaptic specialization, intracellular component	2/116	11/19594	0.00184557	0.00540643	0.00269693	DNM2/SH3GL3	2
BP	GO:0051952	regulation of amine transport	5/115	92/18800	0.000252632	0.00379107	0.00286372	SYT9/SYT8/SYT2/SYT11/SYT1	5
BP	GO:0051592	response to calcium ion	6/115	144/18800	0.000258015	0.00384779	0.00290657	SYT9/SYT8/SYT2/SYT11/SYT1/WNT5A	6
BP	GO:0044088	regulation of vacuole organization	4/115	51/18800	0.000265987	0.00394219	0.00297788	SNX18/SCARB2/RAB5A/UBQLN2	4
CC	GO:0032009	early phagosome	2/116	12/19594	0.00220613	0.00624233	0.00311391	SYT11/RAB5A	2
CC	GO:0034362	low-density lipoprotein particle	2/116	12/19594	0.00220613	0.00624233	0.00311391	LDLR/APOB	2
CC	GO:0098993	anchored component of synaptic vesicle membrane	2/116	12/19594	0.00220613	0.00624233	0.00311391	RAB5B/RAB5A	2
BP	GO:0071902	positive regulation of protein serine/threonine kinase activity	7/115	208/18800	0.000292944	0.00431508	0.00325955	SPRY2/DVL2/EGF/EGFR/FZD4/ADRB2/WNT5A	7
BP	GO:0010038	response to metal ion	9/115	351/18800	0.000308005	0.00446585	0.00337345	EGFR/TFRC/TF/SYT9/SYT8/SYT2/SYT11/SYT1/WNT5A	9
BP	GO:0030838	positive regulation of actin filament polymerization	4/115	53/18800	0.000308759	0.00446585	0.00337345	CTTN/SNX9/ARPC2/BIN1	4
BP	GO:1902743	regulation of lamellipodium organization	4/115	53/18800	0.000308759	0.00446585	0.00337345	DNM2/ARPC2/ACTR2/ACTR3	4
BP	GO:0035812	renal sodium excretion	3/115	22/18800	0.000315447	0.00450826	0.00340548	TACR1/AGTR1/AVPR2	3
BP	GO:0035929	steroid hormone secretion	3/115	22/18800	0.000315447	0.00450826	0.00340548	DAB2/FZD4/AGTR1	3
CC	GO:0042583	chromaffin granule	2/116	13/19594	0.00259717	0.00726624	0.00362467	SYT2/SYT1	2
BP	GO:0051653	spindle localization	4/115	55/18800	0.000356251	0.00506129	0.00382323	SPRY2/WASL/ACTR2/ACTR3	4
BP	GO:1903861	positive regulation of dendrite extension	3/115	23/18800	0.000361151	0.00510073	0.00385302	SYT2/SYT1/ITSN2	3
BP	GO:0015837	amine transport	5/115	100/18800	0.000372066	0.00522415	0.00394626	SYT9/SYT8/SYT2/SYT11/SYT1	5
CC	GO:0098845	postsynaptic endosome	2/116	14/19594	0.00301834	0.00835074	0.00416566	SH3GL3/RAB5A	2
BP	GO:0044062	regulation of excretion	3/115	24/18800	0.000410909	0.00573601	0.0043329	TACR1/AGTR1/AVPR2	3
CC	GO:0031983	vesicle lumen	7/116	327/19594	0.00334314	0.00914773	0.00456323	EGF/EGFR/TF/HSPA8/ARPC5/ACTR2/APOB	7
BP	GO:0031331	positive regulation of cellular catabolic process	10/115	449/18800	0.000435961	0.00605054	0.0045705	DAB2/SNX9/SNX18/EGF/PIK3C2A/PACSIN3/LDLR/LRP2/UBQLN2/ADRB2	10
CC	GO:0060076	excitatory synapse	3/116	51/19594	0.0034238	0.00926659	0.00462252	SYT11/SYT1/SYNJ1	3
BP	GO:0019218	regulation of steroid metabolic process	5/115	104/18800	0.000445758	0.00615094	0.00464634	DAB2/LDLR/LDLRAP1/AGTR1/APOB	5
CC	GO:0043197	dendritic spine	5/116	172/19594	0.00360199	0.00964403	0.0048108	CTTN/DNM3/SYT11/HIP1R/ARRB2	5
BP	GO:0006826	iron ion transport	4/115	59/18800	0.000466558	0.00640117	0.00483536	DNM2/TFRC/TF/CLTC	4
BP	GO:0071900	regulation of protein serine/threonine kinase activity	9/115	372/18800	0.000469922	0.0064107	0.00484256	SPRY2/DAB2/DVL2/EGF/EGFR/HGS/FZD4/ADRB2/WNT5A	9
CC	GO:0044309	neuron spine	5/116	173/19594	0.00369198	0.00977983	0.00487854	CTTN/DNM3/SYT11/HIP1R/ARRB2	5
CC	GO:0030863	cortical cytoskeleton	4/116	107/19594	0.00376755	0.00981729	0.00489723	CTTN/SNX9/WASL/ACTR2	4
CC	GO:0031312	extrinsic component of organelle membrane	3/116	53/19594	0.00381859	0.00981729	0.00489723	BIN1/UBB/UBC	3
CC	GO:0009925	basal plasma membrane	6/116	251/19594	0.00382441	0.00981729	0.00489723	EGFR/TFRC/TF/LDLR/LDLRAP1/ARRB2	6
BP	GO:0099173	postsynapse organization	6/115	163/18800	0.000500358	0.00678734	0.00512707	CTTN/DNM3/HSPA8/WASL/ACTR2/WNT5A	6
BP	GO:0033138	positive regulation of peptidyl-serine phosphorylation	5/115	107/18800	0.000507869	0.00685053	0.0051748	SPRY2/EGFR/TFRC/ARRB2/WNT5A	5
BP	GO:1903859	regulation of dendrite extension	3/115	26/18800	0.000523167	0.00701745	0.00530089	SYT2/SYT1/ITSN2	3
BP	GO:0022411	cellular component disassembly	10/115	460/18800	0.000526412	0.00702176	0.00530414	CTTN/DNAJC6/SH3GL3/SH3GL2/SYNJ1/SH3GL1/HSPA8/GAK/ADRB2/VAMP8	10
BP	GO:0032526	response to retinoic acid	5/115	109/18800	0.000552752	0.00729207	0.00550834	TFRC/SYNJ1/IGF2R/FZD4/WNT5A	5
BP	GO:0034446	substrate adhesion-dependent cell spreading	5/115	109/18800	0.000552752	0.00729207	0.00550834	DAB2/DNM2/FZD4/VAMP3/ARPC2	5
BP	GO:0046174	polyol catabolic process	3/115	27/18800	0.000585948	0.00764599	0.00577568	SYNJ2/SYNJ1/OCRL	3
BP	GO:0097254	renal tubular secretion	3/115	27/18800	0.000585948	0.00764599	0.00577568	TACR1/AGTR1/AVPR2	3
BP	GO:0016236	macroautophagy	8/115	306/18800	0.000589587	0.00765189	0.00578014	STAM/SNX18/STAM2/HGS/RAB5A/UBQLN2/ADRB2/VAMP8	8
MF	GO:0052866	phosphatidylinositol phosphate phosphatase activity	3/115	34/18410	0.00123381	0.00810791	0.00581345	SYNJ2/SYNJ1/OCRL	3
MF	GO:0097718	disordered domain specific binding	3/115	35/18410	0.00134337	0.00862259	0.00618248	CLTC/AP2A2/AP2M1	3
MF	GO:0005484	SNAP receptor activity	3/115	36/18410	0.00145887	0.00915109	0.00656142	VAMP3/VAMP2/VAMP8	3
BP	GO:0090287	regulation of cellular response to growth factor stimulus	8/115	314/18800	0.000697838	0.00900812	0.00680461	SPRY2/DAB2/DNM2/EPN2/LRP2/HGS/FZD4/WNT5A	8
BP	GO:0090288	negative regulation of cellular response to growth factor stimulus	5/115	115/18800	0.000705382	0.0090568	0.00684139	SPRY2/EPN2/LRP2/HGS/WNT5A	5
BP	GO:0046847	filopodium assembly	4/115	66/18800	0.000714954	0.00912001	0.00688914	DNM3/FNBP1L/RAB5A/WASL	4
BP	GO:0030212	hyaluronan metabolic process	3/115	29/18800	0.000725499	0.00912001	0.00688914	EGF/CLTC/AP2A1	3
BP	GO:0051491	positive regulation of filopodium assembly	3/115	29/18800	0.000725499	0.00912001	0.00688914	DNM3/FNBP1L/WASL	3
BP	GO:0065005	protein-lipid complex assembly	3/115	29/18800	0.000725499	0.00912001	0.00688914	SNX9/BIN1/APOB	3
BP	GO:0043406	positive regulation of MAP kinase activity	5/115	116/18800	0.000733601	0.00914189	0.00690566	DVL2/EGF/EGFR/FZD4/WNT5A	5
BP	GO:0045860	positive regulation of protein kinase activity	9/115	396/18800	0.000734854	0.00914189	0.00690566	SPRY2/SNX9/DVL2/EGF/EGFR/CD4/FZD4/ADRB2/WNT5A	9
BP	GO:1902905	positive regulation of supramolecular fiber organization	6/115	176/18800	0.000748899	0.00926859	0.00700137	CTTN/SNX9/TACR1/ARPC2/WASL/BIN1	6
MF	GO:0019869	chloride channel inhibitor activity	2/115	10/18410	0.00168464	0.00989278	0.00709322	CFTR/VAMP8	2
MF	GO:0036312	phosphatidylinositol 3-kinase regulatory subunit binding	2/115	10/18410	0.00168464	0.00989278	0.00709322	DNM2/CBL	2
MF	GO:0046030	inositol trisphosphate phosphatase activity	2/115	10/18410	0.00168464	0.00989278	0.00709322	SYNJ1/OCRL	2
BP	GO:0046854	phosphatidylinositol phosphate biosynthetic process	4/115	68/18800	0.000800331	0.00983102	0.00742622	SYNJ2/SYNJ1/PIK3C2A/OCRL	4
BP	GO:0036258	multivesicular body assembly	3/115	30/18800	0.000802532	0.00983102	0.00742622	STAM/STAM2/HGS	3

## Sheet: module2_enrichmentGO
ONTOLOGY,ID,Description,GeneRatio,BgRatio,pvalue,p.adjust,qvalue,geneID,Count	ID	Description	GeneRatio	BgRatio	pvalue	p.adjust	qvalue	geneID	Count
CC,GO:0035580,specific granule lumen,34/79,62/19594,2.954255316045961e-68,6.469819142140655e-66,4.944490476329556e-66,ERP44/NIT2/OSCAR/RETN/CYFIP1/CXCL1/FOLR3/KPNB1/SPTAN1/FRK/VCL/TOLLIP/LRRC7/GSDMD/ARMC8/RAB27A/DNASE1L1/B2M/HPSE/DOCK2/GHDC/ACAA1/QPCT/CFP/CEP290/BPI/NEU1/JUP/CRACR2A/CANT1/CNN2/PDXK/TIMP2/PGLYRP1,34	GO:0035580	specific granule lumen	34/79	62/19594	2.95426e-68	6.46982e-66	4.94449e-66	ERP44/NIT2/OSCAR/RETN/CYFIP1/CXCL1/FOLR3/KPNB1/SPTAN1/FRK/VCL/TOLLIP/LRRC7/GSDMD/ARMC8/RAB27A/DNASE1L1/B2M/HPSE/DOCK2/GHDC/ACAA1/QPCT/CFP/CEP290/BPI/NEU1/JUP/CRACR2A/CANT1/CNN2/PDXK/TIMP2/PGLYRP1	34
CC,GO:0042581,specific granule,34/79,160/19594,4.56485429423971e-51,4.998515452192482e-49,3.820062277811126e-49,ERP44/NIT2/OSCAR/RETN/CYFIP1/CXCL1/FOLR3/KPNB1/SPTAN1/FRK/VCL/TOLLIP/LRRC7/GSDMD/ARMC8/RAB27A/DNASE1L1/B2M/HPSE/DOCK2/GHDC/ACAA1/QPCT/CFP/CEP290/BPI/NEU1/JUP/CRACR2A/CANT1/CNN2/PDXK/TIMP2/PGLYRP1,34	GO:0042581	specific granule	34/79	160/19594	4.56485e-51	4.99852e-49	3.82006e-49	ERP44/NIT2/OSCAR/RETN/CYFIP1/CXCL1/FOLR3/KPNB1/SPTAN1/FRK/VCL/TOLLIP/LRRC7/GSDMD/ARMC8/RAB27A/DNASE1L1/B2M/HPSE/DOCK2/GHDC/ACAA1/QPCT/CFP/CEP290/BPI/NEU1/JUP/CRACR2A/CANT1/CNN2/PDXK/TIMP2/PGLYRP1	34
CC,GO:0034774,secretory granule lumen,37/79,322/19594,2.930580169505636e-45,2.139323523739114e-43,1.6349552524610391e-43,ERP44/NIT2/OSCAR/DBNL/RETN/CYFIP1/CXCL1/FOLR3/KPNB1/SPTAN1/FRK/VCL/TOLLIP/LRRC7/GSDMD/ARMC8/RAB27A/DNASE1L1/B2M/HPSE/DOCK2/GHDC/ACAA1/QPCT/CFP/CEP290/CCT2/BPI/NEU1/JUP/CRACR2A/CANT1/CNN2/PDXK/TIMP2/PGLYRP1/CCT8,37	GO:0034774	secretory granule lumen	37/79	322/19594	2.93058e-45	2.13932e-43	1.63496e-43	ERP44/NIT2/OSCAR/DBNL/RETN/CYFIP1/CXCL1/FOLR3/KPNB1/SPTAN1/FRK/VCL/TOLLIP/LRRC7/GSDMD/ARMC8/RAB27A/DNASE1L1/B2M/HPSE/DOCK2/GHDC/ACAA1/QPCT/CFP/CEP290/CCT2/BPI/NEU1/JUP/CRACR2A/CANT1/CNN2/PDXK/TIMP2/PGLYRP1/CCT8	37
CC,GO:0060205,cytoplasmic vesicle lumen,37/79,325/19594,4.1896579559789714e-45,2.2938377308984868e-43,1.7530410921069908e-43,ERP44/NIT2/OSCAR/DBNL/RETN/CYFIP1/CXCL1/FOLR3/KPNB1/SPTAN1/FRK/VCL/TOLLIP/LRRC7/GSDMD/ARMC8/RAB27A/DNASE1L1/B2M/HPSE/DOCK2/GHDC/ACAA1/QPCT/CFP/CEP290/CCT2/BPI/NEU1/JUP/CRACR2A/CANT1/CNN2/PDXK/TIMP2/PGLYRP1/CCT8,37	GO:0060205	cytoplasmic vesicle lumen	37/79	325/19594	4.18966e-45	2.29384e-43	1.75304e-43	ERP44/NIT2/OSCAR/DBNL/RETN/CYFIP1/CXCL1/FOLR3/KPNB1/SPTAN1/FRK/VCL/TOLLIP/LRRC7/GSDMD/ARMC8/RAB27A/DNASE1L1/B2M/HPSE/DOCK2/GHDC/ACAA1/QPCT/CFP/CEP290/CCT2/BPI/NEU1/JUP/CRACR2A/CANT1/CNN2/PDXK/TIMP2/PGLYRP1/CCT8	37
CC,GO:0031983,vesicle lumen,37/79,327/19594,5.3064512509751625e-45,2.3242256479271212e-43,1.7762647345369493e-43,ERP44/NIT2/OSCAR/DBNL/RETN/CYFIP1/CXCL1/FOLR3/KPNB1/SPTAN1/FRK/VCL/TOLLIP/LRRC7/GSDMD/ARMC8/RAB27A/DNASE1L1/B2M/HPSE/DOCK2/GHDC/ACAA1/QPCT/CFP/CEP290/CCT2/BPI/NEU1/JUP/CRACR2A/CANT1/CNN2/PDXK/TIMP2/PGLYRP1/CCT8,37	GO:0031983	vesicle lumen	37/79	327/19594	5.30645e-45	2.32423e-43	1.77626e-43	ERP44/NIT2/OSCAR/DBNL/RETN/CYFIP1/CXCL1/FOLR3/KPNB1/SPTAN1/FRK/VCL/TOLLIP/LRRC7/GSDMD/ARMC8/RAB27A/DNASE1L1/B2M/HPSE/DOCK2/GHDC/ACAA1/QPCT/CFP/CEP290/CCT2/BPI/NEU1/JUP/CRACR2A/CANT1/CNN2/PDXK/TIMP2/PGLYRP1/CCT8	37
CC,GO:1904724,tertiary granule lumen,16/79,55/19594,2.5418853956041302e-26,9.277881693955074e-25,7.0905224193167855e-25,NIT2/OSCAR/DBNL/CYFIP1/CXCL1/FOLR3/SPTAN1/GSDMD/ARMC8/B2M/QPCT/CFP/CANT1/CNN2/TIMP2/PGLYRP1,16	GO:1904724	tertiary granule lumen	16/79	55/19594	2.54189e-26	9.27788e-25	7.09052e-25	NIT2/OSCAR/DBNL/CYFIP1/CXCL1/FOLR3/SPTAN1/GSDMD/ARMC8/B2M/QPCT/CFP/CANT1/CNN2/TIMP2/PGLYRP1	16
BP,GO:0070098,chemokine-mediated signaling pathway,17/79,89/18800,3.784903091278811e-24,7.868813526768647e-21,5.458228668475758e-21,CXCR4/CXCL8/CXCL2/CXCL12/CXCL11/CXCL1/EDN1/CXCL10/CCL2/CCL20/CCL22/CCL4/CCL5/CCR5/CCL19/CCR1/CCR2,17	GO:0070098	chemokine-mediated signaling pathway	17/79	89/18800	3.7849e-24	7.86881e-21	5.45823e-21	CXCR4/CXCL8/CXCL2/CXCL12/CXCL11/CXCL1/EDN1/CXCL10/CCL2/CCL20/CCL22/CCL4/CCL5/CCR5/CCL19/CCR1/CCR2	17
BP,GO:1990868,response to chemokine,17/79,97/18800,1.8403078464810143e-23,1.2753333376113429e-20,8.846392104136806e-21,CXCR4/CXCL8/CXCL2/CXCL12/CXCL11/CXCL1/EDN1/CXCL10/CCL2/CCL20/CCL22/CCL4/CCL5/CCR5/CCL19/CCR1/CCR2,17	GO:1990868	response to chemokine	17/79	97/18800	1.84031e-23	1.27533e-20	8.84639e-21	CXCR4/CXCL8/CXCL2/CXCL12/CXCL11/CXCL1/EDN1/CXCL10/CCL2/CCL20/CCL22/CCL4/CCL5/CCR5/CCL19/CCR1/CCR2	17
BP,GO:1990869,cellular response to chemokine,17/79,97/18800,1.8403078464810143e-23,1.2753333376113429e-20,8.846392104136806e-21,CXCR4/CXCL8/CXCL2/CXCL12/CXCL11/CXCL1/EDN1/CXCL10/CCL2/CCL20/CCL22/CCL4/CCL5/CCR5/CCL19/CCR1/CCR2,17	GO:1990869	cellular response to chemokine	17/79	97/18800	1.84031e-23	1.27533e-20	8.84639e-21	CXCR4/CXCL8/CXCL2/CXCL12/CXCL11/CXCL1/EDN1/CXCL10/CCL2/CCL20/CCL22/CCL4/CCL5/CCR5/CCL19/CCR1/CCR2	17
CC,GO:0070820,tertiary granule,18/79,164/19594,2.7781365610512755e-21,8.691598669574704e-20,6.642461852739141e-20,NIT2/OSCAR/DBNL/CYFIP1/FPR1/CXCL1/FOLR3/PTAFR/SPTAN1/GSDMD/ARMC8/B2M/QPCT/CFP/CANT1/CNN2/TIMP2/PGLYRP1,18	GO:0070820	tertiary granule	18/79	164/19594	2.77814e-21	8.6916e-20	6.64246e-20	NIT2/OSCAR/DBNL/CYFIP1/FPR1/CXCL1/FOLR3/PTAFR/SPTAN1/GSDMD/ARMC8/B2M/QPCT/CFP/CANT1/CNN2/TIMP2/PGLYRP1	18
MF,GO:0001664,G protein-coupled receptor binding,22/79,288/18410,7.4390395898015e-22,1.606832551397124e-19,1.1980769023575049e-19,CXCL8/CXCL2/CXCL12/CXCL11/FPR1/CXCL1/GNAZ/GNAO1/GNAI3/GNAI2/EDN1/S1PR1/GNAI1/SAA1/CXCL10/CCL2/CCL20/CCL22/CCL4/CCL5/CCL19/CCR2,22	GO:0001664	G protein-coupled receptor binding	22/79	288/18410	7.43904e-22	1.60683e-19	1.19808e-19	CXCL8/CXCL2/CXCL12/CXCL11/FPR1/CXCL1/GNAZ/GNAO1/GNAI3/GNAI2/EDN1/S1PR1/GNAI1/SAA1/CXCL10/CCL2/CCL20/CCL22/CCL4/CCL5/CCL19/CCR2	22
CC,GO:0005832,chaperonin-containing T-complex,9/79,11/19594,9.604769459429942e-21,2.6293056395189466e-19,2.009418873749159e-19,CCT6A/CCT5/CCT4/CCT3/CCT6B/CCT2/TCP1/CCT7/CCT8,9	GO:0005832	chaperonin-containing T-complex	9/79	11/19594	9.60477e-21	2.62931e-19	2.00942e-19	CCT6A/CCT5/CCT4/CCT3/CCT6B/CCT2/TCP1/CCT7/CCT8	9
BP,GO:0030595,leukocyte chemotaxis,20/79,236/18800,5.765533940902002e-21,2.9966362657838155e-18,2.078626710272564e-18,CXCR4/CXCL8/CXCL2/CXCL12/CXCL11/CXCL1/IL10/EDN1/S1PR1/SAA1/CXCL10/CCL2/CCL20/CCL22/CCL4/CCL5/CCR5/CCL19/CCR1/CCR2,20	GO:0030595	leukocyte chemotaxis	20/79	236/18800	5.76553e-21	2.99664e-18	2.07863e-18	CXCR4/CXCL8/CXCL2/CXCL12/CXCL11/CXCL1/IL10/EDN1/S1PR1/SAA1/CXCL10/CCL2/CCL20/CCL22/CCL4/CCL5/CCR5/CCL19/CCR1/CCR2	20
BP,GO:0060326,cell chemotaxis,21/79,315/18800,8.103725422244968e-20,3.369529030569458e-17,2.3372850165211805e-17,CXCR4/CXCL8/CXCL2/CXCL12/CXCL11/CXCL1/IL10/LPAR1/EDN1/S1PR1/SAA1/CXCL10/CCL2/CCL20/CCL22/CCL4/CCL5/CCR5/CCL19/CCR1/CCR2,21	GO:0060326	cell chemotaxis	21/79	315/18800	8.10373e-20	3.36953e-17	2.33729e-17	CXCR4/CXCL8/CXCL2/CXCL12/CXCL11/CXCL1/IL10/LPAR1/EDN1/S1PR1/SAA1/CXCL10/CCL2/CCL20/CCL22/CCL4/CCL5/CCR5/CCL19/CCR1/CCR2	21
MF,GO:0008009,chemokine activity,12/79,49/18410,1.3228004778157006e-18,1.4286245160409567e-16,1.065202490030538e-16,CXCL8/CXCL2/CXCL12/CXCL11/CXCL1/CXCL10/CCL2/CCL20/CCL22/CCL4/CCL5/CCL19,12	GO:0008009	chemokine activity	12/79	49/18410	1.3228e-18	1.42862e-16	1.0652e-16	CXCL8/CXCL2/CXCL12/CXCL11/CXCL1/CXCL10/CCL2/CCL20/CCL22/CCL4/CCL5/CCL19	12
MF,GO:0042379,chemokine receptor binding,13/79,71/18410,2.831286131652307e-18,2.0385260147896611e-16,1.519953607518607e-16,CXCL8/CXCL2/CXCL12/CXCL11/CXCL1/CXCL10/CCL2/CCL20/CCL22/CCL4/CCL5/CCL19/CCR2,13	GO:0042379	chemokine receptor binding	13/79	71/18410	2.83129e-18	2.03853e-16	1.51995e-16	CXCL8/CXCL2/CXCL12/CXCL11/CXCL1/CXCL10/CCL2/CCL20/CCL22/CCL4/CCL5/CCL19/CCR2	13
BP,GO:1904851,positive regulation of establishment of protein localization to telomere,8/79,10/18800,3.0175118809586086e-18,1.0455678667521578e-15,7.252616275286481e-16,CCT6A/CCT5/CCT4/CCT3/CCT2/TCP1/CCT7/CCT8,8	GO:1904851	positive regulation of establishment of protein localization to telomere	8/79	10/18800	3.01751e-18	1.04557e-15	7.25262e-16	CCT6A/CCT5/CCT4/CCT3/CCT2/TCP1/CCT7/CCT8	8
BP,GO:0050900,leukocyte migration,21/79,384/18800,4.78086834339432e-18,1.419917897988113e-15,9.849307714962734e-16,CXCR4/CXCL8/CXCL2/CXCL12/CXCL11/CXCL1/PTAFR/IL10/EDN1/S1PR1/SAA1/CXCL10/CCL2/CCL20/CCL22/CCL4/CCL5/CCR5/CCL19/CCR1/CCR2,21	GO:0050900	leukocyte migration	21/79	384/18800	4.78087e-18	1.41992e-15	9.84931e-16	CXCR4/CXCL8/CXCL2/CXCL12/CXCL11/CXCL1/PTAFR/IL10/EDN1/S1PR1/SAA1/CXCL10/CCL2/CCL20/CCL22/CCL4/CCL5/CCR5/CCL19/CCR1/CCR2	21
BP,GO:0007188,adenylate cyclase-modulating G protein-coupled receptor signaling pathway,18/79,244/18800,7.916489084609942e-18,2.057297600863009e-15,1.427051321831003e-15,OPRD1/CXCL11/FPR1/RGS1/LPAR3/LPAR2/LPAR1/GNG2/GNB1/GNAZ/GNAO1/GNAI3/GNAI2/EDN1/S1PR1/GNAI1/CXCL10/CHRM1,18	GO:0007188	adenylate cyclase-modulating G protein-coupled receptor signaling pathway	18/79	244/18800	7.91649e-18	2.0573e-15	1.42705e-15	OPRD1/CXCL11/FPR1/RGS1/LPAR3/LPAR2/LPAR1/GNG2/GNB1/GNAZ/GNAO1/GNAI3/GNAI2/EDN1/S1PR1/GNAI1/CXCL10/CHRM1	18
BP,GO:0070203,regulation of establishment of protein localization to telomere,8/79,11/18800,1.1027051725703994e-17,2.0841127761580547e-15,1.4456517573410978e-15,CCT6A/CCT5/CCT4/CCT3/CCT2/TCP1/CCT7/CCT8,8	GO:0070203	regulation of establishment of protein localization to telomere	8/79	11/18800	1.10271e-17	2.08411e-15	1.44565e-15	CCT6A/CCT5/CCT4/CCT3/CCT2/TCP1/CCT7/CCT8	8
BP,GO:1904869,regulation of protein localization to Cajal body,8/79,11/18800,1.1027051725703994e-17,2.0841127761580547e-15,1.4456517573410978e-15,CCT6A/CCT5/CCT4/CCT3/CCT2/TCP1/CCT7/CCT8,8	GO:1904869	regulation of protein localization to Cajal body	8/79	11/18800	1.10271e-17	2.08411e-15	1.44565e-15	CCT6A/CCT5/CCT4/CCT3/CCT2/TCP1/CCT7/CCT8	8
BP,GO:1904871,positive regulation of protein localization to Cajal body,8/79,11/18800,1.1027051725703994e-17,2.0841127761580547e-15,1.4456517573410978e-15,CCT6A/CCT5/CCT4/CCT3/CCT2/TCP1/CCT7/CCT8,8	GO:1904871	positive regulation of protein localization to Cajal body	8/79	11/18800	1.10271e-17	2.08411e-15	1.44565e-15	CCT6A/CCT5/CCT4/CCT3/CCT2/TCP1/CCT7/CCT8	8
BP,GO:0070202,regulation of establishment of protein localization to chromosome,8/79,12/18800,3.2970053414901914e-17,4.569649403305405e-15,3.1697525037484653e-15,CCT6A/CCT5/CCT4/CCT3/CCT2/TCP1/CCT7/CCT8,8	GO:0070202	regulation of establishment of protein localization to chromosome	8/79	12/18800	3.29701e-17	4.56965e-15	3.16975e-15	CCT6A/CCT5/CCT4/CCT3/CCT2/TCP1/CCT7/CCT8	8
BP,GO:1903405,protein localization to nuclear body,8/79,12/18800,3.2970053414901914e-17,4.569649403305405e-15,3.1697525037484653e-15,CCT6A/CCT5/CCT4/CCT3/CCT2/TCP1/CCT7/CCT8,8	GO:1903405	protein localization to nuclear body	8/79	12/18800	3.29701e-17	4.56965e-15	3.16975e-15	CCT6A/CCT5/CCT4/CCT3/CCT2/TCP1/CCT7/CCT8	8
BP,GO:1904816,"positive regulation of protein localization to chromosome, telomeric region",8/79,12/18800,3.2970053414901914e-17,4.569649403305405e-15,3.1697525037484653e-15,CCT6A/CCT5/CCT4/CCT3/CCT2/TCP1/CCT7/CCT8,8	GO:1904816	positive regulation of protein localization to chromosome, telomeric region	8/79	12/18800	3.29701e-17	4.56965e-15	3.16975e-15	CCT6A/CCT5/CCT4/CCT3/CCT2/TCP1/CCT7/CCT8	8
BP,GO:1904867,protein localization to Cajal body,8/79,12/18800,3.2970053414901914e-17,4.569649403305405e-15,3.1697525037484653e-15,CCT6A/CCT5/CCT4/CCT3/CCT2/TCP1/CCT7/CCT8,8	GO:1904867	protein localization to Cajal body	8/79	12/18800	3.29701e-17	4.56965e-15	3.16975e-15	CCT6A/CCT5/CCT4/CCT3/CCT2/TCP1/CCT7/CCT8	8
BP,GO:1904814,"regulation of protein localization to chromosome, telomeric region",8/79,14/18800,1.9867706135404663e-16,2.4297035915003704e-14,1.685371975573027e-14,CCT6A/CCT5/CCT4/CCT3/CCT2/TCP1/CCT7/CCT8,8	GO:1904814	regulation of protein localization to chromosome, telomeric region	8/79	14/18800	1.98677e-16	2.4297e-14	1.68537e-14	CCT6A/CCT5/CCT4/CCT3/CCT2/TCP1/CCT7/CCT8	8
BP,GO:1990173,protein localization to nucleoplasm,8/79,14/18800,1.9867706135404663e-16,2.4297035915003704e-14,1.685371975573027e-14,CCT6A/CCT5/CCT4/CCT3/CCT2/TCP1/CCT7/CCT8,8	GO:1990173	protein localization to nucleoplasm	8/79	14/18800	1.98677e-16	2.4297e-14	1.68537e-14	CCT6A/CCT5/CCT4/CCT3/CCT2/TCP1/CCT7/CCT8	8
BP,GO:1904874,positive regulation of telomerase RNA localization to Cajal body,8/79,15/18800,4.243067163233254e-16,4.9007425735344083e-14,3.3994163822395077e-14,CCT6A/CCT5/CCT4/CCT3/CCT2/TCP1/CCT7/CCT8,8	GO:1904874	positive regulation of telomerase RNA localization to Cajal body	8/79	15/18800	4.24307e-16	4.90074e-14	3.39942e-14	CCT6A/CCT5/CCT4/CCT3/CCT2/TCP1/CCT7/CCT8	8
BP,GO:0030593,neutrophil chemotaxis,13/79,106/18800,5.285750174153406e-16,5.783723480034175e-14,4.0118990241496774e-14,CXCL8/CXCL2/CXCL11/CXCL1/EDN1/SAA1/CXCL10/CCL2/CCL20/CCL22/CCL4/CCL5/CCL19,13	GO:0030593	neutrophil chemotaxis	13/79	106/18800	5.28575e-16	5.78372e-14	4.0119e-14	CXCL8/CXCL2/CXCL11/CXCL1/EDN1/SAA1/CXCL10/CCL2/CCL20/CCL22/CCL4/CCL5/CCL19	13
BP,GO:0097529,myeloid leukocyte migration,16/79,229/18800,1.5164286449433412e-15,1.576265619127371e-13,1.0933818881570078e-13,CXCL8/CXCL2/CXCL12/CXCL11/CXCL1/EDN1/SAA1/CXCL10/CCL2/CCL20/CCL22/CCL4/CCL5/CCL19/CCR1/CCR2,16	GO:0097529	myeloid leukocyte migration	16/79	229/18800	1.51643e-15	1.57627e-13	1.09338e-13	CXCL8/CXCL2/CXCL12/CXCL11/CXCL1/EDN1/SAA1/CXCL10/CCL2/CCL20/CCL22/CCL4/CCL5/CCL19/CCR1/CCR2	16
BP,GO:0070200,establishment of protein localization to telomere,8/79,17/18800,1.5921874940680516e-15,1.576265619127371e-13,1.0933818881570078e-13,CCT6A/CCT5/CCT4/CCT3/CCT2/TCP1/CCT7/CCT8,8	GO:0070200	establishment of protein localization to telomere	8/79	17/18800	1.59219e-15	1.57627e-13	1.09338e-13	CCT6A/CCT5/CCT4/CCT3/CCT2/TCP1/CCT7/CCT8	8
CC,GO:0101031,chaperone complex,9/79,34/19594,8.505332073627259e-15,2.069630804582633e-13,1.5816933329903325e-13,CCT6A/CCT5/CCT4/CCT3/CCT6B/CCT2/TCP1/CCT7/CCT8,9	GO:0101031	chaperone complex	9/79	34/19594	8.50533e-15	2.06963e-13	1.58169e-13	CCT6A/CCT5/CCT4/CCT3/CCT6B/CCT2/TCP1/CCT7/CCT8	9
BP,GO:1904872,regulation of telomerase RNA localization to Cajal body,8/79,18/18800,2.8563120276202197e-15,2.6992148661011075e-13,1.8723193673874169e-13,CCT6A/CCT5/CCT4/CCT3/CCT2/TCP1/CCT7/CCT8,8	GO:1904872	regulation of telomerase RNA localization to Cajal body	8/79	18/18800	2.85631e-15	2.69921e-13	1.87232e-13	CCT6A/CCT5/CCT4/CCT3/CCT2/TCP1/CCT7/CCT8	8
BP,GO:0071674,mononuclear cell migration,15/79,199/18800,4.1032528348699445e-15,3.7089837581280934e-13,2.5727489170580434e-13,CXCR4/CXCL12/CXCL11/S1PR1/SAA1/CXCL10/CCL2/CCL20/CCL22/CCL4/CCL5/CCR5/CCL19/CCR1/CCR2,15	GO:0071674	mononuclear cell migration	15/79	199/18800	4.10325e-15	3.70898e-13	2.57275e-13	CXCR4/CXCL12/CXCL11/S1PR1/SAA1/CXCL10/CCL2/CCL20/CCL22/CCL4/CCL5/CCR5/CCL19/CCR1/CCR2	15
BP,GO:0090670,RNA localization to Cajal body,8/79,19/18800,4.9170598163701255e-15,3.7861360586049966e-13,2.626265866833167e-13,CCT6A/CCT5/CCT4/CCT3/CCT2/TCP1/CCT7/CCT8,8	GO:0090670	RNA localization to Cajal body	8/79	19/18800	4.91706e-15	3.78614e-13	2.62627e-13	CCT6A/CCT5/CCT4/CCT3/CCT2/TCP1/CCT7/CCT8	8
BP,GO:0090671,telomerase RNA localization to Cajal body,8/79,19/18800,4.9170598163701255e-15,3.7861360586049966e-13,2.626265866833167e-13,CCT6A/CCT5/CCT4/CCT3/CCT2/TCP1/CCT7/CCT8,8	GO:0090671	telomerase RNA localization to Cajal body	8/79	19/18800	4.91706e-15	3.78614e-13	2.62627e-13	CCT6A/CCT5/CCT4/CCT3/CCT2/TCP1/CCT7/CCT8	8
BP,GO:0090672,telomerase RNA localization,8/79,19/18800,4.9170598163701255e-15,3.7861360586049966e-13,2.626265866833167e-13,CCT6A/CCT5/CCT4/CCT3/CCT2/TCP1/CCT7/CCT8,8	GO:0090672	telomerase RNA localization	8/79	19/18800	4.91706e-15	3.78614e-13	2.62627e-13	CCT6A/CCT5/CCT4/CCT3/CCT2/TCP1/CCT7/CCT8	8
BP,GO:0090685,RNA localization to nucleus,8/79,19/18800,4.9170598163701255e-15,3.7861360586049966e-13,2.626265866833167e-13,CCT6A/CCT5/CCT4/CCT3/CCT2/TCP1/CCT7/CCT8,8	GO:0090685	RNA localization to nucleus	8/79	19/18800	4.91706e-15	3.78614e-13	2.62627e-13	CCT6A/CCT5/CCT4/CCT3/CCT2/TCP1/CCT7/CCT8	8
BP,GO:0071621,granulocyte chemotaxis,13/79,128/18800,6.542739864433292e-15,4.690467647640281e-13,3.2535584806800767e-13,CXCL8/CXCL2/CXCL11/CXCL1/EDN1/SAA1/CXCL10/CCL2/CCL20/CCL22/CCL4/CCL5/CCL19,13	GO:0071621	granulocyte chemotaxis	13/79	128/18800	6.54274e-15	4.69047e-13	3.25356e-13	CXCL8/CXCL2/CXCL11/CXCL1/EDN1/SAA1/CXCL10/CCL2/CCL20/CCL22/CCL4/CCL5/CCL19	13
BP,GO:1990266,neutrophil migration,13/79,128/18800,6.542739864433292e-15,4.690467647640281e-13,3.2535584806800767e-13,CXCL8/CXCL2/CXCL11/CXCL1/EDN1/SAA1/CXCL10/CCL2/CCL20/CCL22/CCL4/CCL5/CCL19,13	GO:1990266	neutrophil migration	13/79	128/18800	6.54274e-15	4.69047e-13	3.25356e-13	CXCL8/CXCL2/CXCL11/CXCL1/EDN1/SAA1/CXCL10/CCL2/CCL20/CCL22/CCL4/CCL5/CCL19	13
BP,GO:0097530,granulocyte migration,13/79,154/18800,7.41802310570546e-14,5.140690012253883e-12,3.5658567209882383e-12,CXCL8/CXCL2/CXCL11/CXCL1/EDN1/SAA1/CXCL10/CCL2/CCL20/CCL22/CCL4/CCL5/CCL19,13	GO:0097530	granulocyte migration	13/79	154/18800	7.41802e-14	5.14069e-12	3.56586e-12	CXCL8/CXCL2/CXCL11/CXCL1/EDN1/SAA1/CXCL10/CCL2/CCL20/CCL22/CCL4/CCL5/CCL19	13
BP,GO:0072676,lymphocyte migration,12/79,119/18800,8.415127601324404e-14,5.64356460746885e-12,3.914677356133934e-12,CXCL12/CXCL11/S1PR1/SAA1/CXCL10/CCL2/CCL20/CCL22/CCL4/CCL5/CCL19/CCR2,12	GO:0072676	lymphocyte migration	12/79	119/18800	8.41513e-14	5.64356e-12	3.91468e-12	CXCL12/CXCL11/S1PR1/SAA1/CXCL10/CCL2/CCL20/CCL22/CCL4/CCL5/CCL19/CCR2	12
BP,GO:0070199,establishment of protein localization to chromosome,8/79,26/18800,9.926973514809909e-14,6.4494306054030624e-12,4.473668985292624e-12,CCT6A/CCT5/CCT4/CCT3/CCT2/TCP1/CCT7/CCT8,8	GO:0070199	establishment of protein localization to chromosome	8/79	26/18800	9.92697e-14	6.44943e-12	4.47367e-12	CCT6A/CCT5/CCT4/CCT3/CCT2/TCP1/CCT7/CCT8	8
BP,GO:0048247,lymphocyte chemotaxis,10/79,64/18800,1.2013338925113646e-13,7.568403522821597e-12,5.249848270304847e-12,CXCL11/SAA1/CXCL10/CCL2/CCL20/CCL22/CCL4/CCL5/CCL19/CCR2,10	GO:0048247	lymphocyte chemotaxis	10/79	64/18800	1.20133e-13	7.5684e-12	5.24985e-12	CXCL11/SAA1/CXCL10/CCL2/CCL20/CCL22/CCL4/CCL5/CCL19/CCR2	10
MF,GO:0044183,protein folding chaperone,9/79,43/18410,1.545835882301598e-13,8.34751376442863e-12,6.2240234208459086e-12,CCT6A/CCT5/CCT4/CCT3/CCT6B/CCT2/TCP1/CCT7/CCT8,9	GO:0044183	protein folding chaperone	9/79	43/18410	1.54584e-13	8.34751e-12	6.22402e-12	CCT6A/CCT5/CCT4/CCT3/CCT6B/CCT2/TCP1/CCT7/CCT8	9
BP,GO:0009988,cell-cell recognition,10/79,69/18800,2.652031691439183e-13,1.6216393783829594e-11,1.1248555471429354e-11,FOLR3/DOCK2/CCT5/CCT4/CCT3/CCT2/CCL19/TCP1/CCT7/CCT8,10	GO:0009988	cell-cell recognition	10/79	69/18800	2.65203e-13	1.62164e-11	1.12486e-11	FOLR3/DOCK2/CCT5/CCT4/CCT3/CCT2/CCL19/TCP1/CCT7/CCT8	10
BP,GO:0002548,monocyte chemotaxis,10/79,70/18800,3.0836956197834845e-13,1.8317151981513898e-11,1.2705753380762026e-11,CXCL12/CXCL10/CCL2/CCL20/CCL22/CCL4/CCL5/CCL19/CCR1/CCR2,10	GO:0002548	monocyte chemotaxis	10/79	70/18800	3.0837e-13	1.83172e-11	1.27058e-11	CXCL12/CXCL10/CCL2/CCL20/CCL22/CCL4/CCL5/CCL19/CCR1/CCR2	10
BP,GO:0070198,"protein localization to chromosome, telomeric region",8/79,30/18800,3.669338272692982e-13,2.119042852480197e-11,1.469881120932569e-11,CCT6A/CCT5/CCT4/CCT3/CCT2/TCP1/CCT7/CCT8,8	GO:0070198	protein localization to chromosome, telomeric region	8/79	30/18800	3.66934e-13	2.11904e-11	1.46988e-11	CCT6A/CCT5/CCT4/CCT3/CCT2/TCP1/CCT7/CCT8	8
MF,GO:0005126,cytokine receptor binding,15/79,272/18410,5.492666864823515e-13,2.3728320856037588e-11,1.7692169059326273e-11,CXCL8/CXCL2/CXCL12/CXCL11/CXCL1/IL10/TOLLIP/CXCL10/CCL2/CCL20/CCL22/CCL4/CCL5/CCL19/CCR2,15	GO:0005126	cytokine receptor binding	15/79	272/18410	5.49267e-13	2.37283e-11	1.76922e-11	CXCL8/CXCL2/CXCL12/CXCL11/CXCL1/IL10/TOLLIP/CXCL10/CCL2/CCL20/CCL22/CCL4/CCL5/CCL19/CCR2	15
MF,GO:0005125,cytokine activity,14/79,235/18410,1.2344036859650876e-12,4.443853269474315e-11,3.313399367590499e-11,CXCL8/CXCL2/CXCL12/CXCL11/CXCL1/IL10/EDN1/CXCL10/CCL2/CCL20/CCL22/CCL4/CCL5/CCL19,14	GO:0005125	cytokine activity	14/79	235/18410	1.2344e-12	4.44385e-11	3.3134e-11	CXCL8/CXCL2/CXCL12/CXCL11/CXCL1/IL10/EDN1/CXCL10/CCL2/CCL20/CCL22/CCL4/CCL5/CCL19	14
BP,GO:0007193,adenylate cyclase-inhibiting G protein-coupled receptor signaling pathway,10/79,78/18800,9.52272086713514e-13,5.3507396439929605e-11,3.711558346507864e-11,OPRD1/RGS1/LPAR1/GNAZ/GNAI3/GNAI2/EDN1/S1PR1/GNAI1/CHRM1,10	GO:0007193	adenylate cyclase-inhibiting G protein-coupled receptor signaling pathway	10/79	78/18800	9.52272e-13	5.35074e-11	3.71156e-11	OPRD1/RGS1/LPAR1/GNAZ/GNAI3/GNAI2/EDN1/S1PR1/GNAI1/CHRM1	10
BP,GO:0032212,positive regulation of telomere maintenance via telomerase,8/79,34/18800,1.1230397717325729e-12,6.144209698505313e-11,4.26195148829259e-11,CCT6A/CCT5/CCT4/CCT3/CCT2/TCP1/CCT7/CCT8,8	GO:0032212	positive regulation of telomere maintenance via telomerase	8/79	34/18800	1.12304e-12	6.14421e-11	4.26195e-11	CCT6A/CCT5/CCT4/CCT3/CCT2/TCP1/CCT7/CCT8	8
BP,GO:0019221,cytokine-mediated signaling pathway,18/79,486/18800,1.250429814883399e-12,6.665752782416888e-11,4.623721582699749e-11,CXCR4/CXCL8/CXCL2/CXCL12/CXCL11/CXCL1/TOLLIP/EDN1/CXCL10/CCL2/CCL20/CCL22/CCL4/CCL5/CCR5/CCL19/CCR1/CCR2,18	GO:0019221	cytokine-mediated signaling pathway	18/79	486/18800	1.25043e-12	6.66575e-11	4.62372e-11	CXCR4/CXCL8/CXCL2/CXCL12/CXCL11/CXCL1/TOLLIP/EDN1/CXCL10/CCL2/CCL20/CCL22/CCL4/CCL5/CCR5/CCL19/CCR1/CCR2	18
BP,GO:1904358,positive regulation of telomere maintenance via telomere lengthening,8/79,37/18800,2.3640899880242555e-12,1.2287357712756069e-10,8.523166535771659e-11,CCT6A/CCT5/CCT4/CCT3/CCT2/TCP1/CCT7/CCT8,8	GO:1904358	positive regulation of telomere maintenance via telomere lengthening	8/79	37/18800	2.36409e-12	1.22874e-10	8.52317e-11	CCT6A/CCT5/CCT4/CCT3/CCT2/TCP1/CCT7/CCT8	8
BP,GO:1901998,toxin transport,8/79,39/18800,3.7420261386162085e-12,1.8974810590690482e-10,1.3161940461884995e-10,CCT5/CCT4/CCT3/CCT6B/CCT2/TCP1/CCT7/CCT8,8	GO:1901998	toxin transport	8/79	39/18800	3.74203e-12	1.89748e-10	1.31619e-10	CCT5/CCT4/CCT3/CCT6B/CCT2/TCP1/CCT7/CCT8	8
BP,GO:0050921,positive regulation of chemotaxis,11/79,140/18800,1.5397327917481013e-11,7.621677319153101e-10,5.286801816277942e-10,CXCR4/CXCL8/CXCL12/EDN1/S1PR1/CXCL10/CCL4/CCL5/CCL19/CCR1/CCR2,11	GO:0050921	positive regulation of chemotaxis	11/79	140/18800	1.53973e-11	7.62168e-10	5.2868e-10	CXCR4/CXCL8/CXCL12/EDN1/S1PR1/CXCL10/CCL4/CCL5/CCL19/CCR1/CCR2	11
BP,GO:0002687,positive regulation of leukocyte migration,11/79,141/18800,1.66445960187303e-11,8.047468633241929e-10,5.582153377150676e-10,CXCL8/CXCL12/PTAFR/EDN1/CXCL10/CCL20/CCL4/CCL5/CCL19/CCR1/CCR2,11	GO:0002687	positive regulation of leukocyte migration	11/79	141/18800	1.66446e-11	8.04747e-10	5.58215e-10	CXCL8/CXCL12/PTAFR/EDN1/CXCL10/CCL20/CCL4/CCL5/CCL19/CCR1/CCR2	11
BP,GO:0035036,sperm-egg recognition,8/79,49/18800,2.6522033594785916e-11,1.2531660873536344e-9,8.692628235611652e-10,FOLR3/CCT5/CCT4/CCT3/CCT2/TCP1/CCT7/CCT8,8	GO:0035036	sperm-egg recognition	8/79	49/18800	2.6522e-11	1.25317e-09	8.69263e-10	FOLR3/CCT5/CCT4/CCT3/CCT2/TCP1/CCT7/CCT8	8
CC,GO:0005834,heterotrimeric G-protein complex,7/79,34/19594,6.504644851561853e-11,1.4245172224920456e-9,1.0886721383140365e-9,GNG2/GNB1/GNAZ/GNAO1/GNAI3/GNAI2/GNAI1,7	GO:0005834	heterotrimeric G-protein complex	7/79	34/19594	6.50464e-11	1.42452e-09	1.08867e-09	GNG2/GNB1/GNAZ/GNAO1/GNAI3/GNAI2/GNAI1	7
BP,GO:0032206,positive regulation of telomere maintenance,8/79,52/18800,4.381229473154082e-11,2.024128016597186e-9,1.404043129408443e-9,CCT6A/CCT5/CCT4/CCT3/CCT2/TCP1/CCT7/CCT8,8	GO:0032206	positive regulation of telomere maintenance	8/79	52/18800	4.38123e-11	2.02413e-09	1.40404e-09	CCT6A/CCT5/CCT4/CCT3/CCT2/TCP1/CCT7/CCT8	8
CC,GO:1905360,GTPase complex,7/79,36/19594,1.0028600839276599e-10,1.996603258001432e-9,1.525882807124382e-9,GNG2/GNB1/GNAZ/GNAO1/GNAI3/GNAI2/GNAI1,7	GO:1905360	GTPase complex	7/79	36/19594	1.00286e-10	1.9966e-09	1.52588e-09	GNG2/GNB1/GNAZ/GNAO1/GNAI3/GNAI2/GNAI1	7
BP,GO:0032210,regulation of telomere maintenance via telomerase,8/79,53/18800,5.142781061426397e-11,2.3243134405881476e-9,1.612267746946033e-9,CCT6A/CCT5/CCT4/CCT3/CCT2/TCP1/CCT7/CCT8,8	GO:0032210	regulation of telomere maintenance via telomerase	8/79	53/18800	5.14278e-11	2.32431e-09	1.61227e-09	CCT6A/CCT5/CCT4/CCT3/CCT2/TCP1/CCT7/CCT8	8
BP,GO:0006874,cellular calcium ion homeostasis,16/79,456/18800,5.868511257517819e-11,2.595879766889265e-9,1.8006406322059153e-9,CXCR4/CXCL12/CXCL11/FPR1/LPAR3/LPAR2/LPAR1/EDN1/S1PR1/SAA1/CXCL10/CCL5/CCR5/CCL19/CCR1/CCR2,16	GO:0006874	cellular calcium ion homeostasis	16/79	456/18800	5.86851e-11	2.59588e-09	1.80064e-09	CXCR4/CXCL12/CXCL11/FPR1/LPAR3/LPAR2/LPAR1/EDN1/S1PR1/SAA1/CXCL10/CCL5/CCR5/CCL19/CCR1/CCR2	16
MF,GO:0045236,CXCR chemokine receptor binding,6/79,18/18410,9.168013493292272e-11,2.8289870207873297e-9,2.109332427780027e-9,CXCL8/CXCL2/CXCL12/CXCL11/CXCL1/CXCL10,6	GO:0045236	CXCR chemokine receptor binding	6/79	18/18410	9.16801e-11	2.82899e-09	2.10933e-09	CXCL8/CXCL2/CXCL12/CXCL11/CXCL1/CXCL10	6
BP,GO:0007204,positive regulation of cytosolic calcium ion concentration,14/79,325/18800,7.287619051429442e-11,3.0964805965131308e-9,2.147884062288544e-9,CXCR4/CXCL11/FPR1/LPAR3/LPAR2/LPAR1/EDN1/S1PR1/SAA1/CXCL10/CCR5/CCL19/CCR1/CCR2,14	GO:0007204	positive regulation of cytosolic calcium ion concentration	14/79	325/18800	7.28762e-11	3.09648e-09	2.14788e-09	CXCR4/CXCL11/FPR1/LPAR3/LPAR2/LPAR1/EDN1/S1PR1/SAA1/CXCL10/CCR5/CCL19/CCR1/CCR2	14
BP,GO:1900182,positive regulation of protein localization to nucleus,9/79,84/18800,7.298102416024214e-11,3.0964805965131308e-9,2.147884062288544e-9,CCT6A/CCT5/CCT4/CCT3/CCT2/JUP/TCP1/CCT7/CCT8,9	GO:1900182	positive regulation of protein localization to nucleus	9/79	84/18800	7.2981e-11	3.09648e-09	2.14788e-09	CCT6A/CCT5/CCT4/CCT3/CCT2/JUP/TCP1/CCT7/CCT8	9
BP,GO:0055074,calcium ion homeostasis,16/79,468/18800,8.61508428854031e-11,3.582152047175061e-9,2.484771679010574e-9,CXCR4/CXCL12/CXCL11/FPR1/LPAR3/LPAR2/LPAR1/EDN1/S1PR1/SAA1/CXCL10/CCL5/CCR5/CCL19/CCR1/CCR2,16	GO:0055074	calcium ion homeostasis	16/79	468/18800	8.61508e-11	3.58215e-09	2.48477e-09	CXCR4/CXCL12/CXCL11/FPR1/LPAR3/LPAR2/LPAR1/EDN1/S1PR1/SAA1/CXCL10/CCL5/CCR5/CCL19/CCR1/CCR2	16
BP,GO:0002688,regulation of leukocyte chemotaxis,10/79,124/18800,1.058539622617031e-10,4.27993200559247e-9,2.9687890674472456e-9,CXCL8/CXCL12/EDN1/CXCL10/CCL2/CCL4/CCL5/CCL19/CCR1/CCR2,10	GO:0002688	regulation of leukocyte chemotaxis	10/79	124/18800	1.05854e-10	4.27993e-09	2.96879e-09	CXCL8/CXCL12/EDN1/CXCL10/CCL2/CCL4/CCL5/CCL19/CCR1/CCR2	10
BP,GO:0071222,cellular response to lipopolysaccharide,12/79,217/18800,1.0704976637364521e-10,4.27993200559247e-9,2.9687890674472456e-9,CXCL8/CXCL2/CXCL11/CXCL1/PTAFR/IL10/NOS3/CXCL10/CCL2/BPI/CCL5/CCR5,12	GO:0071222	cellular response to lipopolysaccharide	12/79	217/18800	1.0705e-10	4.27993e-09	2.96879e-09	CXCL8/CXCL2/CXCL11/CXCL1/PTAFR/IL10/NOS3/CXCL10/CCL2/BPI/CCL5/CCR5	12
BP,GO:0002685,regulation of leukocyte migration,12/79,218/18800,1.1291055883403167e-10,4.429076449357582e-9,3.072243606804834e-9,CXCL8/CXCL12/PTAFR/EDN1/CXCL10/CCL2/CCL20/CCL4/CCL5/CCL19/CCR1/CCR2,12	GO:0002685	regulation of leukocyte migration	12/79	218/18800	1.12911e-10	4.42908e-09	3.07224e-09	CXCL8/CXCL12/PTAFR/EDN1/CXCL10/CCL2/CCL20/CCL4/CCL5/CCL19/CCR1/CCR2	12
CC,GO:0031234,extrinsic component of cytoplasmic side of plasma membrane,9/79,99/19594,2.276246875091256e-10,4.154150547041542e-9,3.174765378416752e-9,FRK/RGS1/GNG2/GNB1/GNAZ/GNAO1/GNAI3/GNAI2/GNAI1,9	GO:0031234	extrinsic component of cytoplasmic side of plasma membrane	9/79	99/19594	2.27625e-10	4.15415e-09	3.17477e-09	FRK/RGS1/GNG2/GNB1/GNAZ/GNAO1/GNAI3/GNAI2/GNAI1	9
BP,GO:0050920,regulation of chemotaxis,12/79,225/18800,1.6277984163002926e-10,6.267023902756126e-9,4.3471419694569214e-9,CXCR4/CXCL8/CXCL12/EDN1/S1PR1/CXCL10/CCL2/CCL4/CCL5/CCL19/CCR1/CCR2,12	GO:0050920	regulation of chemotaxis	12/79	225/18800	1.6278e-10	6.26702e-09	4.34714e-09	CXCR4/CXCL8/CXCL12/EDN1/S1PR1/CXCL10/CCL2/CCL4/CCL5/CCL19/CCR1/CCR2	12
BP,GO:1904356,regulation of telomere maintenance via telomere lengthening,8/79,61/18800,1.6633179071561568e-10,6.287341689050272e-9,4.361235469481215e-9,CCT6A/CCT5/CCT4/CCT3/CCT2/TCP1/CCT7/CCT8,8	GO:1904356	regulation of telomere maintenance via telomere lengthening	8/79	61/18800	1.66332e-10	6.28734e-09	4.36124e-09	CCT6A/CCT5/CCT4/CCT3/CCT2/TCP1/CCT7/CCT8	8
BP,GO:0072503,cellular divalent inorganic cation homeostasis,16/79,494/18800,1.9081076912357588e-10,7.083849803712755e-9,4.913735971791333e-9,CXCR4/CXCL12/CXCL11/FPR1/LPAR3/LPAR2/LPAR1/EDN1/S1PR1/SAA1/CXCL10/CCL5/CCR5/CCL19/CCR1/CCR2,16	GO:0072503	cellular divalent inorganic cation homeostasis	16/79	494/18800	1.90811e-10	7.08385e-09	4.91374e-09	CXCR4/CXCL12/CXCL11/FPR1/LPAR3/LPAR2/LPAR1/EDN1/S1PR1/SAA1/CXCL10/CCL5/CCR5/CCL19/CCR1/CCR2	16
BP,GO:0071219,cellular response to molecule of bacterial origin,12/79,229/18800,1.9951532250773445e-10,7.27705886830842e-9,5.047756081913134e-9,CXCL8/CXCL2/CXCL11/CXCL1/PTAFR/IL10/NOS3/CXCL10/CCL2/BPI/CCL5/CCR5,12	GO:0071219	cellular response to molecule of bacterial origin	12/79	229/18800	1.99515e-10	7.27706e-09	5.04776e-09	CXCL8/CXCL2/CXCL11/CXCL1/PTAFR/IL10/NOS3/CXCL10/CCL2/BPI/CCL5/CCR5	12
BP,GO:0002690,positive regulation of leukocyte chemotaxis,9/79,94/18800,2.0389660237353262e-10,7.308638557492661e-9,5.069661438325584e-9,CXCL8/CXCL12/EDN1/CXCL10/CCL4/CCL5/CCL19/CCR1/CCR2,9	GO:0002690	positive regulation of leukocyte chemotaxis	9/79	94/18800	2.03897e-10	7.30864e-09	5.06966e-09	CXCL8/CXCL12/EDN1/CXCL10/CCL4/CCL5/CCL19/CCR1/CCR2	9
BP,GO:0006816,calcium ion transport,15/79,424/18800,2.243416406360776e-10,7.780445764186763e-9,5.396932076117498e-9,OPRD1/CXCR4/CXCL12/CXCL11/NOS3/GNAI2/EDN1/CXCL10/CCL2/CCL4/CCL5/CCR5/CCL19/CCR1/CRACR2A,15	GO:0006816	calcium ion transport	15/79	424/18800	2.24342e-10	7.78045e-09	5.39693e-09	OPRD1/CXCR4/CXCL12/CXCL11/NOS3/GNAI2/EDN1/CXCL10/CCL2/CCL4/CCL5/CCR5/CCL19/CCR1/CRACR2A	15
BP,GO:0002237,response to molecule of bacterial origin,14/79,354/18800,2.245438892983193e-10,7.780445764186763e-9,5.396932076117498e-9,CXCL8/CXCL2/CXCL11/CXCL1/PTAFR/IL10/NOS3/B2M/EDN1/CXCL10/CCL2/BPI/CCL5/CCR5,14	GO:0002237	response to molecule of bacterial origin	14/79	354/18800	2.24544e-10	7.78045e-09	5.39693e-09	CXCL8/CXCL2/CXCL11/CXCL1/PTAFR/IL10/NOS3/B2M/EDN1/CXCL10/CCL2/BPI/CCL5/CCR5	14
BP,GO:0051480,regulation of cytosolic calcium ion concentration,14/79,356/18800,2.4174440198411563e-10,8.239124782376661e-9,5.715096302299197e-9,CXCR4/CXCL11/FPR1/LPAR3/LPAR2/LPAR1/EDN1/S1PR1/SAA1/CXCL10/CCR5/CCL19/CCR1/CCR2,14	GO:0051480	regulation of cytosolic calcium ion concentration	14/79	356/18800	2.41744e-10	8.23912e-09	5.7151e-09	CXCR4/CXCL11/FPR1/LPAR3/LPAR2/LPAR1/EDN1/S1PR1/SAA1/CXCL10/CCR5/CCL19/CCR1/CCR2	14
BP,GO:0007339,binding of sperm to zona pellucida,7/79,41/18800,3.534091496113124e-10,1.1850606807127716e-8,8.220212817784345e-9,CCT5/CCT4/CCT3/CCT2/TCP1/CCT7/CCT8,7	GO:0007339	binding of sperm to zona pellucida	7/79	41/18800	3.53409e-10	1.18506e-08	8.22021e-09	CCT5/CCT4/CCT3/CCT2/TCP1/CCT7/CCT8	7
BP,GO:0072678,T cell migration,8/79,67/18800,3.6103713784720037e-10,1.1914225548957612e-8,8.264342169601746e-9,CXCL12/CXCL11/S1PR1/CXCL10/CCL2/CCL20/CCL5/CCR2,8	GO:0072678	T cell migration	8/79	67/18800	3.61037e-10	1.19142e-08	8.26434e-09	CXCL12/CXCL11/S1PR1/CXCL10/CCL2/CCL20/CCL5/CCR2	8
BP,GO:0007004,telomere maintenance via telomerase,8/79,69/18800,4.597333003964913e-10,1.493414893006727e-8,1.0359122064855148e-8,CCT6A/CCT5/CCT4/CCT3/CCT2/TCP1/CCT7/CCT8,8	GO:0007004	telomere maintenance via telomerase	8/79	69/18800	4.59733e-10	1.49341e-08	1.03591e-08	CCT6A/CCT5/CCT4/CCT3/CCT2/TCP1/CCT7/CCT8	8
BP,GO:0061077,chaperone-mediated protein folding,8/79,70/18800,5.173100168940534e-10,1.6545961924965185e-8,1.1477161508418673e-8,CCT6A/CCT5/CCT4/CCT3/CCT2/TCP1/CCT7/CCT8,8	GO:0061077	chaperone-mediated protein folding	8/79	70/18800	5.1731e-10	1.6546e-08	1.14772e-08	CCT6A/CCT5/CCT4/CCT3/CCT2/TCP1/CCT7/CCT8	8
BP,GO:0051924,regulation of calcium ion transport,12/79,251/18800,5.723490903826966e-10,1.8028996347054943e-8,1.2505873266735157e-8,OPRD1/CXCR4/CXCL12/CXCL11/NOS3/GNAI2/CXCL10/CCL2/CCL4/CCL5/CCR1/CRACR2A,12	GO:0051924	regulation of calcium ion transport	12/79	251/18800	5.72349e-10	1.8029e-08	1.25059e-08	OPRD1/CXCR4/CXCL12/CXCL11/NOS3/GNAI2/CXCL10/CCL2/CCL4/CCL5/CCR1/CRACR2A	12
BP,GO:0071216,cellular response to biotic stimulus,12/79,256/18800,7.170457000199221e-10,2.2249821049871913e-8,1.5433662357066665e-8,CXCL8/CXCL2/CXCL11/CXCL1/PTAFR/IL10/NOS3/CXCL10/CCL2/BPI/CCL5/CCR5,12	GO:0071216	cellular response to biotic stimulus	12/79	256/18800	7.17046e-10	2.22498e-08	1.54337e-08	CXCL8/CXCL2/CXCL11/CXCL1/PTAFR/IL10/NOS3/CXCL10/CCL2/BPI/CCL5/CCR5	12
BP,GO:2000573,positive regulation of DNA biosynthetic process,8/79,73/18800,7.291995684934092e-10,2.229420445437938e-8,1.54644490531884e-8,CCT6A/CCT5/CCT4/CCT3/CCT2/TCP1/CCT7/CCT8,8	GO:2000573	positive regulation of DNA biosynthetic process	8/79	73/18800	7.292e-10	2.22942e-08	1.54644e-08	CCT6A/CCT5/CCT4/CCT3/CCT2/TCP1/CCT7/CCT8	8
BP,GO:0006278,RNA-templated DNA biosynthetic process,8/79,75/18800,9.09070879750211e-10,2.7169628118760575e-8,1.8846302889902528e-8,CCT6A/CCT5/CCT4/CCT3/CCT2/TCP1/CCT7/CCT8,8	GO:0006278	RNA-templated DNA biosynthetic process	8/79	75/18800	9.09071e-10	2.71696e-08	1.88463e-08	CCT6A/CCT5/CCT4/CCT3/CCT2/TCP1/CCT7/CCT8	8
BP,GO:0071347,cellular response to interleukin-1,9/79,111/18800,9.148022935609621e-10,2.7169628118760575e-8,1.8846302889902528e-8,CXCL8/TOLLIP/EDN1/CCL2/CCL20/CCL22/CCL4/CCL5/CCL19,9	GO:0071347	cellular response to interleukin-1	9/79	111/18800	9.14802e-10	2.71696e-08	1.88463e-08	CXCL8/TOLLIP/EDN1/CCL2/CCL20/CCL22/CCL4/CCL5/CCL19	9
CC,GO:0009898,cytoplasmic side of plasma membrane,10/79,169/19594,1.504747921437764e-9,2.492937111880665e-8,1.9052006767076464e-8,FRK/RGS1/GNG2/GNB1/GNAZ/GNAO1/GNAI3/GNAI2/GNAI1/JUP,10	GO:0009898	cytoplasmic side of plasma membrane	10/79	169/19594	1.50475e-09	2.49294e-08	1.9052e-08	FRK/RGS1/GNG2/GNB1/GNAZ/GNAO1/GNAI3/GNAI2/GNAI1/JUP	10
CC,GO:0019897,extrinsic component of plasma membrane,10/79,170/19594,1.59365842768627e-9,2.492937111880665e-8,1.9052006767076464e-8,FRK/RGS1/GNG2/GNB1/GNAZ/GNAO1/GNAI3/GNAI2/GNAI1/JUP,10	GO:0019897	extrinsic component of plasma membrane	10/79	170/19594	1.59366e-09	2.49294e-08	1.9052e-08	FRK/RGS1/GNG2/GNB1/GNAZ/GNAO1/GNAI3/GNAI2/GNAI1/JUP	10
CC,GO:1904813,ficolin-1-rich granule lumen,9/79,124/19594,1.7212747315437446e-9,2.5130611080538672e-8,1.9205802267751257e-8,DBNL/KPNB1/VCL/GSDMD/QPCT/JUP/CANT1/TIMP2/CCT8,9	GO:1904813	ficolin-1-rich granule lumen	9/79	124/19594	1.72127e-09	2.51306e-08	1.92058e-08	DBNL/KPNB1/VCL/GSDMD/QPCT/JUP/CANT1/TIMP2/CCT8	9
BP,GO:0002407,dendritic cell chemotaxis,6/79,26/18800,9.770580498526174e-10,2.86099110654027e-8,1.9845359945116175e-8,CXCR4/CCL5/CCR5/CCL19/CCR1/CCR2,6	GO:0002407	dendritic cell chemotaxis	6/79	26/18800	9.77058e-10	2.86099e-08	1.98454e-08	CXCR4/CCL5/CCR5/CCL19/CCR1/CCR2	6
MF,GO:0048020,CCR chemokine receptor binding,7/79,47/18410,1.1188936966269314e-9,3.021012980892715e-8,2.2525096787357963e-8,CCL2/CCL20/CCL22/CCL4/CCL5/CCL19/CCR2,7	GO:0048020	CCR chemokine receptor binding	7/79	47/18410	1.11889e-09	3.02101e-08	2.25251e-08	CCL2/CCL20/CCL22/CCL4/CCL5/CCL19/CCR2	7
BP,GO:0032496,response to lipopolysaccharide,13/79,333/18800,1.2346855495872185e-9,3.565154524433093e-8,2.4729812908398972e-8,CXCL8/CXCL2/CXCL11/CXCL1/PTAFR/IL10/NOS3/EDN1/CXCL10/CCL2/BPI/CCL5/CCR5,13	GO:0032496	response to lipopolysaccharide	13/79	333/18800	1.23469e-09	3.56515e-08	2.47298e-08	CXCL8/CXCL2/CXCL11/CXCL1/PTAFR/IL10/NOS3/EDN1/CXCL10/CCL2/BPI/CCL5/CCR5	13
BP,GO:0006457,protein folding,11/79,212/18800,1.3361863001090062e-9,3.8053853670227724e-8,2.6396182136255783e-8,ERP44/B2M/CCT6A/CCT5/CCT4/CCT3/CCT6B/CCT2/TCP1/CCT7/CCT8,11	GO:0006457	protein folding	11/79	212/18800	1.33619e-09	3.80539e-08	2.63962e-08	ERP44/B2M/CCT6A/CCT5/CCT4/CCT3/CCT6B/CCT2/TCP1/CCT7/CCT8	11
BP,GO:0043270,positive regulation of ion transport,12/79,273/18800,1.4903262333749551e-9,4.1870111340358534e-8,2.9043341959085186e-8,CXCL12/CXCL11/PTAFR/EDN1/CXCL10/CCL2/CHRM1/CCL4/CCL5/CCR1/CRACR2A/CCR2,12	GO:0043270	positive regulation of ion transport	12/79	273/18800	1.49033e-09	4.18701e-08	2.90433e-08	CXCL12/CXCL11/PTAFR/EDN1/CXCL10/CCL2/CHRM1/CCL4/CCL5/CCR1/CRACR2A/CCR2	12
BP,GO:0032204,regulation of telomere maintenance,8/79,80/18800,1.5358878537315148e-9,4.257481130543759e-8,2.953215943315334e-8,CCT6A/CCT5/CCT4/CCT3/CCT2/TCP1/CCT7/CCT8,8	GO:0032204	regulation of telomere maintenance	8/79	80/18800	1.53589e-09	4.25748e-08	2.95322e-08	CCT6A/CCT5/CCT4/CCT3/CCT2/TCP1/CCT7/CCT8	8
BP,GO:0010833,telomere maintenance via telomere lengthening,8/79,81/18800,1.6984789877181066e-9,4.646233967718347e-8,3.2228756415149666e-8,CCT6A/CCT5/CCT4/CCT3/CCT2/TCP1/CCT7/CCT8,8	GO:0010833	telomere maintenance via telomere lengthening	8/79	81/18800	1.69848e-09	4.64623e-08	3.22288e-08	CCT6A/CCT5/CCT4/CCT3/CCT2/TCP1/CCT7/CCT8	8
MF,GO:0048018,receptor ligand activity,15/79,489/18410,2.114792344443387e-9,5.036787732971441e-8,3.7554996254611625e-8,RETN/CXCL8/CXCL2/CXCL12/CXCL11/CXCL1/IL10/EDN1/CXCL10/CCL2/CCL20/CCL22/CCL4/CCL5/CCL19,15	GO:0048018	receptor ligand activity	15/79	489/18410	2.11479e-09	5.03679e-08	3.7555e-08	RETN/CXCL8/CXCL2/CXCL12/CXCL11/CXCL1/IL10/EDN1/CXCL10/CCL2/CCL20/CCL22/CCL4/CCL5/CCL19	15
MF,GO:0051082,unfolded protein binding,9/79,121/18410,2.369233573442112e-9,5.036787732971441e-8,3.7554996254611625e-8,CCT6A/CCT5/CCT4/CCT3/CCT6B/CCT2/TCP1/CCT7/CCT8,9	GO:0051082	unfolded protein binding	9/79	121/18410	2.36923e-09	5.03679e-08	3.7555e-08	CCT6A/CCT5/CCT4/CCT3/CCT6B/CCT2/TCP1/CCT7/CCT8	9
MF,GO:0030546,signaling receptor activator activity,15/79,496/18410,2.56503078993916e-9,5.036787732971441e-8,3.7554996254611625e-8,RETN/CXCL8/CXCL2/CXCL12/CXCL11/CXCL1/IL10/EDN1/CXCL10/CCL2/CCL20/CCL22/CCL4/CCL5/CCL19,15	GO:0030546	signaling receptor activator activity	15/79	496/18410	2.56503e-09	5.03679e-08	3.7555e-08	RETN/CXCL8/CXCL2/CXCL12/CXCL11/CXCL1/IL10/EDN1/CXCL10/CCL2/CCL20/CCL22/CCL4/CCL5/CCL19	15
CC,GO:0101002,ficolin-1-rich granule,10/79,185/19594,3.6168203297708548e-9,4.9505228263738576e-8,3.7833844239050396e-8,DBNL/FPR1/KPNB1/VCL/GSDMD/QPCT/JUP/CANT1/TIMP2/CCT8,10	GO:0101002	ficolin-1-rich granule	10/79	185/19594	3.61682e-09	4.95052e-08	3.78338e-08	DBNL/FPR1/KPNB1/VCL/GSDMD/QPCT/JUP/CANT1/TIMP2/CCT8	10
CC,GO:0098562,cytoplasmic side of membrane,10/79,193/19594,5.439146524727802e-9,7.006900523031698e-8,5.354949210103533e-8,FRK/RGS1/GNG2/GNB1/GNAZ/GNAO1/GNAI3/GNAI2/GNAI1/JUP,10	GO:0098562	cytoplasmic side of membrane	10/79	193/19594	5.43915e-09	7.0069e-08	5.35495e-08	FRK/RGS1/GNG2/GNB1/GNAZ/GNAO1/GNAI3/GNAI2/GNAI1/JUP	10
BP,GO:0008037,cell recognition,11/79,228/18800,2.8735217351521113e-9,7.758508684910701e-8,5.3817153481317734e-8,CXCR4/FOLR3/DOCK2/CCT5/CCT4/CCT3/CCT2/CCL19/TCP1/CCT7/CCT8,11	GO:0008037	cell recognition	11/79	228/18800	2.87352e-09	7.75851e-08	5.38172e-08	CXCR4/FOLR3/DOCK2/CCT5/CCT4/CCT3/CCT2/CCL19/TCP1/CCT7/CCT8	11
BP,GO:2001252,positive regulation of chromosome organization,8/79,89/18800,3.630401368295841e-9,9.676415954726992e-8,6.712078103326994e-8,CCT6A/CCT5/CCT4/CCT3/CCT2/TCP1/CCT7/CCT8,8	GO:2001252	positive regulation of chromosome organization	8/79	89/18800	3.6304e-09	9.67642e-08	6.71208e-08	CCT6A/CCT5/CCT4/CCT3/CCT2/TCP1/CCT7/CCT8	8
BP,GO:1900180,regulation of protein localization to nucleus,9/79,132/18800,4.2798889543715985e-9,1.1263150805238675e-7,7.812722008646356e-8,CCT6A/CCT5/CCT4/CCT3/CCT2/JUP/TCP1/CCT7/CCT8,9	GO:1900180	regulation of protein localization to nucleus	9/79	132/18800	4.27989e-09	1.12632e-07	7.81272e-08	CCT6A/CCT5/CCT4/CCT3/CCT2/JUP/TCP1/CCT7/CCT8	9
BP,GO:0036336,dendritic cell migration,6/79,33/18800,4.591939220050017e-9,1.1933302048104983e-7,8.277574646669111e-8,CXCR4/CCL5/CCR5/CCL19/CCR1/CCR2,6	GO:0036336	dendritic cell migration	6/79	33/18800	4.59194e-09	1.19333e-07	8.27757e-08	CXCR4/CCL5/CCR5/CCL19/CCR1/CCR2	6
BP,GO:0034502,protein localization to chromosome,8/79,93/18800,5.16503188302382e-9,1.3256915166427806e-7,9.195703287514793e-8,CCT6A/CCT5/CCT4/CCT3/CCT2/TCP1/CCT7/CCT8,8	GO:0034502	protein localization to chromosome	8/79	93/18800	5.16503e-09	1.32569e-07	9.1957e-08	CCT6A/CCT5/CCT4/CCT3/CCT2/TCP1/CCT7/CCT8	8
BP,GO:0070555,response to interleukin-1,9/79,141/18800,7.655628976391129e-9,1.9409820295020925e-7,1.3463686389802115e-7,CXCL8/TOLLIP/EDN1/CCL2/CCL20/CCL22/CCL4/CCL5/CCL19,9	GO:0070555	response to interleukin-1	9/79	141/18800	7.65563e-09	1.94098e-07	1.34637e-07	CXCL8/TOLLIP/EDN1/CCL2/CCL20/CCL22/CCL4/CCL5/CCL19	9
BP,GO:2000401,regulation of lymphocyte migration,7/79,63/18800,8.078082368949527e-9,2.0234136439814537e-7,1.4035476024680853e-7,CXCL12/CXCL10/CCL2/CCL20/CCL4/CCL5/CCR2,7	GO:2000401	regulation of lymphocyte migration	7/79	63/18800	8.07808e-09	2.02341e-07	1.40355e-07	CXCL12/CXCL10/CCL2/CCL20/CCL4/CCL5/CCR2	7
BP,GO:0019233,sensory perception of pain,8/79,99/18800,8.509127734315812e-9,2.1060091142431635e-7,1.4608402250642435e-7,OPRD1/CXCR4/CXCL12/PTAFR/IL10/EDN1/CCL2/CCR2,8	GO:0019233	sensory perception of pain	8/79	99/18800	8.50913e-09	2.10601e-07	1.46084e-07	OPRD1/CXCR4/CXCL12/PTAFR/IL10/EDN1/CCL2/CCR2	8
BP,GO:2000403,positive regulation of lymphocyte migration,6/79,37/18800,9.510842581068105e-9,2.3262402030635988e-7,1.6136042521440624e-7,CXCL12/CXCL10/CCL20/CCL4/CCL5/CCR2,6	GO:2000403	positive regulation of lymphocyte migration	6/79	37/18800	9.51084e-09	2.32624e-07	1.6136e-07	CXCL12/CXCL10/CCL20/CCL4/CCL5/CCR2	6
BP,GO:0071677,positive regulation of mononuclear cell migration,7/79,66/18800,1.1256865674329387e-8,2.7212818298756737e-7,1.8876261901874246e-7,CXCL12/CXCL10/CCL20/CCL4/CCL5/CCR1/CCR2,7	GO:0071677	positive regulation of mononuclear cell migration	7/79	66/18800	1.12569e-08	2.72128e-07	1.88763e-07	CXCL12/CXCL10/CCL20/CCL4/CCL5/CCR1/CCR2	7
BP,GO:0010959,regulation of metal ion transport,13/79,403/18800,1.2200613669624163e-8,2.9155259562239815e-7,2.022364274335766e-7,OPRD1/CXCR4/CXCL12/CXCL11/NOS3/B2M/GNAI2/CXCL10/CCL2/CCL4/CCL5/CCR1/CRACR2A,13	GO:0010959	regulation of metal ion transport	13/79	403/18800	1.22006e-08	2.91553e-07	2.02236e-07	OPRD1/CXCR4/CXCL12/CXCL11/NOS3/B2M/GNAI2/CXCL10/CCL2/CCL4/CCL5/CCR1/CRACR2A	13
BP,GO:0090026,positive regulation of monocyte chemotaxis,5/79,20/18800,1.7004783427479092e-8,4.017380084741935e-7,2.7866690545031526e-7,CXCL12/CXCL10/CCL5/CCR1/CCR2,5	GO:0090026	positive regulation of monocyte chemotaxis	5/79	20/18800	1.70048e-08	4.01738e-07	2.78667e-07	CXCL12/CXCL10/CCL5/CCR1/CCR2	5
BP,GO:0007189,adenylate cyclase-activating G protein-coupled receptor signaling pathway,9/79,155/18800,1.753702075602138e-8,4.096569230535781e-7,2.841598868805357e-7,CXCL11/LPAR3/LPAR2/LPAR1/GNG2/GNB1/GNAI2/S1PR1/CXCL10,9	GO:0007189	adenylate cyclase-activating G protein-coupled receptor signaling pathway	9/79	155/18800	1.7537e-08	4.09657e-07	2.8416e-07	CXCL11/LPAR3/LPAR2/LPAR1/GNG2/GNB1/GNAI2/S1PR1/CXCL10	9
MF,GO:0031683,G-protein beta/gamma-subunit complex binding,5/79,22/18410,3.182749182612832e-8,5.728948528703097e-7,4.2715844292961695e-7,GNAZ/GNAO1/GNAI3/GNAI2/GNAI1,5	GO:0031683	G-protein beta/gamma-subunit complex binding	5/79	22/18410	3.18275e-08	5.72895e-07	4.27158e-07	GNAZ/GNAO1/GNAI3/GNAI2/GNAI1	5
BP,GO:0071675,regulation of mononuclear cell migration,8/79,116/18800,2.982019501357854e-8,6.888465048136643e-7,4.77820668638627e-7,CXCL12/CXCL10/CCL2/CCL20/CCL4/CCL5/CCR1/CCR2,8	GO:0071675	regulation of mononuclear cell migration	8/79	116/18800	2.98202e-08	6.88847e-07	4.77821e-07	CXCL12/CXCL10/CCL2/CCL20/CCL4/CCL5/CCR1/CCR2	8
CC,GO:0019898,extrinsic component of membrane,11/79,314/19594,5.1541234333132844e-8,6.270850177197829e-7,4.792430560800071e-7,FOLR3/FRK/RGS1/GNG2/GNB1/GNAZ/GNAO1/GNAI3/GNAI2/GNAI1/JUP,11	GO:0019898	extrinsic component of membrane	11/79	314/19594	5.15412e-08	6.27085e-07	4.79243e-07	FOLR3/FRK/RGS1/GNG2/GNB1/GNAZ/GNAO1/GNAI3/GNAI2/GNAI1/JUP	11
BP,GO:0051928,positive regulation of calcium ion transport,8/79,119/18800,3.644166372245919e-8,8.235023791194854e-7,5.712251636129186e-7,CXCL12/CXCL11/CXCL10/CCL2/CCL4/CCL5/CCR1/CRACR2A,8	GO:0051928	positive regulation of calcium ion transport	8/79	119/18800	3.64417e-08	8.23502e-07	5.71225e-07	CXCL12/CXCL11/CXCL10/CCL2/CCL4/CCL5/CCR1/CRACR2A	8
BP,GO:2000278,regulation of DNA biosynthetic process,8/79,119/18800,3.644166372245919e-8,8.235023791194854e-7,5.712251636129186e-7,CCT6A/CCT5/CCT4/CCT3/CCT2/TCP1/CCT7/CCT8,8	GO:2000278	regulation of DNA biosynthetic process	8/79	119/18800	3.64417e-08	8.23502e-07	5.71225e-07	CCT6A/CCT5/CCT4/CCT3/CCT2/TCP1/CCT7/CCT8	8
BP,GO:0019932,second-messenger-mediated signaling,11/79,303/18800,5.429315259302507e-8,1.2137146692569797e-6,8.41897216213292e-7,CXCR4/CXCL8/FPR1/NOS3/EDN1/GNAI1/CCL20/CCL4/CCR5/CCR1/CCR2,11	GO:0019932	second-messenger-mediated signaling	11/79	303/18800	5.42932e-08	1.21371e-06	8.41897e-07	CXCR4/CXCL8/FPR1/NOS3/EDN1/GNAI1/CCL20/CCL4/CCR5/CCR1/CCR2	11
BP,GO:1904951,positive regulation of establishment of protein localization,11/79,309/18800,6.626218628723517e-8,1.465522183948531e-6,1.016564336097561e-6,CHRM1/CCT6A/CCT5/CEP290/CCT4/CCT3/CCT2/JUP/TCP1/CCT7/CCT8,11	GO:1904951	positive regulation of establishment of protein localization	11/79	309/18800	6.62622e-08	1.46552e-06	1.01656e-06	CHRM1/CCT6A/CCT5/CEP290/CCT4/CCT3/CCT2/JUP/TCP1/CCT7/CCT8	11
BP,GO:1901623,regulation of lymphocyte chemotaxis,5/79,26/18800,7.073998715464564e-8,1.5480887715211399e-6,1.0738369241203825e-6,CXCL10/CCL2/CCL4/CCL5/CCR2,5	GO:1901623	regulation of lymphocyte chemotaxis	5/79	26/18800	7.074e-08	1.54809e-06	1.07384e-06	CXCL10/CCL2/CCL4/CCL5/CCR2	5
BP,GO:0000723,telomere maintenance,8/79,132/18800,8.190246077115797e-8,1.77370016607539e-6,1.2303330181632284e-6,CCT6A/CCT5/CCT4/CCT3/CCT2/TCP1/CCT7/CCT8,8	GO:0000723	telomere maintenance	8/79	132/18800	8.19025e-08	1.7737e-06	1.23033e-06	CCT6A/CCT5/CCT4/CCT3/CCT2/TCP1/CCT7/CCT8	8
BP,GO:0090025,regulation of monocyte chemotaxis,5/79,28/18800,1.0499889959031947e-7,2.2504403324564346e-6,1.561025419845227e-6,CXCL12/CXCL10/CCL5/CCR1/CCR2,5	GO:0090025	regulation of monocyte chemotaxis	5/79	28/18800	1.04999e-07	2.25044e-06	1.56103e-06	CXCL12/CXCL10/CCL5/CCR1/CCR2	5
BP,GO:0006403,RNA localization,9/79,196/18800,1.3279132580330792e-7,2.8170731259701754e-6,1.9540721412516845e-6,KPNB1/CCT6A/CCT5/CCT4/CCT3/CCT2/TCP1/CCT7/CCT8,9	GO:0006403	RNA localization	9/79	196/18800	1.32791e-07	2.81707e-06	1.95407e-06	KPNB1/CCT6A/CCT5/CCT4/CCT3/CCT2/TCP1/CCT7/CCT8	9
BP,GO:0048661,positive regulation of smooth muscle cell proliferation,7/79,95/18800,1.44908807611817e-7,3.0430849598481573e-6,2.110846001362991e-6,PTAFR/IL10/GNAI3/GNAI2/EDN1/S1PR1/CCL5,7	GO:0048661	positive regulation of smooth muscle cell proliferation	7/79	95/18800	1.44909e-07	3.04308e-06	2.11085e-06	PTAFR/IL10/GNAI3/GNAI2/EDN1/S1PR1/CCL5	7
BP,GO:2000406,positive regulation of T cell migration,5/79,31/18800,1.7974812684553882e-7,3.7369635571187517e-6,2.592157197667244e-6,CXCL12/CXCL10/CCL20/CCL5/CCR2,5	GO:2000406	positive regulation of T cell migration	5/79	31/18800	1.79748e-07	3.73696e-06	2.59216e-06	CXCL12/CXCL10/CCL20/CCL5/CCR2	5
BP,GO:0007200,phospholipase C-activating G protein-coupled receptor signaling pathway,7/79,104/18800,2.702941475936939e-7,5.563777552943462e-6,3.859332800451908e-6,OPRD1/FPR1/LPAR1/GNB1/EDN1/S1PR1/CHRM1,7	GO:0007200	phospholipase C-activating G protein-coupled receptor signaling pathway	7/79	104/18800	2.70294e-07	5.56378e-06	3.85933e-06	OPRD1/FPR1/LPAR1/GNB1/EDN1/S1PR1/CHRM1	7
BP,GO:0007338,single fertilization,8/79,155/18800,2.830794366826159e-7,5.769824988854494e-6,4.00225828952718e-6,FOLR3/CCT5/CCT4/CCT3/CCT2/TCP1/CCT7/CCT8,8	GO:0007338	single fertilization	8/79	155/18800	2.83079e-07	5.76982e-06	4.00226e-06	FOLR3/CCT5/CCT4/CCT3/CCT2/TCP1/CCT7/CCT8	8
CC,GO:0005775,vacuolar lumen,8/79,174/19594,5.021308972337473e-7,5.78771928916793e-6,4.42320291746071e-6,RETN/FRK/TOLLIP/HPSE/CCT2/BPI/NEU1/CCT8,8	GO:0005775	vacuolar lumen	8/79	174/19594	5.02131e-07	5.78772e-06	4.4232e-06	RETN/FRK/TOLLIP/HPSE/CCT2/BPI/NEU1/CCT8	8
BP,GO:1903829,positive regulation of protein localization,12/79,446/18800,3.333308057243788e-7,6.728104321368772e-6,4.666971935027072e-6,GNAI1/CHRM1/CCT6A/CCT5/CEP290/CCT4/CCT3/CCT2/JUP/TCP1/CCT7/CCT8,12	GO:1903829	positive regulation of protein localization	12/79	446/18800	3.33331e-07	6.7281e-06	4.66697e-06	GNAI1/CHRM1/CCT6A/CCT5/CEP290/CCT4/CCT3/CCT2/JUP/TCP1/CCT7/CCT8	12
BP,GO:0032200,telomere organization,8/79,162/18800,3.968655705188185e-7,7.933495395275227e-6,5.503095461647584e-6,CCT6A/CCT5/CCT4/CCT3/CCT2/TCP1/CCT7/CCT8,8	GO:0032200	telomere organization	8/79	162/18800	3.96866e-07	7.9335e-06	5.5031e-06	CCT6A/CCT5/CCT4/CCT3/CCT2/TCP1/CCT7/CCT8	8
BP,GO:0034504,protein localization to nucleus,10/79,294/18800,4.1757678662479707e-7,8.268020375170983e-6,5.735139826325535e-6,KPNB1/CCT6A/CCT5/CCT4/CCT3/CCT2/JUP/TCP1/CCT7/CCT8,10	GO:0034504	protein localization to nucleus	10/79	294/18800	4.17577e-07	8.26802e-06	5.73514e-06	KPNB1/CCT6A/CCT5/CCT4/CCT3/CCT2/JUP/TCP1/CCT7/CCT8	10
MF,GO:0045125,bioactive lipid receptor activity,4/79,16/18410,5.495611514113171e-7,9.131169900372653e-6,6.808328434488383e-6,LPAR3/LPAR2/LPAR1/S1PR1,4	GO:0045125	bioactive lipid receptor activity	4/79	16/18410	5.49561e-07	9.13117e-06	6.80833e-06	LPAR3/LPAR2/LPAR1/S1PR1	4
BP,GO:0048660,regulation of smooth muscle cell proliferation,8/79,170/18800,5.728792672636784e-7,1.123599996831309e-5,7.793888740330085e-6,PTAFR/IL10/NOS3/GNAI3/GNAI2/EDN1/S1PR1/CCL5,8	GO:0048660	regulation of smooth muscle cell proliferation	8/79	170/18800	5.72879e-07	1.1236e-05	7.79389e-06	PTAFR/IL10/NOS3/GNAI3/GNAI2/EDN1/S1PR1/CCL5	8
BP,GO:0071346,cellular response to interferon-gamma,7/79,118/18800,6.400427403421586e-7,1.2435970627769604e-5,8.62625237844326e-6,EDN1/CCL2/CCL20/CCL22/CCL4/CCL5/CCL19,7	GO:0071346	cellular response to interferon-gamma	7/79	118/18800	6.40043e-07	1.2436e-05	8.62625e-06	EDN1/CCL2/CCL20/CCL22/CCL4/CCL5/CCL19	7
BP,GO:0048659,smooth muscle cell proliferation,8/79,173/18800,6.542339003041418e-7,1.2594002580854728e-5,8.735871768193707e-6,PTAFR/IL10/NOS3/GNAI3/GNAI2/EDN1/S1PR1/CCL5,8	GO:0048659	smooth muscle cell proliferation	8/79	173/18800	6.54234e-07	1.2594e-05	8.73587e-06	PTAFR/IL10/NOS3/GNAI3/GNAI2/EDN1/S1PR1/CCL5	8
BP,GO:0043410,positive regulation of MAPK cascade,12/79,491/18800,9.216716781853824e-7,1.7579407513278993e-5,1.219401447719917e-5,LPAR3/LPAR1/GNAI2/EDN1/CCL2/CCL20/CCL22/CCL4/CCL5/CCL19/CCR1/CRACR2A,12	GO:0043410	positive regulation of MAPK cascade	12/79	491/18800	9.21672e-07	1.75794e-05	1.2194e-05	LPAR3/LPAR1/GNAI2/EDN1/CCL2/CCL20/CCL22/CCL4/CCL5/CCL19/CCR1/CRACR2A	12
BP,GO:0061844,antimicrobial humoral immune response mediated by antimicrobial peptide,6/79,79/18800,9.887135260427988e-7,1.8686685642208896e-5,1.2962081633288366e-5,CXCL8/CXCL2/CXCL11/CXCL1/CXCL10/PGLYRP1,6	GO:0061844	antimicrobial humoral immune response mediated by antimicrobial peptide	6/79	79/18800	9.88714e-07	1.86867e-05	1.29621e-05	CXCL8/CXCL2/CXCL11/CXCL1/CXCL10/PGLYRP1	6
BP,GO:2000404,regulation of T cell migration,5/79,44/18800,1.1009078967483934e-6,2.061970736342261e-5,1.4302928577954471e-5,CXCL12/CXCL10/CCL20/CCL5/CCR2,5	GO:2000404	regulation of T cell migration	5/79	44/18800	1.10091e-06	2.06197e-05	1.43029e-05	CXCL12/CXCL10/CCL20/CCL5/CCR2	5
CC,GO:0035578,azurophil granule lumen,6/79,91/19594,1.7978875232515486e-6,1.9686868379604455e-5,1.5045479799841909e-5,RETN/FRK/TOLLIP/CCT2/BPI/CCT8,6	GO:0035578	azurophil granule lumen	6/79	91/19594	1.79789e-06	1.96869e-05	1.50455e-05	RETN/FRK/TOLLIP/CCT2/BPI/CCT8	6
BP,GO:0050821,protein stabilization,8/79,191/18800,1.3808024943846537e-6,2.5631146302015135e-5,1.7779129861907666e-5,CCT6A/CCT5/CCT4/CCT3/CCT2/TCP1/CCT7/CCT8,8	GO:0050821	protein stabilization	8/79	191/18800	1.3808e-06	2.56311e-05	1.77791e-05	CCT6A/CCT5/CCT4/CCT3/CCT2/TCP1/CCT7/CCT8	8
BP,GO:2000106,regulation of leukocyte apoptotic process,6/79,85/18800,1.5249066732357383e-6,2.8055583837673453e-5,1.9460849020334994e-5,CXCL12/IL10/CCL5/CCR5/CCL19/TCP1,6	GO:2000106	regulation of leukocyte apoptotic process	6/79	85/18800	1.52491e-06	2.80556e-05	1.94608e-05	CXCL12/IL10/CCL5/CCR5/CCL19/TCP1	6
BP,GO:0071897,DNA biosynthetic process,8/79,194/18800,1.5520438231519297e-6,2.8304378143270716e-5,1.963342601771139e-5,CCT6A/CCT5/CCT4/CCT3/CCT2/TCP1/CCT7/CCT8,8	GO:0071897	DNA biosynthetic process	8/79	194/18800	1.55204e-06	2.83044e-05	1.96334e-05	CCT6A/CCT5/CCT4/CCT3/CCT2/TCP1/CCT7/CCT8	8
BP,GO:0009566,fertilization,8/79,196/18800,1.6759908258168265e-6,3.0298999364114625e-5,2.1017001660128624e-5,FOLR3/CCT5/CCT4/CCT3/CCT2/TCP1/CCT7/CCT8,8	GO:0009566	fertilization	8/79	196/18800	1.67599e-06	3.0299e-05	2.1017e-05	FOLR3/CCT5/CCT4/CCT3/CCT2/TCP1/CCT7/CCT8	8
CC,GO:0005766,primary lysosome,7/79,155/19594,3.0444160206080486e-6,3.0305777659689213e-5,2.316086829075023e-5,RETN/FPR1/FRK/TOLLIP/CCT2/BPI/CCT8,7	GO:0005766	primary lysosome	7/79	155/19594	3.04442e-06	3.03058e-05	2.31609e-05	RETN/FPR1/FRK/TOLLIP/CCT2/BPI/CCT8	7
CC,GO:0042582,azurophil granule,7/79,155/19594,3.0444160206080486e-6,3.0305777659689213e-5,2.316086829075023e-5,RETN/FPR1/FRK/TOLLIP/CCT2/BPI/CCT8,7	GO:0042582	azurophil granule	7/79	155/19594	3.04442e-06	3.03058e-05	2.31609e-05	RETN/FPR1/FRK/TOLLIP/CCT2/BPI/CCT8	7
BP,GO:0034341,response to interferon-gamma,7/79,140/18800,2.025135786541934e-6,3.6295321553626564e-5,2.5176370486047637e-5,EDN1/CCL2/CCL20/CCL22/CCL4/CCL5/CCL19,7	GO:0034341	response to interferon-gamma	7/79	140/18800	2.02514e-06	3.62953e-05	2.51764e-05	EDN1/CCL2/CCL20/CCL22/CCL4/CCL5/CCL19	7
BP,GO:0019722,calcium-mediated signaling,8/79,202/18800,2.099683378435248e-6,3.730975849373402e-5,2.588003804279163e-5,CXCR4/CXCL8/EDN1/CCL20/CCL4/CCR5/CCR1/CCR2,8	GO:0019722	calcium-mediated signaling	8/79	202/18800	2.09968e-06	3.73098e-05	2.588e-05	CXCR4/CXCL8/EDN1/CCL20/CCL4/CCR5/CCR1/CCR2	8
BP,GO:1903351,cellular response to dopamine,6/79,91/18800,2.278140204103792e-6,4.013774139264223e-5,2.784167778431931e-5,GNG2/GNB1/GNAZ/GNAO1/GNAI3/CHRM1,6	GO:1903351	cellular response to dopamine	6/79	91/18800	2.27814e-06	4.01377e-05	2.78417e-05	GNG2/GNB1/GNAZ/GNAO1/GNAI3/CHRM1	6
BP,GO:0032103,positive regulation of response to external stimulus,11/79,442/18800,2.298804449096769e-6,4.0161465963631785e-5,2.7858134411875927e-5,CXCR4/CXCL8/CXCL12/EDN1/S1PR1/CXCL10/CCL4/CCL5/CCL19/CCR1/CCR2,11	GO:0032103	positive regulation of response to external stimulus	11/79	442/18800	2.2988e-06	4.01615e-05	2.78581e-05	CXCR4/CXCL8/CXCL12/EDN1/S1PR1/CXCL10/CCL4/CCL5/CCL19/CCR1/CCR2	11
BP,GO:1903350,response to dopamine,6/79,92/18800,2.428983936824776e-6,4.208214670548924e-5,2.919042099517494e-5,GNG2/GNB1/GNAZ/GNAO1/GNAI3/CHRM1,6	GO:1903350	response to dopamine	6/79	92/18800	2.42898e-06	4.20821e-05	2.91904e-05	GNG2/GNB1/GNAZ/GNAO1/GNAI3/CHRM1	6
MF,GO:0016493,C-C chemokine receptor activity,4/79,23/18410,2.6134891990097916e-6,4.03224047847225e-5,3.0064950935977303e-5,CXCR4/CCR5/CCR1/CCR2,4	GO:0016493	C-C chemokine receptor activity	4/79	23/18410	2.61349e-06	4.03224e-05	3.0065e-05	CXCR4/CCR5/CCR1/CCR2	4
MF,GO:0019957,C-C chemokine binding,4/79,24/18410,3.125981573271634e-6,4.501413465511153e-5,3.3563170576179656e-5,CXCR4/CCR5/CCR1/CCR2,4	GO:0019957	C-C chemokine binding	4/79	24/18410	3.12598e-06	4.50141e-05	3.35632e-05	CXCR4/CCR5/CCR1/CCR2	4
BP,GO:0033044,regulation of chromosome organization,8/79,212/18800,3.0083064933993957e-6,5.1688175204771444e-5,3.585367460597801e-5,CCT6A/CCT5/CCT4/CCT3/CCT2/TCP1/CCT7/CCT8,8	GO:0033044	regulation of chromosome organization	8/79	212/18800	3.00831e-06	5.16882e-05	3.58537e-05	CCT6A/CCT5/CCT4/CCT3/CCT2/TCP1/CCT7/CCT8	8
MF,GO:0001637,G protein-coupled chemoattractant receptor activity,4/79,26/18410,4.369453368423099e-6,5.243344042107719e-5,3.909510908589089e-5,CXCR4/CCR5/CCR1/CCR2,4	GO:0001637	G protein-coupled chemoattractant receptor activity	4/79	26/18410	4.36945e-06	5.24334e-05	3.90951e-05	CXCR4/CCR5/CCR1/CCR2	4
MF,GO:0004435,phosphatidylinositol phospholipase C activity,4/79,26/18410,4.369453368423099e-6,5.243344042107719e-5,3.909510908589089e-5,CHRM1/CCL5/CCR5/CCR1,4	GO:0004435	phosphatidylinositol phospholipase C activity	4/79	26/18410	4.36945e-06	5.24334e-05	3.90951e-05	CHRM1/CCL5/CCR5/CCR1	4
MF,GO:0004950,chemokine receptor activity,4/79,26/18410,4.369453368423099e-6,5.243344042107719e-5,3.909510908589089e-5,CXCR4/CCR5/CCR1/CCR2,4	GO:0004950	chemokine receptor activity	4/79	26/18410	4.36945e-06	5.24334e-05	3.90951e-05	CXCR4/CCR5/CCR1/CCR2	4
BP,GO:0070374,positive regulation of ERK1 and ERK2 cascade,8/79,220/18800,3.957836711546206e-6,6.744543051888985e-5,4.678374715115015e-5,GNAI2/CCL2/CCL20/CCL22/CCL4/CCL5/CCL19/CCR1,8	GO:0070374	positive regulation of ERK1 and ERK2 cascade	8/79	220/18800	3.95784e-06	6.74454e-05	4.67837e-05	GNAI2/CCL2/CCL20/CCL22/CCL4/CCL5/CCL19/CCR1	8
MF,GO:0004629,phospholipase C activity,4/79,28/18410,5.9453807502266445e-6,6.758959168678711e-5,5.0395748187516724e-5,CHRM1/CCL5/CCR5/CCR1,4	GO:0004629	phospholipase C activity	4/79	28/18410	5.94538e-06	6.75896e-05	5.03957e-05	CHRM1/CCL5/CCR5/CCR1	4
BP,GO:0071868,cellular response to monoamine stimulus,6/79,105/18800,5.249993366659541e-6,8.802206620391279e-5,6.105679891615935e-5,GNG2/GNB1/GNAZ/GNAO1/GNAI3/CHRM1,6	GO:0071868	cellular response to monoamine stimulus	6/79	105/18800	5.24999e-06	8.80221e-05	6.10568e-05	GNG2/GNB1/GNAZ/GNAO1/GNAI3/CHRM1	6
BP,GO:0071870,cellular response to catecholamine stimulus,6/79,105/18800,5.249993366659541e-6,8.802206620391279e-5,6.105679891615935e-5,GNG2/GNB1/GNAZ/GNAO1/GNAI3/CHRM1,6	GO:0071870	cellular response to catecholamine stimulus	6/79	105/18800	5.24999e-06	8.80221e-05	6.10568e-05	GNG2/GNB1/GNAZ/GNAO1/GNAI3/CHRM1	6
BP,GO:0071356,cellular response to tumor necrosis factor,8/79,229/18800,5.318956535991433e-6,8.846488510660953e-5,6.136396172049064e-5,CXCL8/EDN1/CCL2/CCL20/CCL22/CCL4/CCL5/CCL19,8	GO:0071356	cellular response to tumor necrosis factor	8/79	229/18800	5.31896e-06	8.84649e-05	6.1364e-05	CXCL8/EDN1/CCL2/CCL20/CCL22/CCL4/CCL5/CCL19	8
BP,GO:0010818,T cell chemotaxis,4/79,28/18800,5.476035781941119e-6,9.035459040202846e-5,6.267476208236702e-5,CXCL11/CXCL10/CCL5/CCR2,4	GO:0010818	T cell chemotaxis	4/79	28/18800	5.47604e-06	9.03546e-05	6.26748e-05	CXCL11/CXCL10/CCL5/CCR2	4
BP,GO:0034767,positive regulation of ion transmembrane transport,7/79,163/18800,5.556979529521701e-6,9.096819245571353e-5,6.310038918727502e-5,CXCL11/PTAFR/EDN1/CXCL10/CCL2/CRACR2A/CCR2,7	GO:0034767	positive regulation of ion transmembrane transport	7/79	163/18800	5.55698e-06	9.09682e-05	6.31004e-05	CXCL11/PTAFR/EDN1/CXCL10/CCL2/CRACR2A/CCR2	7
BP,GO:0010638,positive regulation of organelle organization,11/79,487/18800,5.809396939670291e-6,9.435731435605106e-5,6.545126486306167e-5,CYFIP1/LPAR1/EDN1/CCT6A/CCT5/CCT4/CCT3/CCT2/TCP1/CCT7/CCT8,11	GO:0010638	positive regulation of organelle organization	11/79	487/18800	5.8094e-06	9.43573e-05	6.54513e-05	CYFIP1/LPAR1/EDN1/CCT6A/CCT5/CCT4/CCT3/CCT2/TCP1/CCT7/CCT8	11
BP,GO:0033002,muscle cell proliferation,8/79,233/18800,6.040526660267112e-6,9.735081338523507e-5,6.752771541873474e-5,PTAFR/IL10/NOS3/GNAI3/GNAI2/EDN1/S1PR1/CCL5,8	GO:0033002	muscle cell proliferation	8/79	233/18800	6.04053e-06	9.73508e-05	6.75277e-05	PTAFR/IL10/NOS3/GNAI3/GNAI2/EDN1/S1PR1/CCL5	8
BP,GO:0071867,response to monoamine,6/79,108/18800,6.180404743348372e-6,9.739592714708464e-5,6.755900872965543e-5,GNG2/GNB1/GNAZ/GNAO1/GNAI3/CHRM1,6	GO:0071867	response to monoamine	6/79	108/18800	6.1804e-06	9.73959e-05	6.7559e-05	GNG2/GNB1/GNAZ/GNAO1/GNAI3/CHRM1	6
BP,GO:0071869,response to catecholamine,6/79,108/18800,6.180404743348372e-6,9.739592714708464e-5,6.755900872965543e-5,GNG2/GNB1/GNAZ/GNAO1/GNAI3/CHRM1,6	GO:0071869	response to catecholamine	6/79	108/18800	6.1804e-06	9.73959e-05	6.7559e-05	GNG2/GNB1/GNAZ/GNAO1/GNAI3/CHRM1	6
BP,GO:0031663,lipopolysaccharide-mediated signaling pathway,5/79,62/18800,6.183868390291088e-6,9.739592714708464e-5,6.755900872965543e-5,PTAFR/NOS3/CCL2/BPI/CCL5,5	GO:0031663	lipopolysaccharide-mediated signaling pathway	5/79	62/18800	6.18387e-06	9.73959e-05	6.7559e-05	PTAFR/NOS3/CCL2/BPI/CCL5	5
BP,GO:0060560,developmental growth involved in morphogenesis,8/79,234/18800,6.23333521429651e-6,9.743687150768756e-5,6.758740992153715e-5,DBNL/CYFIP1/CXCR4/CXCL12/VCL/LPAR3/EDN1/S1PR1,8	GO:0060560	developmental growth involved in morphogenesis	8/79	234/18800	6.23334e-06	9.74369e-05	6.75874e-05	DBNL/CYFIP1/CXCR4/CXCL12/VCL/LPAR3/EDN1/S1PR1	8
BP,GO:0071887,leukocyte apoptotic process,6/79,109/18800,6.518710750075201e-6,1.0113731081646523e-4,7.015423195289101e-5,CXCL12/IL10/CCL5/CCR5/CCL19/TCP1,6	GO:0071887	leukocyte apoptotic process	6/79	109/18800	6.51871e-06	0.000101137	7.01542e-05	CXCL12/IL10/CCL5/CCR5/CCL19/TCP1	6
BP,GO:0006959,humoral immune response,9/79,317/18800,7.187847707228588e-6,1.106547716675944e-4,7.675605032004472e-5,CXCL8/CXCL2/CXCL11/CXCL1/CXCL10/CCL2/CFP/PGLYRP1/CCR2,9	GO:0006959	humoral immune response	9/79	317/18800	7.18785e-06	0.000110655	7.67561e-05	CXCL8/CXCL2/CXCL11/CXCL1/CXCL10/CCL2/CFP/PGLYRP1/CCR2	9
BP,GO:0050918,positive chemotaxis,5/79,64/18800,7.238599782007137e-6,1.106547716675944e-4,7.675605032004472e-5,CXCL8/CXCL12/S1PR1/CXCL10/CCL5,5	GO:0050918	positive chemotaxis	5/79	64/18800	7.2386e-06	0.000110655	7.67561e-05	CXCL8/CXCL12/S1PR1/CXCL10/CCL5	5
MF,GO:0016887,ATP hydrolysis activity,9/79,325/18410,1.0367661617301988e-5,1.1197074546686149e-4,8.348695933932655e-5,CCT6A/CCT5/CCT4/CCT3/CCT6B/CCT2/TCP1/CCT7/CCT8,9	GO:0016887	ATP hydrolysis activity	9/79	325/18410	1.03677e-05	0.000111971	8.3487e-05	CCT6A/CCT5/CCT4/CCT3/CCT6B/CCT2/TCP1/CCT7/CCT8	9
BP,GO:0034694,response to prostaglandin,4/79,31/18800,8.335158689591709e-6,1.2639695025856327e-4,8.767566484607058e-5,GNG2/GNB1/EDN1/CCL19,4	GO:0034694	response to prostaglandin	4/79	31/18800	8.33516e-06	0.000126397	8.76757e-05	GNG2/GNB1/EDN1/CCL19	4
BP,GO:0035747,natural killer cell chemotaxis,3/79,10/18800,8.389985154248067e-6,1.2639695025856327e-4,8.767566484607058e-5,CCL2/CCL4/CCL5,3	GO:0035747	natural killer cell chemotaxis	3/79	10/18800	8.38999e-06	0.000126397	8.76757e-05	CCL2/CCL4/CCL5	3
MF,GO:0019956,chemokine binding,4/79,33/18410,1.1690103032446593e-5,1.2024105976230783e-4,8.965342175259795e-5,CXCR4/CCR5/CCR1/CCR2,4	GO:0019956	chemokine binding	4/79	33/18410	1.16901e-05	0.000120241	8.96534e-05	CXCR4/CCR5/CCR1/CCR2	4
BP,GO:0007187,"G protein-coupled receptor signaling pathway, coupled to cyclic nucleotide second messenger",5/79,67/18800,9.07914955846173e-6,1.3579533764058947e-4,9.419488750543408e-5,OPRD1/LPAR3/CCL2/CHRM1/CCR1,5	GO:0007187	G protein-coupled receptor signaling pathway, coupled to cyclic nucleotide second messenger	5/79	67/18800	9.07915e-06	0.000135795	9.41949e-05	OPRD1/LPAR3/CCL2/CHRM1/CCR1	5
MF,GO:0003924,GTPase activity,9/79,336/18410,1.3519039853522333e-5,1.3273239128912837e-4,9.896713385592906e-5,RGS1/GNB1/GNAZ/RAB27A/GNAO1/GNAI3/GNAI2/GNAI1/CRACR2A,9	GO:0003924	GTPase activity	9/79	336/18410	1.3519e-05	0.000132732	9.89671e-05	RGS1/GNB1/GNAZ/RAB27A/GNAO1/GNAI3/GNAI2/GNAI1/CRACR2A	9
BP,GO:0034612,response to tumor necrosis factor,8/79,249/18800,9.814304554434607e-6,1.457424226333539e-4,1.0109471608703317e-4,CXCL8/EDN1/CCL2/CCL20/CCL22/CCL4/CCL5/CCL19,8	GO:0034612	response to tumor necrosis factor	8/79	249/18800	9.8143e-06	0.000145742	0.000101095	CXCL8/EDN1/CCL2/CCL20/CCL22/CCL4/CCL5/CCL19	8
BP,GO:0051930,regulation of sensory perception of pain,4/79,33/18800,1.0770889795639359e-5,1.5769492876855092e-4,1.0938561171257172e-4,OPRD1/PTAFR/IL10/EDN1,4	GO:0051930	regulation of sensory perception of pain	4/79	33/18800	1.07709e-05	0.000157695	0.000109386	OPRD1/PTAFR/IL10/EDN1	4
BP,GO:0051931,regulation of sensory perception,4/79,33/18800,1.0770889795639359e-5,1.5769492876855092e-4,1.0938561171257172e-4,OPRD1/PTAFR/IL10/EDN1,4	GO:0051931	regulation of sensory perception	4/79	33/18800	1.07709e-05	0.000157695	0.000109386	OPRD1/PTAFR/IL10/EDN1	4
BP,GO:0070371,ERK1 and ERK2 cascade,9/79,335/18800,1.1189846381462809e-5,1.6268315123819008e-4,1.1284570881563526e-4,GNAI2/EDN1/CCL2/CCL20/CCL22/CCL4/CCL5/CCL19/CCR1,9	GO:0070371	ERK1 and ERK2 cascade	9/79	335/18800	1.11898e-05	0.000162683	0.000112846	GNAI2/EDN1/CCL2/CCL20/CCL22/CCL4/CCL5/CCL19/CCR1	9
BP,GO:0019730,antimicrobial humoral response,6/79,122/18800,1.246137836303565e-5,1.799111501163272e-4,1.2479596752455293e-4,CXCL8/CXCL2/CXCL11/CXCL1/CXCL10/PGLYRP1,6	GO:0019730	antimicrobial humoral response	6/79	122/18800	1.24614e-05	0.000179911	0.000124796	CXCL8/CXCL2/CXCL11/CXCL1/CXCL10/PGLYRP1	6
BP,GO:0072594,establishment of protein localization to organelle,10/79,431/18800,1.2686901092304478e-5,1.8190391290276559e-4,1.2617825405776504e-4,KPNB1/CCT6A/CCT5/CCT4/CCT3/CCT2/JUP/TCP1/CCT7/CCT8,10	GO:0072594	establishment of protein localization to organelle	10/79	431/18800	1.26869e-05	0.000181904	0.000126178	KPNB1/CCT6A/CCT5/CCT4/CCT3/CCT2/JUP/TCP1/CCT7/CCT8	10
BP,GO:0051054,positive regulation of DNA metabolic process,8/79,263/18800,1.4591462923947215e-5,2.077784343759333e-4,1.4412620191642166e-4,CCT6A/CCT5/CCT4/CCT3/CCT2/TCP1/CCT7/CCT8,8	GO:0051054	positive regulation of DNA metabolic process	8/79	263/18800	1.45915e-05	0.000207778	0.000144126	CCT6A/CCT5/CCT4/CCT3/CCT2/TCP1/CCT7/CCT8	8
BP,GO:0045785,positive regulation of cell adhesion,10/79,446/18800,1.7042620221120576e-5,2.410313431272767e-4,1.6719219264543637e-4,CXCL12/PTAFR/IL10/B2M/SAA1/CCL2/CCL5/CCL19/JUP/CCR2,10	GO:0045785	positive regulation of cell adhesion	10/79	446/18800	1.70426e-05	0.000241031	0.000167192	CXCL12/PTAFR/IL10/B2M/SAA1/CCL2/CCL5/CCL19/JUP/CCR2	10
BP,GO:0043547,positive regulation of GTPase activity,8/79,272/18800,1.859552505196963e-5,2.612168688043571e-4,1.8119394965290467e-4,RGS1/S1PR1/CCL2/CCL20/CCL22/CCL4/CCL5/CCL19,8	GO:0043547	positive regulation of GTPase activity	8/79	272/18800	1.85955e-05	0.000261217	0.000181194	RGS1/S1PR1/CCL2/CCL20/CCL22/CCL4/CCL5/CCL19	8
BP,GO:0009612,response to mechanical stimulus,7/79,201/18800,2.1747812321237616e-5,3.034476631936443e-4,2.1048748060823412e-4,RETN/CXCR4/CXCL12/EDN1/CXCL10/JUP/CNN2,7	GO:0009612	response to mechanical stimulus	7/79	201/18800	2.17478e-05	0.000303448	0.000210487	RETN/CXCR4/CXCL12/EDN1/CXCL10/JUP/CNN2	7
BP,GO:0007212,dopamine receptor signaling pathway,4/79,40/18800,2.352464437618875e-5,3.260515710539761e-4,2.261667564587971e-4,GNG2/GNB1/GNAO1/GNAI3,4	GO:0007212	dopamine receptor signaling pathway	4/79	40/18800	2.35246e-05	0.000326052	0.000226167	GNG2/GNB1/GNAO1/GNAI3	4
BP,GO:0002366,leukocyte activation involved in immune response,8/79,285/18800,2.59831647000981e-5,3.577417179569798e-4,2.481487322351649e-4,PTAFR/IL10/RAB27A/DOCK2/CCL19/CRACR2A/PGLYRP1/CCR2,8	GO:0002366	leukocyte activation involved in immune response	8/79	285/18800	2.59832e-05	0.000357742	0.000248149	PTAFR/IL10/RAB27A/DOCK2/CCL19/CRACR2A/PGLYRP1/CCR2	8
BP,GO:0002263,cell activation involved in immune response,8/79,289/18800,2.869926340463904e-5,3.925379514358195e-4,2.722852552933206e-4,PTAFR/IL10/RAB27A/DOCK2/CCL19/CRACR2A/PGLYRP1/CCR2,8	GO:0002263	cell activation involved in immune response	8/79	289/18800	2.86993e-05	0.000392538	0.000272285	PTAFR/IL10/RAB27A/DOCK2/CCL19/CRACR2A/PGLYRP1/CCR2	8
MF,GO:0008528,G protein-coupled peptide receptor activity,6/79,148/18410,4.181958736589554e-5,3.927404726536277e-4,2.9283280855752945e-4,OPRD1/CXCR4/FPR1/CCR5/CCR1/CCR2,6	GO:0008528	G protein-coupled peptide receptor activity	6/79	148/18410	4.18196e-05	0.00039274	0.000292833	OPRD1/CXCR4/FPR1/CCR5/CCR1/CCR2	6
BP,GO:0034764,positive regulation of transmembrane transport,7/79,213/18800,3.153897461849024e-5,4.285590080512497e-4,2.9727138099299366e-4,CXCL11/PTAFR/EDN1/CXCL10/CCL2/CRACR2A/CCR2,7	GO:0034764	positive regulation of transmembrane transport	7/79	213/18800	3.1539e-05	0.000428559	0.000297271	CXCL11/PTAFR/EDN1/CXCL10/CCL2/CRACR2A/CCR2	7
BP,GO:1904064,positive regulation of cation transmembrane transport,6/79,148/18800,3.724745724667192e-5,5.019653447712906e-4,3.4818993055196995e-4,CXCL11/EDN1/CXCL10/CCL2/CRACR2A/CCR2,6	GO:1904064	positive regulation of cation transmembrane transport	6/79	148/18800	3.72475e-05	0.000501965	0.00034819	CXCL11/EDN1/CXCL10/CCL2/CRACR2A/CCR2	6
BP,GO:0031647,regulation of protein stability,8/79,300/18800,3.7424063703487275e-5,5.019653447712906e-4,3.4818993055196995e-4,CCT6A/CCT5/CCT4/CCT3/CCT2/TCP1/CCT7/CCT8,8	GO:0031647	regulation of protein stability	8/79	300/18800	3.74241e-05	0.000501965	0.00034819	CCT6A/CCT5/CCT4/CCT3/CCT2/TCP1/CCT7/CCT8	8
BP,GO:2000273,positive regulation of signaling receptor activity,4/79,45/18800,3.774656404765798e-5,5.030455554812881e-4,3.4893922230291115e-4,IL10/EDN1/CCL2/CCR2,4	GO:2000273	positive regulation of signaling receptor activity	4/79	45/18800	3.77466e-05	0.000503046	0.000348939	IL10/EDN1/CCL2/CCR2	4
MF,GO:0001653,peptide receptor activity,6/79,154/18410,5.2221938524496516e-5,4.6999744672046866e-4,3.50436692730174e-4,OPRD1/CXCR4/FPR1/CCR5/CCR1/CCR2,6	GO:0001653	peptide receptor activity	6/79	154/18410	5.22219e-05	0.000469997	0.000350437	OPRD1/CXCR4/FPR1/CCR5/CCR1/CCR2	6
BP,GO:1903236,regulation of leukocyte tethering or rolling,3/79,16/18800,3.8447346258404076e-5,5.091212284791214e-4,3.531536330808823e-4,CXCL12/PTAFR/CCR2,3	GO:1903236	regulation of leukocyte tethering or rolling	3/79	16/18800	3.84473e-05	0.000509121	0.000353154	CXCL12/PTAFR/CCR2	3
BP,GO:0032970,regulation of actin filament-based process,9/79,393/18800,3.935984699221782e-5,5.179058347900054e-4,3.592471044592833e-4,DBNL/CYFIP1/CXCL12/SPTAN1/LPAR1/EDN1/S1PR1/JUP/CNN2,9	GO:0032970	regulation of actin filament-based process	9/79	393/18800	3.93598e-05	0.000517906	0.000359247	DBNL/CYFIP1/CXCL12/SPTAN1/LPAR1/EDN1/S1PR1/JUP/CNN2	9
BP,GO:1904707,positive regulation of vascular associated smooth muscle cell proliferation,4/79,46/18800,4.121000108448595e-5,5.388402028594107e-4,3.737682984822625e-4,IL10/GNAI3/GNAI2/EDN1,4	GO:1904707	positive regulation of vascular associated smooth muscle cell proliferation	4/79	46/18800	4.121e-05	0.00053884	0.000373768	IL10/GNAI3/GNAI2/EDN1	4
BP,GO:0036230,granulocyte activation,4/79,47/18800,4.490025613568978e-5,5.834227031631191e-4,4.046930980650987e-4,CXCL8/PTAFR/CCL5/CCR2,4	GO:0036230	granulocyte activation	4/79	47/18800	4.49003e-05	0.000583423	0.000404693	CXCL8/PTAFR/CCL5/CCR2	4
BP,GO:0010819,regulation of T cell chemotaxis,3/79,17/18800,4.654478943879809e-5,6.01034889709697e-4,4.169098498277436e-4,CXCL10/CCL5/CCR2,3	GO:0010819	regulation of T cell chemotaxis	3/79	17/18800	4.65448e-05	0.000601035	0.00041691	CXCL10/CCL5/CCR2	3
BP,GO:0048588,developmental cell growth,7/79,227/18800,4.728187942251153e-5,6.067841192555646e-4,4.2089782201975824e-4,DBNL/CYFIP1/CXCR4/CXCL12/VCL/LPAR3/EDN1,7	GO:0048588	developmental cell growth	7/79	227/18800	4.72819e-05	0.000606784	0.000420898	DBNL/CYFIP1/CXCR4/CXCL12/VCL/LPAR3/EDN1	7
BP,GO:0070372,regulation of ERK1 and ERK2 cascade,8/79,311/18800,4.8266484081518965e-5,6.156197570888216e-4,4.2702669158334506e-4,GNAI2/CCL2/CCL20/CCL22/CCL4/CCL5/CCL19/CCR1,8	GO:0070372	regulation of ERK1 and ERK2 cascade	8/79	311/18800	4.82665e-05	0.00061562	0.000427027	GNAI2/CCL2/CCL20/CCL22/CCL4/CCL5/CCL19/CCR1	8
CC,GO:0005874,microtubule,9/79,435/19594,6.279601047189526e-5,5.979272301454375e-4,4.569595270037229e-4,SAA1/CCT6A/CCT5/CCT4/CCT3/CCT2/TCP1/CCT7/CCT8,9	GO:0005874	microtubule	9/79	435/19594	6.2796e-05	0.000597927	0.00045696	SAA1/CCT6A/CCT5/CCT4/CCT3/CCT2/TCP1/CCT7/CCT8	9
BP,GO:0002274,myeloid leukocyte activation,7/79,232/18800,5.4267283427197796e-5,6.879370868606356e-4,4.7718984785148253e-4,CXCL8/PTAFR/IL10/DOCK2/BPI/CCL5/CCR2,7	GO:0002274	myeloid leukocyte activation	7/79	232/18800	5.42673e-05	0.000687937	0.00047719	CXCL8/PTAFR/IL10/DOCK2/BPI/CCL5/CCR2	7
BP,GO:2000107,negative regulation of leukocyte apoptotic process,4/79,50/18800,5.7422788058755906e-5,7.235271295403244e-4,5.018769993014073e-4,CXCL12/CCL5/CCR5/CCL19,4	GO:2000107	negative regulation of leukocyte apoptotic process	4/79	50/18800	5.74228e-05	0.000723527	0.000501877	CXCL12/CCL5/CCR5/CCL19	4
BP,GO:0071622,regulation of granulocyte chemotaxis,4/79,51/18800,6.211177037555247e-5,7.778937988600818e-4,5.395886202568604e-4,CXCL8/EDN1/CCL5/CCL19,4	GO:0071622	regulation of granulocyte chemotaxis	4/79	51/18800	6.21118e-05	0.000777894	0.000539589	CXCL8/EDN1/CCL5/CCL19	4
BP,GO:0030307,positive regulation of cell growth,6/79,163/18800,6.385057833477054e-5,7.948823494490297e-4,5.513727848637608e-4,DBNL/CYFIP1/CXCR4/CXCL12/LPAR3/EDN1,6	GO:0030307	positive regulation of cell growth	6/79	163/18800	6.38506e-05	0.000794882	0.000551373	DBNL/CYFIP1/CXCR4/CXCL12/LPAR3/EDN1	6
BP,GO:0007213,G protein-coupled acetylcholine receptor signaling pathway,3/79,19/18800,6.592561794713441e-5,8.110021284739198e-4,5.625543231863851e-4,GNB1/GNAI2/CHRM1,3	GO:0007213	G protein-coupled acetylcholine receptor signaling pathway	3/79	19/18800	6.59256e-05	0.000811002	0.000562554	GNB1/GNAI2/CHRM1	3
BP,GO:0048245,eosinophil chemotaxis,3/79,19/18800,6.592561794713441e-5,8.110021284739198e-4,5.625543231863851e-4,CCL2/CCL4/CCL5,3	GO:0048245	eosinophil chemotaxis	3/79	19/18800	6.59256e-05	0.000811002	0.000562554	CCL2/CCL4/CCL5	3
CC,GO:0009897,external side of plasma membrane,9/79,455/19594,8.853947462646221e-5,8.079227059664677e-4,6.17446336210855e-4,CXCR4/CXCL12/FOLR3/B2M/S1PR1/CXCL10/CCR5/CCR1/CCR2,9	GO:0009897	external side of plasma membrane	9/79	455/19594	8.85395e-05	0.000807923	0.000617446	CXCR4/CXCL12/FOLR3/B2M/S1PR1/CXCL10/CCR5/CCR1/CCR2	9
BP,GO:0046931,pore complex assembly,3/79,20/18800,7.732496707466418e-5,9.401088102235487e-4,6.521096022917202e-4,GSDMD/CCT3/CCT8,3	GO:0046931	pore complex assembly	3/79	20/18800	7.7325e-05	0.000940109	0.00065211	GSDMD/CCT3/CCT8	3
BP,GO:0140131,positive regulation of lymphocyte chemotaxis,3/79,20/18800,7.732496707466418e-5,9.401088102235487e-4,6.521096022917202e-4,CCL4/CCL5/CCR2,3	GO:0140131	positive regulation of lymphocyte chemotaxis	3/79	20/18800	7.7325e-05	0.000940109	0.00065211	CCL4/CCL5/CCR2	3
BP,GO:0048639,positive regulation of developmental growth,6/79,169/18800,7.801156825582129e-5,9.429421535107701e-4,6.540749602844257e-4,DBNL/CYFIP1/CXCR4/CXCL12/LPAR3/EDN1,6	GO:0048639	positive regulation of developmental growth	6/79	169/18800	7.80116e-05	0.000942942	0.000654075	DBNL/CYFIP1/CXCR4/CXCL12/LPAR3/EDN1	6
BP,GO:0010518,positive regulation of phospholipase activity,4/79,55/18800,8.369560449935466e-5,9.961974129774425e-4,6.910156480995905e-4,PTAFR/LPAR2/LPAR1/CCL5,4	GO:0010518	positive regulation of phospholipase activity	4/79	55/18800	8.36956e-05	0.000996197	0.000691016	PTAFR/LPAR2/LPAR1/CCL5	4
BP,GO:1905517,macrophage migration,4/79,55/18800,8.369560449935466e-5,9.961974129774425e-4,6.910156480995905e-4,SAA1/CCL2/CCL5/CCR2,4	GO:1905517	macrophage migration	4/79	55/18800	8.36956e-05	0.000996197	0.000691016	SAA1/CCL2/CCL5/CCR2	4
BP,GO:0032414,positive regulation of ion transmembrane transporter activity,5/79,106/18800,8.385500109237732e-5,9.961974129774425e-4,6.910156480995905e-4,PTAFR/EDN1/CCL2/CRACR2A/CCR2,5	GO:0032414	positive regulation of ion transmembrane transporter activity	5/79	106/18800	8.3855e-05	0.000996197	0.000691016	PTAFR/EDN1/CCL2/CRACR2A/CCR2	5
BP,GO:1990138,neuron projection extension,6/79,172/18800,8.597486642049e-5,0.0010155781095920382,7.044591327516227e-4,DBNL/CYFIP1/CXCR4/CXCL12/VCL/EDN1,6	GO:1990138	neuron projection extension	6/79	172/18800	8.59749e-05	0.00101558	0.000704459	DBNL/CYFIP1/CXCR4/CXCL12/VCL/EDN1	6
BP,GO:0007194,negative regulation of adenylate cyclase activity,3/79,21/18800,8.993965327045868e-5,0.0010564098257021671,7.327821884063537e-4,GNAI3/GNAI2/CCR2,3	GO:0007194	negative regulation of adenylate cyclase activity	3/79	21/18800	8.99397e-05	0.00105641	0.000732782	GNAI3/GNAI2/CCR2	3
BP,GO:1903037,regulation of leukocyte cell-cell adhesion,8/79,344/18800,9.763745318078359e-5,0.0011403835121508376,7.910308152434863e-4,CXCL12/PTAFR/IL10/B2M/CCL2/CCL5/CCL19/CCR2,8	GO:1903037	regulation of leukocyte cell-cell adhesion	8/79	344/18800	9.76375e-05	0.00114038	0.000791031	CXCL12/PTAFR/IL10/B2M/CCL2/CCL5/CCL19/CCR2	8
BP,GO:0034695,response to prostaglandin E,3/79,23/18800,1.1903868690059487e-4,0.0013748968337018708,9.537017605486256e-4,GNG2/GNB1/CCL19,3	GO:0034695	response to prostaglandin E	3/79	23/18800	0.000119039	0.0013749	0.000953702	GNG2/GNB1/CCL19	3
BP,GO:0072677,eosinophil migration,3/79,23/18800,1.1903868690059487e-4,0.0013748968337018708,9.537017605486256e-4,CCL2/CCL4/CCL5,3	GO:0072677	eosinophil migration	3/79	23/18800	0.000119039	0.0013749	0.000953702	CCL2/CCL4/CCL5	3
BP,GO:0032411,positive regulation of transporter activity,5/79,117/18800,1.3374455804463208e-4,0.0015362151169877906,0.0010656007241706656,PTAFR/EDN1/CCL2/CRACR2A/CCR2,5	GO:0032411	positive regulation of transporter activity	5/79	117/18800	0.000133745	0.00153622	0.0010656	PTAFR/EDN1/CCL2/CRACR2A/CCR2	5
BP,GO:0031280,negative regulation of cyclase activity,3/79,24/18800,1.356330093771564e-4,0.001540879926202777,0.0010688364845942149,GNAI3/GNAI2/CCR2,3	GO:0031280	negative regulation of cyclase activity	3/79	24/18800	0.000135633	0.00154088	0.00106884	GNAI3/GNAI2/CCR2	3
BP,GO:0090023,positive regulation of neutrophil chemotaxis,3/79,24/18800,1.356330093771564e-4,0.001540879926202777,0.0010688364845942149,CXCL8/EDN1/CCL19,3	GO:0090023	positive regulation of neutrophil chemotaxis	3/79	24/18800	0.000135633	0.00154088	0.00106884	CXCL8/EDN1/CCL19	3
BP,GO:0043087,regulation of GTPase activity,8/79,364/18800,1.4411470314688082e-4,0.0016283394991432893,0.001129503108187796,RGS1/S1PR1/CCL2/CCL20/CCL22/CCL4/CCL5/CCL19,8	GO:0043087	regulation of GTPase activity	8/79	364/18800	0.000144115	0.00162834	0.0011295	RGS1/S1PR1/CCL2/CCL20/CCL22/CCL4/CCL5/CCL19	8
BP,GO:1901654,response to ketone,6/79,190/18800,1.484033317898766e-4,0.001667732577249478,0.0011568282478072885,PTAFR/GNG2/GNB1/EDN1/GNAI1/CCL19,6	GO:1901654	response to ketone	6/79	190/18800	0.000148403	0.00166773	0.00115683	PTAFR/GNG2/GNB1/EDN1/GNAI1/CCL19	6
BP,GO:0050927,positive regulation of positive chemotaxis,3/79,25/18800,1.5366263115612164e-4,0.0017175516675998757,0.0011913854254888888,CXCL8/CXCL12/S1PR1,3	GO:0050927	positive regulation of positive chemotaxis	3/79	25/18800	0.000153663	0.00171755	0.00119139	CXCL8/CXCL12/S1PR1	3
BP,GO:0048675,axon extension,5/79,121/18800,1.56623881474857e-4,0.001741289035220469,0.0012078509294711742,DBNL/CYFIP1/CXCL12/VCL/EDN1,5	GO:0048675	axon extension	5/79	121/18800	0.000156624	0.00174129	0.00120785	DBNL/CYFIP1/CXCL12/VCL/EDN1	5
BP,GO:0051052,regulation of DNA metabolic process,9/79,472/18800,1.5924819597248587e-4,0.0017610478692914793,0.0012215567104272435,IL10/CCT6A/CCT5/CCT4/CCT3/CCT2/TCP1/CCT7/CCT8,9	GO:0051052	regulation of DNA metabolic process	9/79	472/18800	0.000159248	0.00176105	0.00122156	IL10/CCT6A/CCT5/CCT4/CCT3/CCT2/TCP1/CCT7/CCT8	9
BP,GO:0010517,regulation of phospholipase activity,4/79,66/18800,1.707850450968274e-4,0.0018786354960651016,0.0013031217587449375,PTAFR/LPAR2/LPAR1/CCL5,4	GO:0010517	regulation of phospholipase activity	4/79	66/18800	0.000170785	0.00187864	0.00130312	PTAFR/LPAR2/LPAR1/CCL5	4
BP,GO:0050926,regulation of positive chemotaxis,3/79,26/18800,1.7318071704999533e-4,0.001894961635510212,0.0013144464396592445,CXCL8/CXCL12/S1PR1,3	GO:0050926	regulation of positive chemotaxis	3/79	26/18800	0.000173181	0.00189496	0.00131445	CXCL8/CXCL12/S1PR1	3
BP,GO:0060193,positive regulation of lipase activity,4/79,68/18800,1.9175736236616027e-4,0.0020872437505719747,0.0014478235681545308,PTAFR/LPAR2/LPAR1/CCL5,4	GO:0060193	positive regulation of lipase activity	4/79	68/18800	0.000191757	0.00208724	0.00144782	PTAFR/LPAR2/LPAR1/CCL5	4
BP,GO:0051350,negative regulation of lyase activity,3/79,27/18800,1.94239713581401e-4,0.002092354220392397,0.0014513684625389659,GNAI3/GNAI2/CCR2,3	GO:0051350	negative regulation of lyase activity	3/79	27/18800	0.00019424	0.00209235	0.00145137	GNAI3/GNAI2/CCR2	3
BP,GO:0071624,positive regulation of granulocyte chemotaxis,3/79,27/18800,1.94239713581401e-4,0.002092354220392397,0.0014513684625389659,CXCL8/EDN1/CCL19,3	GO:0071624	positive regulation of granulocyte chemotaxis	3/79	27/18800	0.00019424	0.00209235	0.00145137	CXCL8/EDN1/CCL19	3
BP,GO:0007159,leukocyte cell-cell adhesion,8/79,381/18800,1.9677607415542764e-4,0.0021087497843769796,0.00146274130001593,CXCL12/PTAFR/IL10/B2M/CCL2/CCL5/CCL19/CCR2,8	GO:0007159	leukocyte cell-cell adhesion	8/79	381/18800	0.000196776	0.00210875	0.00146274	CXCL12/PTAFR/IL10/B2M/CCL2/CCL5/CCL19/CCR2	8
BP,GO:0044403,biological process involved in symbiotic interaction,7/79,286/18800,1.9939453158610669e-4,0.0021247196693672315,0.001473818863842995,CXCR4/CXCL8/CCL4/CCL5/CCR5/TCP1/PGLYRP1,7	GO:0044403	biological process involved in symbiotic interaction	7/79	286/18800	0.000199395	0.00212472	0.00147382	CXCR4/CXCL8/CCL4/CCL5/CCR5/TCP1/PGLYRP1	7
BP,GO:0050878,regulation of body fluid levels,8/79,382/18800,2.0031027185953696e-4,0.0021247196693672315,0.001473818863842995,VCL/NOS3/RAB27A/GNAI2/EDN1/HPSE/SAA1/CHRM1,8	GO:0050878	regulation of body fluid levels	8/79	382/18800	0.00020031	0.00212472	0.00147382	VCL/NOS3/RAB27A/GNAI2/EDN1/HPSE/SAA1/CHRM1	8
BP,GO:0022409,positive regulation of cell-cell adhesion,7/79,291/18800,2.2166215796589012e-4,0.0023392671391425663,0.0016226404296728265,PTAFR/IL10/B2M/CCL2/CCL5/CCL19/CCR2,7	GO:0022409	positive regulation of cell-cell adhesion	7/79	291/18800	0.000221662	0.00233927	0.00162264	PTAFR/IL10/B2M/CCL2/CCL5/CCL19/CCR2	7
BP,GO:2001259,positive regulation of cation channel activity,4/79,71/18800,2.26613076091127e-4,0.0023794372989568336,0.0016505045946031047,EDN1/CCL2/CRACR2A/CCR2,4	GO:2001259	positive regulation of cation channel activity	4/79	71/18800	0.000226613	0.00237944	0.0016505	EDN1/CCL2/CRACR2A/CCR2	4
BP,GO:0009615,response to virus,8/79,392/18800,2.3861614667876303e-4,0.0024862978701551282,0.0017246287851510223,CXCR4/CXCL12/CXCL10/CCT5/CCL22/CCL4/CCL5/CCL19,8	GO:0009615	response to virus	8/79	392/18800	0.000238616	0.0024863	0.00172463	CXCR4/CXCL12/CXCL10/CCT5/CCL22/CCL4/CCL5/CCL19	8
BP,GO:0006801,superoxide metabolic process,4/79,72/18800,2.3918209429101765e-4,0.0024862978701551282,0.0017246287851510223,NOS3/GNAI3/GNAI2/EDN1,4	GO:0006801	superoxide metabolic process	4/79	72/18800	0.000239182	0.0024863	0.00172463	NOS3/GNAI3/GNAI2/EDN1	4
BP,GO:0095500,acetylcholine receptor signaling pathway,3/79,29/18800,2.411866687637888e-4,0.0024946621112433677,0.0017304306687949236,GNB1/GNAI2/CHRM1,3	GO:0095500	acetylcholine receptor signaling pathway	3/79	29/18800	0.000241187	0.00249466	0.00173043	GNB1/GNAI2/CHRM1	3
BP,GO:0003158,endothelium development,5/79,133/18800,2.434953552228761e-4,0.002506073482714651,0.0017383462045614396,CXCR4/VCL/S1PR1/HPSE/CXCL10,5	GO:0003158	endothelium development	5/79	133/18800	0.000243495	0.00250607	0.00173835	CXCR4/VCL/S1PR1/HPSE/CXCL10	5
BP,GO:0045123,cellular extravasation,4/79,73/18800,2.52245067926359e-4,0.0025833374197975385,0.001791940591439522,CXCL12/PTAFR/CCL2/CCR2,4	GO:0045123	cellular extravasation	4/79	73/18800	0.000252245	0.00258334	0.00179194	CXCL12/PTAFR/CCL2/CCR2	4
BP,GO:0008277,regulation of G protein-coupled receptor signaling pathway,5/79,138/18800,2.889026680555744e-4,0.0029298958384758006,0.0020323319909429367,CXCL8/RGS1/GNAI2/EDN1/CCL5,5	GO:0008277	regulation of G protein-coupled receptor signaling pathway	5/79	138/18800	0.000288903	0.0029299	0.00203233	CXCL8/RGS1/GNAI2/EDN1/CCL5	5
BP,GO:0031644,regulation of nervous system process,5/79,138/18800,2.889026680555744e-4,0.0029298958384758006,0.0020323319909429367,OPRD1/PTAFR/IL10/NOS3/EDN1,5	GO:0031644	regulation of nervous system process	5/79	138/18800	0.000288903	0.0029299	0.00203233	OPRD1/PTAFR/IL10/NOS3/EDN1	5
BP,GO:1905145,cellular response to acetylcholine,3/79,31/18800,2.949089275993229e-4,0.0029762896139756906,0.002064513187588515,GNB1/GNAI2/CHRM1,3	GO:1905145	cellular response to acetylcholine	3/79	31/18800	0.000294909	0.00297629	0.00206451	GNB1/GNAI2/CHRM1	3
BP,GO:0050772,positive regulation of axonogenesis,4/79,77/18800,3.096639097364034e-4,0.0030951503285672247,0.002146961317504416,DBNL/CYFIP1/CXCL12/LPAR3,4	GO:0050772	positive regulation of axonogenesis	4/79	77/18800	0.000309664	0.00309515	0.00214696	DBNL/CYFIP1/CXCL12/LPAR3	4
BP,GO:0051339,regulation of lyase activity,4/79,77/18800,3.096639097364034e-4,0.0030951503285672247,0.002146961317504416,NOS3/GNAI3/GNAI2/CCR2,4	GO:0051339	regulation of lyase activity	4/79	77/18800	0.000309664	0.00309515	0.00214696	NOS3/GNAI3/GNAI2/CCR2	4
BP,GO:0051482,positive regulation of cytosolic calcium ion concentration involved in phospholipase C-activating G protein-coupled signaling pathway,3/79,32/18800,3.2443444819672926e-4,0.003190751869428658,0.002213275644220279,LPAR1/EDN1/S1PR1,3	GO:0051482	positive regulation of cytosolic calcium ion concentration involved in phospholipase C-activating G protein-coupled signaling pathway	3/79	32/18800	0.000324434	0.00319075	0.00221328	LPAR1/EDN1/S1PR1	3
BP,GO:1902624,positive regulation of neutrophil migration,3/79,32/18800,3.2443444819672926e-4,0.003190751869428658,0.002213275644220279,CXCL8/EDN1/CCL19,3	GO:1902624	positive regulation of neutrophil migration	3/79	32/18800	0.000324434	0.00319075	0.00221328	CXCL8/EDN1/CCL19	3
BP,GO:1905144,response to acetylcholine,3/79,32/18800,3.2443444819672926e-4,0.003190751869428658,0.002213275644220279,GNB1/GNAI2/CHRM1,3	GO:1905144	response to acetylcholine	3/79	32/18800	0.000324434	0.00319075	0.00221328	GNB1/GNAI2/CHRM1	3
BP,GO:0031279,regulation of cyclase activity,4/79,78/18800,3.253676749970541e-4,0.003190751869428658,0.002213275644220279,NOS3/GNAI3/GNAI2/CCR2,4	GO:0031279	regulation of cyclase activity	4/79	78/18800	0.000325368	0.00319075	0.00221328	NOS3/GNAI3/GNAI2/CCR2	4
BP,GO:0007596,blood coagulation,6/79,221/18800,3.3537766524350783e-4,0.003273474957940154,0.002270656789639762,VCL/NOS3/RAB27A/EDN1/HPSE/SAA1,6	GO:0007596	blood coagulation	6/79	221/18800	0.000335378	0.00327347	0.00227066	VCL/NOS3/RAB27A/EDN1/HPSE/SAA1	6
BP,GO:0050901,leukocyte tethering or rolling,3/79,33/18800,3.558008040368379e-4,0.0034405110306631906,0.0023865219169178355,CXCL12/PTAFR/CCR2,3	GO:0050901	leukocyte tethering or rolling	3/79	33/18800	0.000355801	0.00344051	0.00238652	CXCL12/PTAFR/CCR2	3
BP,GO:0090022,regulation of neutrophil chemotaxis,3/79,33/18800,3.558008040368379e-4,0.0034405110306631906,0.0023865219169178355,CXCL8/EDN1/CCL19,3	GO:0090022	regulation of neutrophil chemotaxis	3/79	33/18800	0.000355801	0.00344051	0.00238652	CXCL8/EDN1/CCL19	3
BP,GO:0050817,coagulation,6/79,226/18800,3.778322123127197e-4,0.003636635043509927,0.0025225639905868714,VCL/NOS3/RAB27A/EDN1/HPSE/SAA1,6	GO:0050817	coagulation	6/79	226/18800	0.000377832	0.00363664	0.00252256	VCL/NOS3/RAB27A/EDN1/HPSE/SAA1	6
BP,GO:0007599,hemostasis,6/79,227/18800,3.8680642949526006e-4,0.0037058551470997496,0.002570578745614874,VCL/NOS3/RAB27A/EDN1/HPSE/SAA1,6	GO:0007599	hemostasis	6/79	227/18800	0.000386806	0.00370586	0.00257058	VCL/NOS3/RAB27A/EDN1/HPSE/SAA1	6
BP,GO:0051973,positive regulation of telomerase activity,3/79,34/18800,3.890555775690448e-4,0.0037103052558075424,0.0025736655783176795,CCT4/CCT2/TCP1,3	GO:0051973	positive regulation of telomerase activity	3/79	34/18800	0.000389056	0.00371031	0.00257367	CCT4/CCT2/TCP1	3
MF,GO:0140375,immune receptor activity,5/79,148/18410,4.3842737082548736e-4,0.003788012483932211,0.002824395273107351,CXCR4/FPR1/CCR5/CCR1/CCR2,5	GO:0140375	immune receptor activity	5/79	148/18410	0.000438427	0.00378801	0.0028244	CXCR4/FPR1/CCR5/CCR1/CCR2	5
BP,GO:0042060,wound healing,8/79,429/18800,4.362541348951802e-4,0.004141426239484382,0.002872714082222528,CXCR4/VCL/NOS3/RAB27A/EDN1/HPSE/SAA1/CNN2,8	GO:0042060	wound healing	8/79	429/18800	0.000436254	0.00414143	0.00287271	CXCR4/VCL/NOS3/RAB27A/EDN1/HPSE/SAA1/CNN2	8
BP,GO:0097305,response to alcohol,6/79,235/18800,4.647606293647018e-4,0.004391987947496431,0.0030465170441609643,GNG2/GNB1/GNAI1/CCR5/CCL19/JUP,6	GO:0097305	response to alcohol	6/79	235/18800	0.000464761	0.00439199	0.00304652	GNG2/GNB1/GNAI1/CCR5/CCL19/JUP	6
BP,GO:1904705,regulation of vascular associated smooth muscle cell proliferation,4/79,86/18800,4.722384229171316e-4,0.00444246009612994,0.003081527217892214,IL10/GNAI3/GNAI2/EDN1,4	GO:1904705	regulation of vascular associated smooth muscle cell proliferation	4/79	86/18800	0.000472238	0.00444246	0.00308153	IL10/GNAI3/GNAI2/EDN1	4
BP,GO:1990874,vascular associated smooth muscle cell proliferation,4/79,87/18800,4.934289659615876e-4,0.004620895586640273,0.003205299589224159,IL10/GNAI3/GNAI2/EDN1,4	GO:1990874	vascular associated smooth muscle cell proliferation	4/79	87/18800	0.000493429	0.0046209	0.0032053	IL10/GNAI3/GNAI2/EDN1	4
MF,GO:0008081,phosphoric diester hydrolase activity,4/79,88/18410,5.572032683379321e-4,0.004629073306192052,0.0034515020265467058,CHRM1/CCL5/CCR5/CCR1,4	GO:0008081	phosphoric diester hydrolase activity	4/79	88/18410	0.000557203	0.00462907	0.0034515	CHRM1/CCL5/CCR5/CCR1	4
MF,GO:0003779,actin binding,8/79,439/18410,5.825530251344105e-4,0.004660424201075284,0.003474877693784203,DBNL/CYFIP1/CXCR4/SPTAN1/VCL/NOS3/CCR5/CNN2,8	GO:0003779	actin binding	8/79	439/18410	0.000582553	0.00466042	0.00347488	DBNL/CYFIP1/CXCR4/SPTAN1/VCL/NOS3/CCR5/CNN2	8
BP,GO:0048246,macrophage chemotaxis,3/79,38/18800,5.418870984991418e-4,0.005029389632945159,0.003488652842781129,SAA1/CCL2/CCL5,3	GO:0048246	macrophage chemotaxis	3/79	38/18800	0.000541887	0.00502939	0.00348865	SAA1/CCL2/CCL5	3
BP,GO:0098926,postsynaptic signal transduction,3/79,38/18800,5.418870984991418e-4,0.005029389632945159,0.003488652842781129,GNB1/GNAI2/CHRM1,3	GO:0098926	postsynaptic signal transduction	3/79	38/18800	0.000541887	0.00502939	0.00348865	GNB1/GNAI2/CHRM1	3
BP,GO:0060191,regulation of lipase activity,4/79,90/18800,5.610615072918989e-4,0.005184208327377145,0.003596043344981995,PTAFR/LPAR2/LPAR1/CCL5,4	GO:0060191	regulation of lipase activity	4/79	90/18800	0.000561062	0.00518421	0.00359604	PTAFR/LPAR2/LPAR1/CCL5	4
BP,GO:1903039,positive regulation of leukocyte cell-cell adhesion,6/79,245/18800,5.788768361343448e-4,0.0052903714277700315,0.003669683732586489,PTAFR/B2M/CCL2/CCL5/CCL19/CCR2,6	GO:1903039	positive regulation of leukocyte cell-cell adhesion	6/79	245/18800	0.000578877	0.00529037	0.00366968	PTAFR/B2M/CCL2/CCL5/CCL19/CCR2	6
BP,GO:0097306,cellular response to alcohol,4/79,91/18800,5.849992729141541e-4,0.0052903714277700315,0.003669683732586489,GNG2/GNB1/GNAI1/JUP,4	GO:0097306	cellular response to alcohol	4/79	91/18800	0.000584999	0.00529037	0.00366968	GNG2/GNB1/GNAI1/JUP	4
BP,GO:0002691,regulation of cellular extravasation,3/79,39/18800,5.85274376328575e-4,0.0052903714277700315,0.003669683732586489,CXCL12/PTAFR/CCR2,3	GO:0002691	regulation of cellular extravasation	3/79	39/18800	0.000585274	0.00529037	0.00366968	CXCL12/PTAFR/CCR2	3
BP,GO:0045773,positive regulation of axon extension,3/79,39/18800,5.85274376328575e-4,0.0052903714277700315,0.003669683732586489,DBNL/CYFIP1/CXCL12,3	GO:0045773	positive regulation of axon extension	3/79	39/18800	0.000585274	0.00529037	0.00366968	DBNL/CYFIP1/CXCL12	3
BP,GO:1904994,regulation of leukocyte adhesion to vascular endothelial cell,3/79,39/18800,5.85274376328575e-4,0.0052903714277700315,0.003669683732586489,CXCL12/PTAFR/CCR2,3	GO:1904994	regulation of leukocyte adhesion to vascular endothelial cell	3/79	39/18800	0.000585274	0.00529037	0.00366968	CXCL12/PTAFR/CCR2	3
BP,GO:0045765,regulation of angiogenesis,7/79,345/18800,6.161894164445883e-4,0.005545704748001295,0.0038467965392075002,CXCR4/CXCL8/IL10/NOS3/CXCL10/JUP/CCR2,7	GO:0045765	regulation of angiogenesis	7/79	345/18800	0.000616189	0.0055457	0.0038468	CXCR4/CXCL8/IL10/NOS3/CXCL10/JUP/CCR2	7
BP,GO:0010863,positive regulation of phospholipase C activity,3/79,40/18800,6.308216518922829e-4,0.005652923337431277,0.003921169070292321,PTAFR/LPAR2/LPAR1,3	GO:0010863	positive regulation of phospholipase C activity	3/79	40/18800	0.000630822	0.00565292	0.00392117	PTAFR/LPAR2/LPAR1	3
BP,GO:0022407,regulation of cell-cell adhesion,8/79,456/18800,6.517411612801528e-4,0.005815321348933209,0.004033816990981746,CXCL12/PTAFR/IL10/B2M/CCL2/CCL5/CCL19/CCR2,8	GO:0022407	regulation of cell-cell adhesion	8/79	456/18800	0.000651741	0.00581532	0.00403382	CXCL12/PTAFR/IL10/B2M/CCL2/CCL5/CCL19/CCR2	8
BP,GO:1903034,regulation of response to wounding,5/79,166/18800,6.724644439923061e-4,0.005974587944700874,0.00414429279473441,CXCR4/IL10/NOS3/EDN1/HPSE,5	GO:1903034	regulation of response to wounding	5/79	166/18800	0.000672464	0.00597459	0.00414429	CXCR4/IL10/NOS3/EDN1/HPSE	5
BP,GO:0042119,neutrophil activation,3/79,41/18800,6.785719210333608e-4,0.006003195846078115,0.004164136760652652,CXCL8/PTAFR/CCL5,3	GO:0042119	neutrophil activation	3/79	41/18800	0.000678572	0.0060032	0.00416414	CXCL8/PTAFR/CCL5	3
BP,GO:1901342,regulation of vasculature development,7/79,351/18800,6.821479655127081e-4,0.006009261102970001,0.004168343946264095,CXCR4/CXCL8/IL10/NOS3/CXCL10/JUP/CCR2,7	GO:1901342	regulation of vasculature development	7/79	351/18800	0.000682148	0.00600926	0.00416834	CXCR4/CXCL8/IL10/NOS3/CXCL10/JUP/CCR2	7
BP,GO:0032956,regulation of actin cytoskeleton organization,7/79,352/18800,6.936664729025802e-4,0.006084947667360609,0.004220844183329047,DBNL/CYFIP1/CXCL12/SPTAN1/LPAR1/EDN1/S1PR1,7	GO:0032956	regulation of actin cytoskeleton organization	7/79	352/18800	0.000693666	0.00608495	0.00422084	DBNL/CYFIP1/CXCL12/SPTAN1/LPAR1/EDN1/S1PR1	7
BP,GO:0045927,positive regulation of growth,6/79,256/18800,7.284095192057209e-4,0.006337623132546566,0.004396113359959899,DBNL/CYFIP1/CXCR4/CXCL12/LPAR3/EDN1,6	GO:0045927	positive regulation of growth	6/79	256/18800	0.00072841	0.00633762	0.00439611	DBNL/CYFIP1/CXCR4/CXCL12/LPAR3/EDN1	6
BP,GO:1900274,regulation of phospholipase C activity,3/79,42/18800,7.28567546261967e-4,0.006337623132546566,0.004396113359959899,PTAFR/LPAR2/LPAR1,3	GO:1900274	regulation of phospholipase C activity	3/79	42/18800	0.000728568	0.00633762	0.00439611	PTAFR/LPAR2/LPAR1	3
MF,GO:0045294,alpha-catenin binding,2/79,10/18410,8.001261623446479e-4,0.005989503397533704,0.00446585779640671,VCL/JUP,2	GO:0045294	alpha-catenin binding	2/79	10/18410	0.000800126	0.0059895	0.00446586	VCL/JUP	2
MF,GO:0004896,cytokine receptor activity,4/79,97/18410,8.041462894836917e-4,0.005989503397533704,0.00446585779640671,CXCR4/CCR5/CCR1/CCR2,4	GO:0004896	cytokine receptor activity	4/79	97/18410	0.000804146	0.0059895	0.00446586	CXCR4/CCR5/CCR1/CCR2	4
BP,GO:0002676,regulation of chronic inflammatory response,2/79,10/18800,7.676283292269218e-4,0.006567486816719219,0.004555559068836399,IL10/CCL5,2	GO:0002676	regulation of chronic inflammatory response	2/79	10/18800	0.000767628	0.00656749	0.00455556	IL10/CCL5	2
BP,GO:0007191,adenylate cyclase-activating dopamine receptor signaling pathway,2/79,10/18800,7.676283292269218e-4,0.006567486816719219,0.004555559068836399,GNG2/GNB1,2	GO:0007191	adenylate cyclase-activating dopamine receptor signaling pathway	2/79	10/18800	0.000767628	0.00656749	0.00455556	GNG2/GNB1	2
BP,GO:0070099,regulation of chemokine-mediated signaling pathway,2/79,10/18800,7.676283292269218e-4,0.006567486816719219,0.004555559068836399,EDN1/CCL5,2	GO:0070099	regulation of chemokine-mediated signaling pathway	2/79	10/18800	0.000767628	0.00656749	0.00455556	EDN1/CCL5	2
BP,GO:2000109,regulation of macrophage apoptotic process,2/79,10/18800,7.676283292269218e-4,0.006567486816719219,0.004555559068836399,CCR5/TCP1,2	GO:2000109	regulation of macrophage apoptotic process	2/79	10/18800	0.000767628	0.00656749	0.00455556	CCR5/TCP1	2
BP,GO:0042554,superoxide anion generation,3/79,43/18800,7.80850262119034e-4,0.006653228257973244,0.004615033904672462,GNAI3/GNAI2/EDN1,3	GO:0042554	superoxide anion generation	3/79	43/18800	0.00078085	0.00665323	0.00461503	GNAI3/GNAI2/EDN1	3
BP,GO:0050764,regulation of phagocytosis,4/79,99/18800,8.03322039929689e-4,0.006816761310260504,0.004728469150176902,RAB27A/DOCK2/CCL2/CNN2,4	GO:0050764	regulation of phagocytosis	4/79	99/18800	0.000803322	0.00681676	0.00472847	RAB27A/DOCK2/CCL2/CNN2	4
CC,GO:0005916,fascia adherens,2/79,10/19594,7.073010179475028e-4,0.006195956917220124,0.004735194183311703,VCL/JUP,2	GO:0005916	fascia adherens	2/79	10/19594	0.000707301	0.00619596	0.00473519	VCL/JUP	2
BP,GO:0001819,positive regulation of cytokine production,8/79,475/18800,8.496661513301994e-4,0.007180715156973514,0.004980926946180459,PTAFR/IL10/GSDMD/B2M/HPSE/SAA1/CCL19/CCR2,8	GO:0001819	positive regulation of cytokine production	8/79	475/18800	0.000849666	0.00718072	0.00498093	PTAFR/IL10/GSDMD/B2M/HPSE/SAA1/CCL19/CCR2	8
BP,GO:0042088,T-helper 1 type immune response,3/79,45/18800,8.924407959648809e-4,0.007481388769399143,0.005189490197249095,CCL19/CRACR2A/CCR2,3	GO:0042088	T-helper 1 type immune response	3/79	45/18800	0.000892441	0.00748139	0.00518949	CCL19/CRACR2A/CCR2	3
BP,GO:1902622,regulation of neutrophil migration,3/79,45/18800,8.924407959648809e-4,0.007481388769399143,0.005189490197249095,CXCL8/EDN1/CCL19,3	GO:1902622	regulation of neutrophil migration	3/79	45/18800	0.000892441	0.00748139	0.00518949	CXCL8/EDN1/CCL19	3
BP,GO:0033860,regulation of NAD(P)H oxidase activity,2/79,11/18800,9.356565609415702e-4,0.007719166627767954,0.00535442559937323,GNAI3/GNAI2,2	GO:0033860	regulation of NAD(P)H oxidase activity	2/79	11/18800	0.000935657	0.00771917	0.00535443	GNAI3/GNAI2	2
BP,GO:0097048,dendritic cell apoptotic process,2/79,11/18800,9.356565609415702e-4,0.007719166627767954,0.00535442559937323,CXCL12/CCL19,2	GO:0097048	dendritic cell apoptotic process	2/79	11/18800	0.000935657	0.00771917	0.00535443	CXCL12/CCL19	2
BP,GO:1903238,positive regulation of leukocyte tethering or rolling,2/79,11/18800,9.356565609415702e-4,0.007719166627767954,0.00535442559937323,PTAFR/CCR2,2	GO:1903238	positive regulation of leukocyte tethering or rolling	2/79	11/18800	0.000935657	0.00771917	0.00535443	PTAFR/CCR2	2
BP,GO:2000668,regulation of dendritic cell apoptotic process,2/79,11/18800,9.356565609415702e-4,0.007719166627767954,0.00535442559937323,CXCL12/CCL19,2	GO:2000668	regulation of dendritic cell apoptotic process	2/79	11/18800	0.000935657	0.00771917	0.00535443	CXCL12/CCL19	2
BP,GO:0008361,regulation of cell size,5/79,179/18800,9.439421755261328e-4,0.007756742224975613,0.00538049003732391,DBNL/CYFIP1/CXCL12/LPAR3/EDN1,5	GO:0008361	regulation of cell size	5/79	179/18800	0.000943942	0.00775674	0.00538049	DBNL/CYFIP1/CXCL12/LPAR3/EDN1	5
BP,GO:0110053,regulation of actin filament organization,6/79,270/18800,9.60152629458759e-4,0.007858887073404567,0.005451343151092002,DBNL/CYFIP1/CXCL12/SPTAN1/LPAR1/S1PR1,6	GO:0110053	regulation of actin filament organization	6/79	270/18800	0.000960153	0.00785889	0.00545134	DBNL/CYFIP1/CXCL12/SPTAN1/LPAR1/S1PR1	6
BP,GO:0051972,regulation of telomerase activity,3/79,47/18800,0.0010136650410579558,0.008217705212962704,0.0057002385467501615,CCT4/CCT2/TCP1,3	GO:0051972	regulation of telomerase activity	3/79	47/18800	0.00101367	0.00821771	0.00570024	CCT4/CCT2/TCP1	3
BP,GO:0032640,tumor necrosis factor production,5/79,182/18800,0.001016726010009051,0.008217705212962704,0.0057002385467501615,PTAFR/IL10/BPI/CCL19/CCR2,5	GO:0032640	tumor necrosis factor production	5/79	182/18800	0.00101673	0.00821771	0.00570024	PTAFR/IL10/BPI/CCL19/CCR2	5
BP,GO:0032680,regulation of tumor necrosis factor production,5/79,182/18800,0.001016726010009051,0.008217705212962704,0.0057002385467501615,PTAFR/IL10/BPI/CCL19/CCR2,5	GO:0032680	regulation of tumor necrosis factor production	5/79	182/18800	0.00101673	0.00821771	0.00570024	PTAFR/IL10/BPI/CCL19/CCR2	5
BP,GO:1902903,regulation of supramolecular fiber organization,7/79,376/18800,0.001019801801320047,0.008217705212962704,0.0057002385467501615,DBNL/CYFIP1/CXCL12/SPTAN1/LPAR1/EDN1/S1PR1,7	GO:1902903	regulation of supramolecular fiber organization	7/79	376/18800	0.0010198	0.00821771	0.00570024	DBNL/CYFIP1/CXCL12/SPTAN1/LPAR1/EDN1/S1PR1	7
BP,GO:0045766,positive regulation of angiogenesis,5/79,183/18800,0.0010418900460929077,0.008331113099335211,0.005778904304240014,CXCR4/CXCL8/IL10/NOS3/JUP,5	GO:0045766	positive regulation of angiogenesis	5/79	183/18800	0.00104189	0.00833111	0.0057789	CXCR4/CXCL8/IL10/NOS3/JUP	5
BP,GO:1904018,positive regulation of vasculature development,5/79,183/18800,0.0010418900460929077,0.008331113099335211,0.005778904304240014,CXCR4/CXCL8/IL10/NOS3/JUP,5	GO:1904018	positive regulation of vasculature development	5/79	183/18800	0.00104189	0.00833111	0.0057789	CXCR4/CXCL8/IL10/NOS3/JUP	5
MF,GO:0004620,phospholipase activity,4/79,106/18410,0.0011198618802001807,0.008063005537441301,0.006011890093706234,CHRM1/CCL5/CCR5/CCR1,4	GO:0004620	phospholipase activity	4/79	106/18410	0.00111986	0.00806301	0.00601189	CHRM1/CCL5/CCR5/CCR1	4
BP,GO:0061387,regulation of extent of cell growth,4/79,108/18800,0.0011114985022917894,0.00885366048377253,0.006141371035046387,DBNL/CYFIP1/CXCL12/LPAR3,4	GO:0061387	regulation of extent of cell growth	4/79	108/18800	0.0011115	0.00885366	0.00614137	DBNL/CYFIP1/CXCL12/LPAR3	4
BP,GO:0030098,lymphocyte differentiation,7/79,382/18800,0.0011177034368938794,0.008869104753062502,0.006152084003795157,IL10/B2M/DOCK2/CCL19/CRACR2A/PGLYRP1/CCR2,7	GO:0030098	lymphocyte differentiation	7/79	382/18800	0.0011177	0.0088691	0.00615208	IL10/B2M/DOCK2/CCL19/CRACR2A/PGLYRP1/CCR2	7
MF,GO:0005525,GTP binding,7/79,379/18410,0.001204489546791049,0.008392572326027956,0.006257619716775231,GNAZ/RAB27A/GNAO1/GNAI3/GNAI2/GNAI1/CRACR2A,7	GO:0005525	GTP binding	7/79	379/18410	0.00120449	0.00839257	0.00625762	GNAZ/RAB27A/GNAO1/GNAI3/GNAI2/GNAI1/CRACR2A	7
BP,GO:0071706,tumor necrosis factor superfamily cytokine production,5/79,187/18800,0.001147199303254219,0.009034194513126976,0.006266599064825679,PTAFR/IL10/BPI/CCL19/CCR2,5	GO:0071706	tumor necrosis factor superfamily cytokine production	5/79	187/18800	0.0011472	0.00903419	0.0062666	PTAFR/IL10/BPI/CCL19/CCR2	5
BP,GO:1903555,regulation of tumor necrosis factor superfamily cytokine production,5/79,187/18800,0.001147199303254219,0.009034194513126976,0.006266599064825679,PTAFR/IL10/BPI/CCL19/CCR2,5	GO:1903555	regulation of tumor necrosis factor superfamily cytokine production	5/79	187/18800	0.0011472	0.00903419	0.0062666	PTAFR/IL10/BPI/CCL19/CCR2	5
BP,GO:0051701,biological process involved in interaction with host,5/79,191/18800,0.00126020662533184,0.009886677637980736,0.00685792681908489,CXCR4/CXCL8/CCR5/TCP1/PGLYRP1,5	GO:0051701	biological process involved in interaction with host	5/79	191/18800	0.00126021	0.00988668	0.00685793	CXCR4/CXCL8/CCR5/TCP1/PGLYRP1	5

## Sheet: module3_enrichmentGO
ONTOLOGY	ID	Description	GeneRatio	BgRatio	pvalue	p.adjust	qvalue	geneID	Count
CC	GO:0005667	transcription regulator complex	67/204	483/19594	6.44893e-57	1.54774e-54	1.07935e-54	GTF2A1/GTF2B/GTF2E1/RCOR1/RBBP7/RBBP4/RB1/GATA2/GATA4/GATAD2A/GATAD2B/JUN/GTF2F1/HAND2/POU2F1/PPARG/HDAC1/HDAC2/HDAC3/JUNB/JUND/HMGB1/KDM1A/MAF/MYC/CSNK2A1/SP3/SP1/SOX2/NFE2L2/ATF3/MBD3/NCOA6/FOXO3/ATF2/MTA2/CREM/MTA1/YY1/CEBPA/NFATC1/CEBPD/CHD3/CHD4/NFATC2/NFATC3/MEF2A/BATF3/CREB1/CREBBP/TCF7L2/RUNX1/NCOA1/TP53/MAFB/REST/FOS/FOSL1/FOSL2/CBFB/MTA3/ESR1/SMAD4/SMAD3/EP300/ARNT/NR1H3	67
MF	GO:0140297	DNA-binding transcription factor binding	63/204	470/18410	9.76939e-51	3.90776e-48	2.47834e-48	GTF2A1/GTF2B/RB1/GATA2/GATA3/GATA4/JUN/HAND2/PPARA/PPARG/HDAC1/HDAC2/HDAC3/HDAC5/HDAC7/HES1/JUND/HMGB1/KAT2B/HOXA7/KDM1A/FOXP3/MYC/SP3/SP1/NFE2L2/NCOA6/ATF2/NCOA3/DHX9/CRTC1/MTA2/CREM/TWIST1/MTA1/YY1/CEBPA/NFATC1/CHD4/MEF2D/MEF2C/MEF2A/CREB1/CREBBP/TCF7L2/SMARCE1/NCOA1/TP53/ETS2/REST/FOS/ESR1/MAPK14/EGR2/SMARCB1/SMARCA4/SMAD4/SMAD3/EP300/ETS1/SIRT1/ARNT/ARID1A	63
MF	GO:0061629	RNA polymerase II-specific DNA-binding transcription factor binding	55/204	348/18410	4.98242e-48	9.96484e-46	6.31981e-46	GTF2A1/GTF2B/RB1/GATA2/GATA3/GATA4/JUN/HAND2/PPARA/PPARG/HDAC1/HDAC2/HDAC3/HDAC5/HES1/JUND/HMGB1/KDM1A/FOXP3/SP3/SP1/NFE2L2/NCOA6/ATF2/NCOA3/DHX9/MTA2/MTA1/CEBPA/NFATC1/CHD4/MEF2D/MEF2C/MEF2A/CREB1/CREBBP/TCF7L2/SMARCE1/NCOA1/TP53/ETS2/REST/FOS/ESR1/MAPK14/EGR2/SMARCB1/SMARCA4/SMAD4/SMAD3/EP300/ETS1/SIRT1/ARNT/ARID1A	55
MF	GO:0001228	DNA-binding transcription activator activity, RNA polymerase II-specific	54/204	462/18410	5.90479e-40	7.87305e-38	4.99317e-38	IRF5/IRF3/IRF2/IRF4/GATA2/GATA3/GATA4/JUN/IRF6/IRF1/HAND2/HSF2/PPARA/JUNB/JUND/HOXA7/HOXB3/MAF/MYC/SP1/SOX2/NFE2L2/ATF3/FOXO3/ATF2/YY1/CEBPA/NFATC1/CEBPD/NFATC2/NFATC3/MEF2D/MEF2C/MEF2A/MECOM/CREB1/TBX21/RUNX1/TP53/MAFB/FOS/FOSB/FOSL1/FOSL2/FOXA1/ESR1/EGR1/EGR2/SMAD4/SMAD3/ETS1/NR1H3/NR2E1/NR3C1	54
MF	GO:0001216	DNA-binding transcription activator activity	54/204	466/18410	9.36709e-40	9.36709e-38	5.94071e-38	IRF5/IRF3/IRF2/IRF4/GATA2/GATA3/GATA4/JUN/IRF6/IRF1/HAND2/HSF2/PPARA/JUNB/JUND/HOXA7/HOXB3/MAF/MYC/SP1/SOX2/NFE2L2/ATF3/FOXO3/ATF2/YY1/CEBPA/NFATC1/CEBPD/NFATC2/NFATC3/MEF2D/MEF2C/MEF2A/MECOM/CREB1/TBX21/RUNX1/TP53/MAFB/FOS/FOSB/FOSL1/FOSL2/FOXA1/ESR1/EGR1/EGR2/SMAD4/SMAD3/ETS1/NR1H3/NR2E1/NR3C1	54
BP	GO:0016570	histone modification	52/204	494/18800	1.54142e-36	5.63079e-33	3.06498e-33	GTF2B/IRF4/RCOR1/RBBP7/RBBP5/RBBP4/JDP2/PHC1/GATA2/GATA3/GATAD2A/GATAD2B/WDR5/KMT2D/KMT2C/PAXIP1/HDAC1/HDAC2/HDAC5/HDAC7/KAT2B/KDM1A/KDM2B/KDM6A/KDM6B/FOXP3/MBD3/ATF2/NCOA3/CBX8/ASH2L/SNAI2/MTA2/TWIST1/MTA1/SUZ12/CHD3/CHD4/MECOM/CREBBP/EED/EZH2/NCOA1/TP53/RNF2/RING1/REST/MTA3/SMARCB1/SMAD4/EP300/SIRT1	52
MF	GO:0001221	transcription coregulator binding	30/204	108/18410	5.07516e-34	4.06013e-32	2.57498e-32	GATA2/GATA3/HAND2/PPARA/PPARG/HDAC1/HDAC3/HDAC5/HES1/JUND/MYC/TERT/SP1/NFE2L2/FOXO3/TWIST1/SUZ12/NFATC1/CHD4/CREBBP/EED/EZH2/RORA/FOS/ESR1/SMARCA4/SMAD4/SMAD3/EP300/ETS1	30
CC	GO:0090575	RNA polymerase II transcription regulator complex	35/204	230/19594	1.06077e-30	1.27292e-28	8.87694e-29	GTF2A1/GTF2B/GTF2E1/RB1/GATA4/JUN/GTF2F1/POU2F1/PPARG/JUNB/JUND/MAF/MYC/NFE2L2/ATF3/ATF2/CREM/CEBPA/CEBPD/CHD4/NFATC2/BATF3/CREB1/TCF7L2/RUNX1/NCOA1/MAFB/FOS/FOSL1/FOSL2/CBFB/SMAD4/SMAD3/ARNT/NR1H3	35
CC	GO:0016581	NuRD complex	13/204	14/19594	1.592e-25	9.55203e-24	6.66128e-24	RBBP7/RBBP4/GATAD2A/GATAD2B/HDAC1/HDAC2/CSNK2A1/MBD3/MTA2/MTA1/CHD3/CHD4/MTA3	13
CC	GO:0090545	CHD-type complex	13/204	14/19594	1.592e-25	9.55203e-24	6.66128e-24	RBBP7/RBBP4/GATAD2A/GATAD2B/HDAC1/HDAC2/CSNK2A1/MBD3/MTA2/MTA1/CHD3/CHD4/MTA3	13
BP	GO:1902893	regulation of miRNA transcription	21/204	59/18800	7.04315e-27	1.28643e-23	7.00237e-24	GATA2/GATA3/JUN/POU5F1/PPARA/PPARG/MYC/TERT/FOXO3/YY1/NFATC3/TP53/REST/FOS/FOSL1/EGR1/SMARCA4/SMAD4/SMAD3/ETS1/NR3C1	21
BP	GO:0061614	miRNA transcription	21/204	60/18800	1.07347e-26	1.30713e-23	7.11503e-24	GATA2/GATA3/JUN/POU5F1/PPARA/PPARG/MYC/TERT/FOXO3/YY1/NFATC3/TP53/REST/FOS/FOSL1/EGR1/SMARCA4/SMAD4/SMAD3/ETS1/NR3C1	21
CC	GO:0070603	SWI/SNF superfamily-type complex	22/204	86/19594	7.27429e-25	3.49166e-23	2.43497e-23	RBBP7/RBBP4/RB1/GATAD2A/GATAD2B/HDAC1/HDAC2/CSNK2A1/MBD3/MTA2/MTA1/YY1/CHD3/CHD4/SMARCE1/SMARCC2/SMARCD1/MTA3/SMARCC1/SMARCB1/SMARCA4/ARID1A	22
CC	GO:1904949	ATPase complex	22/204	88/19594	1.27514e-24	5.10057e-23	3.55698e-23	RBBP7/RBBP4/RB1/GATAD2A/GATAD2B/HDAC1/HDAC2/CSNK2A1/MBD3/MTA2/MTA1/YY1/CHD3/CHD4/SMARCE1/SMARCC2/SMARCD1/MTA3/SMARCC1/SMARCB1/SMARCA4/ARID1A	22
CC	GO:0031519	PcG protein complex	16/204	34/19594	1.96246e-23	6.72843e-22	4.6922e-22	RBBP7/RBBP4/PHC1/PHC2/PHC3/HDAC2/CBX8/YY1/SUZ12/EED/EZH2/CBX6/CBX4/CBX2/RNF2/RING1	16
CC	GO:0005665	RNA polymerase II, core complex	12/204	15/19594	5.18191e-22	1.55457e-20	1.08411e-20	POLR2F/POLR2G/POLR2H/POLR2I/POLR2J/POLR2K/POLR2L/POLR2D/POLR2E/POLR2A/POLR2B/POLR2C	12
MF	GO:0031490	chromatin DNA binding	22/204	105/18410	3.31021e-22	2.2068e-20	1.39958e-20	RBBP4/GATAD2B/HDAC1/HDAC2/KDM6A/KDM6B/MBD3/FOXO3/DHX9/MTA2/SUZ12/CHD4/CREBBP/SMARCE1/SMARCC2/EZH2/SMARCC1/SMARCB1/SMARCA4/SMAD3/EP300/NOTCH1	22
BP	GO:0006476	protein deacetylation	23/204	118/18800	1.32639e-22	1.21133e-19	6.59355e-20	RCOR1/RBBP7/RBBP4/JDP2/GATAD2A/GATAD2B/WDR5/HDAC1/HDAC2/HDAC3/HDAC5/HDAC7/FOXP3/MBD3/MTA2/MTA1/CHD3/CHD4/TP53/REST/MTA3/EP300/SIRT1	23
MF	GO:0003712	transcription coregulator activity	38/204	497/18410	2.77594e-21	1.58625e-19	1.00602e-19	IRF4/RCOR1/RB1/PIAS3/KMT2D/KMT2C/HDAC1/HDAC3/HDAC7/HMGB1/KAT2B/KDM1A/KDM2B/FOXP3/ATN1/NCOA6/NCOA3/DHX9/MTA2/MTA1/COPS5/CREBBP/SMARCE1/SMARCC2/EZH2/CBX4/NCOA1/CBFB/SMARCD1/MTA3/SMARCC1/SMARCB1/SMARCA4/EP300/ETS1/SIRT1/ARID1A/NOTCH1	38
BP	GO:0018205	peptidyl-lysine modification	35/204	392/18800	4.04858e-22	2.95789e-19	1.61006e-19	GTF2B/IRF4/RBBP5/GATA2/GATA3/PIAS3/WDR5/POR/KMT2D/KMT2C/PAXIP1/HDAC2/HDAC7/KAT2B/KDM1A/KDM6A/FOXP3/MBD3/ATF2/NCOA3/ASH2L/SNAI2/TWIST1/MECOM/CREBBP/EZH2/CBX4/NCOA1/EGR1/EGR2/SMARCB1/SMAD4/EP300/SIRT1/ARNT	35
BP	GO:0006338	chromatin remodeling	30/204	266/18800	5.70869e-22	3.47564e-19	1.89188e-19	RBBP7/RBBP4/RB1/GATA3/GATAD2A/GATAD2B/HDAC1/HDAC2/HDAC5/KAT2B/KDM6A/KDM6B/FOXP3/MYC/MBD3/MTA2/MTA1/YY1/CHD3/CHD4/SMARCE1/SMARCC2/FOXA1/SMARCD1/MTA3/ESR1/SMARCC1/SMARCB1/SMARCA4/ARID1A	30
BP	GO:0035601	protein deacylation	23/204	129/18800	1.14571e-21	5.46644e-19	2.97553e-19	RCOR1/RBBP7/RBBP4/JDP2/GATAD2A/GATAD2B/WDR5/HDAC1/HDAC2/HDAC3/HDAC5/HDAC7/FOXP3/MBD3/MTA2/MTA1/CHD3/CHD4/TP53/REST/MTA3/EP300/SIRT1	23
BP	GO:0016575	histone deacetylation	21/204	98/18800	1.19714e-21	5.46644e-19	2.97553e-19	RCOR1/RBBP7/RBBP4/JDP2/GATAD2A/GATAD2B/WDR5/HDAC1/HDAC2/HDAC5/HDAC7/FOXP3/MBD3/MTA2/MTA1/CHD3/CHD4/TP53/REST/MTA3/SIRT1	21
BP	GO:0098732	macromolecule deacylation	23/204	133/18800	2.3818e-21	9.66748e-19	5.26225e-19	RCOR1/RBBP7/RBBP4/JDP2/GATAD2A/GATAD2B/WDR5/HDAC1/HDAC2/HDAC3/HDAC5/HDAC7/FOXP3/MBD3/MTA2/MTA1/CHD3/CHD4/TP53/REST/MTA3/EP300/SIRT1	23
BP	GO:1902895	positive regulation of miRNA transcription	16/204	45/18800	9.98988e-21	3.6493e-18	1.98641e-18	GATA2/GATA3/JUN/PPARG/MYC/TERT/FOXO3/TP53/FOS/FOSL1/EGR1/SMARCA4/SMAD4/SMAD3/ETS1/NR3C1	16
CC	GO:0000118	histone deacetylase complex	17/204	72/19594	8.29154e-19	2.21108e-17	1.54194e-17	RCOR1/RBBP7/RBBP4/GATAD2A/GATAD2B/HDAC1/HDAC2/HDAC3/HDAC5/HDAC7/CSNK2A1/MBD3/MTA2/MTA1/CHD3/CHD4/MTA3	17
CC	GO:0035097	histone methyltransferase complex	16/204	62/19594	1.88733e-18	4.52958e-17	3.15879e-17	RBBP7/RBBP5/RBBP4/WDR5/KMT2D/KMT2C/PAXIP1/HDAC2/KDM6A/KDM6B/NCOA6/ASH2L/SUZ12/EED/EZH2/RNF2	16
MF	GO:0003713	transcription coactivator activity	27/204	266/18410	1.9899e-18	9.94952e-17	6.31009e-17	IRF4/KMT2D/KMT2C/HMGB1/KAT2B/KDM1A/NCOA6/NCOA3/DHX9/MTA2/MTA1/COPS5/CREBBP/SMARCE1/SMARCC2/NCOA1/CBFB/SMARCD1/MTA3/SMARCC1/SMARCB1/SMARCA4/EP300/ETS1/SIRT1/ARID1A/NOTCH1	27
BP	GO:0048511	rhythmic process	28/204	297/18800	1.87381e-18	6.22274e-16	3.38719e-16	PPARA/PPARG/HDAC1/HDAC2/HDAC3/JUND/KAT2B/CSNK2A1/SP1/FOXO3/DHX9/NOS2/CRTC1/CREM/TWIST1/MTA1/CREB1/CREBBP/EZH2/TP53/RORA/ESR1/EGR1/EGR2/EP300/SIRT1/MAPK10/NR1H3	28
CC	GO:0016591	RNA polymerase II, holoenzyme	16/204	76/19594	6.58453e-17	1.43662e-15	1.00186e-15	GTF2A1/GTF2B/GTF2E1/GTF2F1/POLR2F/POLR2G/POLR2H/POLR2I/POLR2J/POLR2K/POLR2L/POLR2D/POLR2E/POLR2A/POLR2B/POLR2C	16
MF	GO:1990841	promoter-specific chromatin binding	15/204	62/18410	1.63381e-16	6.79207e-15	4.3076e-15	IRF3/GTF2B/GTF2F1/HDAC1/HDAC2/KDM1A/POLR2A/ATF2/DHX9/SUZ12/EZH2/TP53/EGR1/SMAD3/SIRT1	15
MF	GO:0042826	histone deacetylase binding	19/204	126/18410	1.69802e-16	6.79207e-15	4.3076e-15	RBBP4/KPNA2/HDAC1/HDAC2/HDAC3/HDAC5/HES1/KAT2B/FOXP3/SP1/MTA2/MTA1/CHD4/MEF2D/MEF2C/MEF2A/TP53/MTA3/NR2E1	19
MF	GO:0001217	DNA-binding transcription repressor activity	27/204	325/18410	3.2892e-16	1.19607e-14	7.58561e-15	IRF3/JDP2/GATA3/JUN/POU5F1/PPARA/PPARG/HES1/FOXP3/MYC/SP3/ATF3/FOXO3/SNAI2/SNAI1/CREM/YY1/NFATC2/NFATC3/BATF3/TBX21/TP53/ETS2/REST/SMAD3/NR2E1/NR3C1	27
CC	GO:0030880	RNA polymerase complex	17/204	105/19594	7.42927e-16	1.48585e-14	1.03619e-14	GTF2A1/GTF2B/GTF2E1/GTF2F1/POLR2F/POLR2G/POLR2H/POLR2I/POLR2J/POLR2K/POLR2L/POLR2D/POLR2E/POLR2A/POLR2B/POLR2C/TERT	17
MF	GO:0001046	core promoter sequence-specific DNA binding	13/204	42/18410	4.97315e-16	1.65772e-14	1.05134e-14	GTF2A1/GTF2B/AGO1/POU2F1/HDAC1/MYC/EZH2/TP53/REST/FOS/SMARCB1/SMARCA4/NR3C1	13
MF	GO:0031491	nucleosome binding	15/204	67/18410	5.78421e-16	1.77976e-14	1.12874e-14	RBBP4/GATAD2B/HDAC1/HDAC2/MBD3/MTA2/CHD4/EED/SMARCE1/SMARCC2/CABIN1/SMARCC1/SMARCB1/SMARCA4/ARID1A	15
MF	GO:0034062	5'-3' RNA polymerase activity	13/204	43/18410	7.05946e-16	1.88252e-14	1.19392e-14	POLR2F/POLR2G/POLR2H/POLR2I/POLR2J/POLR2K/POLR2L/POLR2D/POLR2E/POLR2A/POLR2B/POLR2C/TERT	13
MF	GO:0097747	RNA polymerase activity	13/204	43/18410	7.05946e-16	1.88252e-14	1.19392e-14	POLR2F/POLR2G/POLR2H/POLR2I/POLR2J/POLR2K/POLR2L/POLR2D/POLR2E/POLR2A/POLR2B/POLR2C/TERT	13
CC	GO:0034708	methyltransferase complex	16/204	92/19594	1.65753e-15	3.06006e-14	2.13399e-14	RBBP7/RBBP5/RBBP4/WDR5/KMT2D/KMT2C/PAXIP1/HDAC2/KDM6A/KDM6B/NCOA6/ASH2L/SUZ12/EED/EZH2/RNF2	16
CC	GO:0044666	MLL3/4 complex	9/204	14/19594	2.30438e-15	3.95036e-14	2.75486e-14	RBBP5/WDR5/KMT2D/KMT2C/PAXIP1/KDM6A/KDM6B/NCOA6/ASH2L	9
MF	GO:0001227	DNA-binding transcription repressor activity, RNA polymerase II-specific	26/204	321/18410	2.23183e-15	5.57957e-14	3.53862e-14	IRF3/JDP2/GATA3/JUN/POU5F1/PPARA/PPARG/HES1/FOXP3/MYC/SP3/ATF3/FOXO3/SNAI2/SNAI1/CREM/YY1/NFATC2/NFATC3/BATF3/TBX21/TP53/ETS2/REST/NR2E1/NR3C1	26
CC	GO:0055029	nuclear DNA-directed RNA polymerase complex	16/204	100/19594	6.579e-15	1.05264e-13	7.34078e-14	GTF2A1/GTF2B/GTF2E1/GTF2F1/POLR2F/POLR2G/POLR2H/POLR2I/POLR2J/POLR2K/POLR2L/POLR2D/POLR2E/POLR2A/POLR2B/POLR2C	16
CC	GO:0000428	DNA-directed RNA polymerase complex	16/204	101/19594	7.74666e-15	1.162e-13	8.10342e-14	GTF2A1/GTF2B/GTF2E1/GTF2F1/POLR2F/POLR2G/POLR2H/POLR2I/POLR2J/POLR2K/POLR2L/POLR2D/POLR2E/POLR2A/POLR2B/POLR2C	16
MF	GO:0003899	DNA-directed 5'-3' RNA polymerase activity	12/204	39/18410	7.44769e-15	1.7524e-13	1.11139e-13	POLR2F/POLR2G/POLR2H/POLR2I/POLR2J/POLR2K/POLR2L/POLR2D/POLR2E/POLR2A/POLR2B/POLR2C	12
MF	GO:0001223	transcription coactivator binding	12/204	40/18410	1.05371e-14	2.21833e-13	1.40689e-13	GATA2/GATA3/HAND2/PPARA/TERT/NFATC1/CREBBP/RORA/ESR1/SMAD4/SMAD3/EP300	12
MF	GO:0031492	nucleosomal DNA binding	12/204	40/18410	1.05371e-14	2.21833e-13	1.40689e-13	RBBP4/GATAD2B/HDAC1/HDAC2/MBD3/MTA2/CHD4/SMARCE1/SMARCC2/SMARCC1/SMARCB1/SMARCA4	12
BP	GO:0018394	peptidyl-lysine acetylation	21/204	184/18800	9.14898e-16	2.7851e-13	1.516e-13	GTF2B/IRF4/GATA2/GATA3/WDR5/POR/PAXIP1/HDAC2/KAT2B/FOXP3/MBD3/ATF2/NCOA3/SNAI2/TWIST1/CREBBP/NCOA1/SMARCB1/SMAD4/EP300/SIRT1	21
BP	GO:0018393	internal peptidyl-lysine acetylation	20/204	173/18800	3.55091e-15	9.97806e-13	5.43131e-13	GTF2B/IRF4/GATA2/GATA3/WDR5/POR/PAXIP1/KAT2B/FOXP3/MBD3/ATF2/NCOA3/SNAI2/TWIST1/CREBBP/NCOA1/SMARCB1/SMAD4/EP300/SIRT1	20
BP	GO:0006475	internal protein amino acid acetylation	20/204	175/18800	4.44526e-15	1.15989e-12	6.3136e-13	GTF2B/IRF4/GATA2/GATA3/WDR5/POR/PAXIP1/KAT2B/FOXP3/MBD3/ATF2/NCOA3/SNAI2/TWIST1/CREBBP/NCOA1/SMARCB1/SMAD4/EP300/SIRT1	20
BP	GO:0006352	DNA-templated transcription, initiation	18/204	134/18800	6.21765e-15	1.51421e-12	8.24221e-13	GTF2A1/GTF2B/GTF2E1/JUN/GTF2F1/POLR2G/POLR2I/PAXIP1/POLR2D/HMGB1/MYC/NCOA6/TWIST1/TP53/FOSL1/ESR1/SMARCB1/SMARCA4	18
BP	GO:0001666	response to hypoxia	24/204	286/18800	8.28414e-15	1.89137e-12	1.02952e-12	PTGS2/PPARA/PPARG/HMOX2/HMOX1/MYC/TERT/NFE2L2/FOXO3/ATF2/NOS2/TWIST1/CREBBP/FABP1/TP53/RORA/REST/EGR1/SMAD4/SMAD3/EP300/SIRT1/ARNT/NOTCH1	24
BP	GO:0070482	response to oxygen levels	25/204	324/18800	1.53355e-14	3.29533e-12	1.79373e-12	PTGS2/PPARA/PPARG/HDAC2/HMOX2/HMOX1/MYC/TERT/NFE2L2/FOXO3/ATF2/NOS2/TWIST1/CREBBP/FABP1/TP53/RORA/REST/EGR1/SMAD4/SMAD3/EP300/SIRT1/ARNT/NOTCH1	25
BP	GO:0030099	myeloid cell differentiation	27/204	391/18800	1.91741e-14	3.82147e-12	2.08012e-12	IRF4/RCOR1/RB1/GATA2/GATA3/PIAS3/JUN/PPARG/JUNB/HOXA7/MYC/SP3/NCOA6/FOXO3/CEBPA/MEF2C/BATF3/CREB1/RUNX1/MAFB/FOS/CBFB/MAPK14/EP300/ETS1/SIRT1/ARNT	27
BP	GO:0001649	osteoblast differentiation	22/204	241/18800	2.04684e-14	3.82147e-12	2.08012e-12	HAND2/PPARG/HSD17B4/HDAC7/JUNB/JUND/SOX2/DHX9/SNAI2/SNAI1/TWIST1/CEBPA/CEBPD/MEF2D/MEF2C/REST/CBFB/MAPK14/SMAD4/SMAD3/MAPK11/NOTCH1	22
BP	GO:0036293	response to decreased oxygen levels	24/204	299/18800	2.22916e-14	3.82147e-12	2.08012e-12	PTGS2/PPARA/PPARG/HMOX2/HMOX1/MYC/TERT/NFE2L2/FOXO3/ATF2/NOS2/TWIST1/CREBBP/FABP1/TP53/RORA/REST/EGR1/SMAD4/SMAD3/EP300/SIRT1/ARNT/NOTCH1	24
BP	GO:0048545	response to steroid hormone	25/204	330/18800	2.33539e-14	3.82147e-12	2.08012e-12	RAN/RBBP7/POR/IGFBP7/KMT2D/PTGS2/PPARA/HDAC1/KDM1A/FOXO3/REST/FOS/FOSB/FOSL1/FOXA1/ESR1/SMARCA4/EP300/SIRT1/ARID1A/NOTCH1/NR1H3/APOA2/NR2E1/NR3C1	25
BP	GO:0006473	protein acetylation	21/204	216/18800	2.35536e-14	3.82147e-12	2.08012e-12	GTF2B/IRF4/GATA2/GATA3/WDR5/POR/PAXIP1/HDAC2/KAT2B/FOXP3/MBD3/ATF2/NCOA3/SNAI2/TWIST1/CREBBP/NCOA1/SMARCB1/SMAD4/EP300/SIRT1	21
BP	GO:0016573	histone acetylation	19/204	167/18800	2.40607e-14	3.82147e-12	2.08012e-12	GTF2B/IRF4/GATA2/GATA3/WDR5/PAXIP1/KAT2B/FOXP3/MBD3/ATF2/NCOA3/SNAI2/TWIST1/CREBBP/NCOA1/SMARCB1/SMAD4/EP300/SIRT1	19
BP	GO:0051098	regulation of binding	26/204	366/18800	3.11902e-14	4.74741e-12	2.58414e-12	GTF2B/IRF4/RAN/RB1/GATA3/JUN/GTF2F1/HAND2/PPARA/PPARG/PPP3CA/HDAC2/HDAC5/HES1/HMGB1/KDM1A/HMOX1/MYC/TERT/DHX9/TWIST1/TCF7L2/FKBP1A/SMAD4/SMAD3/EP300	26
BP	GO:0009410	response to xenobiotic stimulus	27/204	411/18800	6.41281e-14	9.37039e-12	5.10054e-12	LPL/GSTA2/RB1/GATA3/GATA4/JUN/POR/PTGS2/HDAC2/HMOX1/MYC/CRYZ/NFE2L2/FOXO3/NOS2/NFATC2/MEF2C/UGT1A6/CPT1A/CREB1/TP53/RORA/REST/FOS/FOSB/FOSL1/APOA2	27
BP	GO:0051090	regulation of DNA-binding transcription factor activity	28/204	452/18800	9.09244e-14	1.27749e-11	6.95369e-12	RB1/HAND2/PPARG/PAXIP1/PPP3CA/HDAC2/HDAC5/HES1/KDM1A/HMOX1/FOXP3/ATF2/DHX9/CRTC1/TWIST1/COPS5/TCF7L2/EZH2/RNF2/FOSL1/FOXA1/ESR1/SMARCB1/SMARCA4/SMAD3/EP300/SIRT1/MAPK10	28
CC	GO:0035102	PRC1 complex	8/204	15/19594	7.27302e-13	1.02678e-11	7.16044e-12	PHC1/PHC2/PHC3/CBX8/CBX4/CBX2/RNF2/RING1	8
BP	GO:0001503	ossification	26/204	420/18800	7.61709e-13	1.02208e-10	5.56346e-11	HAND2/PTGS2/PPARG/HSD17B4/HDAC7/JUNB/JUND/SP3/SOX2/DHX9/SNAI2/SNAI1/TWIST1/CEBPA/CEBPD/MEF2D/MEF2C/RUNX1/REST/CBFB/MAPK14/EGR2/SMAD4/SMAD3/MAPK11/NOTCH1	26
BP	GO:0043543	protein acylation	21/204	258/18800	7.8342e-13	1.02208e-10	5.56346e-11	GTF2B/IRF4/GATA2/GATA3/WDR5/POR/PAXIP1/HDAC2/KAT2B/FOXP3/MBD3/ATF2/NCOA3/SNAI2/TWIST1/CREBBP/NCOA1/SMARCB1/SMAD4/EP300/SIRT1	21
CC	GO:0000792	heterochromatin	12/204	69/19594	6.14518e-12	8.19357e-11	5.71394e-11	HDAC1/MBD3/CBX8/SNAI1/SUZ12/EZH2/SALL4/CBX6/CBX2/RNF2/RING1/SIRT1	12
CC	GO:0071564	npBAF complex	7/204	12/19594	9.06484e-12	1.14503e-10	7.98509e-11	SMARCE1/SMARCC2/SMARCD1/SMARCC1/SMARCB1/SMARCA4/ARID1A	7
BP	GO:0030522	intracellular receptor signaling pathway	21/204	264/18800	1.22354e-12	1.54124e-10	8.38938e-11	IRF3/KMT2D/PPARA/PPARG/HDAC1/KDM1A/SNAI2/TWIST1/EZH2/NCOA1/RORA/FOXA1/ESR1/SMARCA4/EP300/SIRT1/ARNT/ARID1A/NR1H3/NR2E1/NR3C1	21
BP	GO:0045444	fat cell differentiation	20/204	237/18800	1.44651e-12	1.72686e-10	9.39974e-11	LPL/JDP2/GATA2/GATA3/PTGS2/PPARG/HES1/ATF2/SNAI2/CEBPA/CEBPD/CREB1/TCF7L2/RORA/MAFB/MAPK14/EGR2/SMAD3/EP300/SIRT1	20
BP	GO:0016571	histone methylation	17/204	158/18800	1.47145e-12	1.72686e-10	9.39974e-11	RBBP5/GATA3/WDR5/KMT2D/KMT2C/PAXIP1/KDM1A/KDM6A/ASH2L/SUZ12/MECOM/CREBBP/EED/EZH2/SMARCB1/SMAD4/SIRT1	17
BP	GO:1903131	mononuclear cell differentiation	26/204	433/18800	1.52738e-12	1.72686e-10	9.39974e-11	IRF4/GATA3/JUN/IRF1/PPARG/PPP3CB/HDAC5/HMGB1/HOXA7/FOXP3/MYC/SP3/FOXO3/ATF2/MSH2/YY1/BATF3/TBX21/EZH2/RUNX1/TP53/RORA/MAFB/CBFB/EGR1/EP300	26
BP	GO:0002573	myeloid leukocyte differentiation	19/204	210/18800	1.55999e-12	1.72686e-10	9.39974e-11	IRF4/RB1/GATA2/GATA3/PIAS3/JUN/PPARG/JUNB/HOXA7/MYC/SP3/CEBPA/BATF3/CREB1/RUNX1/MAFB/FOS/MAPK14/SIRT1	19
BP	GO:0001819	positive regulation of cytokine production	27/204	475/18800	1.98701e-12	2.13487e-10	1.16206e-10	LPL/IRF5/IRF3/IRF4/GATA3/GATA4/IRF1/POU2F2/PTGS2/HDAC2/HMGB1/HMOX1/FOXP3/ATF2/DHX9/NOS2/TWIST1/TBX21/RUNX1/RORA/MAPK14/EGR1/SMAD3/MAPK11/SIRT1/ARNT/APOA2	27
BP	GO:0060537	muscle tissue development	25/204	405/18800	2.3162e-12	2.41745e-10	1.31588e-10	RB1/GATA4/PPARA/PPP3CA/KDM6B/ATF3/MYL2/TWIST1/YY1/MEF2D/MEF2C/MEF2A/CREB1/RUNX1/FKBP1A/FOS/MAPK14/EGR1/EGR2/SMAD4/SMAD3/EP300/MAPK11/NOTCH1/NPPA	25
CC	GO:0017053	transcription repressor complex	12/204	76/19594	2.02934e-11	2.43521e-10	1.69824e-10	RCOR1/JUN/HDAC1/HDAC3/JUND/HMGB1/MYC/SP3/SP1/FOXO3/TP53/REST	12
BP	GO:0051101	regulation of DNA binding	15/204	121/18800	3.9933e-12	4.0521e-10	2.20566e-10	GTF2B/IRF4/RB1/GATA3/JUN/HAND2/PPARG/HDAC2/HES1/HMGB1/KDM1A/HMOX1/MYC/TWIST1/EP300	15
BP	GO:0051099	positive regulation of binding	17/204	171/18800	5.35185e-12	5.28386e-10	2.87614e-10	GTF2B/IRF4/RAN/RB1/GATA3/HAND2/PPARG/HES1/HMGB1/KDM1A/MYC/TERT/DHX9/TWIST1/TCF7L2/FKBP1A/EP300	17
MF	GO:0001222	transcription corepressor binding	10/204	44/18410	3.99978e-11	7.74381e-10	4.91121e-10	HDAC1/HDAC3/HDAC5/HES1/SUZ12/EED/EZH2/RORA/ESR1/ETS1	10
MF	GO:0016922	nuclear receptor binding	15/204	139/18410	4.0655e-11	7.74381e-10	4.91121e-10	GTF2B/PPARG/JUND/KDM1A/NCOA6/NCOA3/TCF7L2/SMARCE1/NCOA1/ESR1/SMARCA4/SMAD3/EP300/SIRT1/ARID1A	15
BP	GO:0007623	circadian rhythm	18/204	205/18800	1.02541e-11	9.85739e-10	5.36563e-10	PPARA/PPARG/HDAC1/HDAC2/HDAC3/JUND/NOS2/CRTC1/MTA1/CREB1/EZH2/TP53/RORA/EGR1/EP300/SIRT1/MAPK10/NR1H3	18
MF	GO:0042393	histone binding	19/204	250/18410	4.78991e-11	8.70892e-10	5.52329e-10	RBBP7/RBBP5/RBBP4/PHC1/PHC2/PHC3/WDR5/KMT2D/KMT2C/CBX8/SUZ12/CHD3/CHD4/SMARCC2/CBX4/CBX2/SMARCC1/SMARCA4/SIRT1	19
CC	GO:0071565	nBAF complex	7/204	15/19594	7.17254e-11	8.19719e-10	5.71646e-10	SMARCE1/SMARCC2/SMARCD1/SMARCC1/SMARCB1/SMARCA4/ARID1A	7
BP	GO:0045165	cell fate commitment	20/204	266/18800	1.21401e-11	1.13712e-09	6.18961e-10	IRF4/GATA2/GATA3/GATA4/POU5F1/PPARG/HES1/KDM6B/FOXP3/SOX2/MYL2/MEF2C/TBX21/TCF7L2/TP53/ETS2/FOXA1/SMAD4/NOTCH1/NR2E1	20
BP	GO:0043414	macromolecule methylation	22/204	331/18800	1.24513e-11	1.13712e-09	6.18961e-10	RBBP5/GATA3/GATAD2A/WDR5/KMT2D/KMT2C/PAXIP1/KDM1A/KDM6A/MYC/MBD3/ASH2L/MTA2/SUZ12/MECOM/CREBBP/EED/EZH2/FOS/SMARCB1/SMAD4/SIRT1	22
BP	GO:0003179	heart valve morphogenesis	11/204	55/18800	1.47752e-11	1.31643e-09	7.16566e-10	RB1/GATA3/GATA4/SNAI2/SNAI1/TWIST1/NFATC1/MEF2C/SMAD4/NOTCH1/NPPA	11
BP	GO:0043388	positive regulation of DNA binding	11/204	57/18800	2.2357e-11	1.94453e-09	1.05846e-09	GTF2B/IRF4/RB1/GATA3/HAND2/PPARG/HES1/HMGB1/MYC/TWIST1/EP300	11
BP	GO:0062012	regulation of small molecule metabolic process	22/204	342/18800	2.35955e-11	2.00452e-09	1.09111e-09	WDR5/POR/PTGS2/PPARA/PPARG/KAT2B/MYC/SNAI2/SNAI1/NOS2/TWIST1/CPT1A/FABP1/TP53/RORA/REST/EGR1/EP300/SIRT1/ARNT/NR1H3/APOA1	22
CC	GO:0016514	SWI/SNF complex	8/204	26/19594	1.60057e-10	1.74607e-09	1.21766e-09	RB1/SMARCE1/SMARCC2/SMARCD1/SMARCC1/SMARCB1/SMARCA4/ARID1A	8
BP	GO:0032986	protein-DNA complex disassembly	8/204	21/18800	3.0203e-11	2.50754e-09	1.36492e-09	MYC/SMARCE1/SMARCC2/SMARCD1/SMARCC1/SMARCB1/SMARCA4/ARID1A	8
BP	GO:0003300	cardiac muscle hypertrophy	13/204	96/18800	3.60976e-11	2.93033e-09	1.59505e-09	GATA4/HAND2/PPARA/PPARG/PPP3CA/HDAC2/YY1/MEF2A/EZH2/SMAD4/SMAD3/NOTCH1/NPPA	13
BP	GO:0003180	aortic valve morphogenesis	9/204	32/18800	3.94994e-11	3.03911e-09	1.65426e-09	RB1/GATA3/GATA4/SNAI2/SNAI1/TWIST1/NFATC1/NOTCH1/NPPA	9
BP	GO:0001701	in utero embryonic development	23/204	387/18800	3.99335e-11	3.03911e-09	1.65426e-09	GATA2/GATA3/HAND2/POU5F1/HES1/JUNB/MYC/SP3/MBD3/ATF2/SNAI1/TWIST1/MSH2/CEBPA/SALL4/NCOA1/TP53/FOSL1/SMARCB1/SMAD4/SMAD3/ARNT/NOTCH1	23
BP	GO:0042692	muscle cell differentiation	23/204	387/18800	3.99335e-11	3.03911e-09	1.65426e-09	RB1/GATA4/PPARA/PPP3CA/HDAC5/HES1/KDM1A/KDM6B/MYL2/YY1/NFATC1/NFATC2/NFATC3/MEF2C/MEF2A/EZH2/RORA/MAPK14/SMAD4/MAPK12/MAPK11/SIRT1/NOTCH1	23
BP	GO:0071456	cellular response to hypoxia	15/204	143/18800	4.58755e-11	3.42007e-09	1.86163e-09	PTGS2/PPARG/HMOX1/MYC/TERT/NFE2L2/FOXO3/ATF2/TWIST1/FABP1/TP53/RORA/EGR1/SIRT1/NOTCH1	15
BP	GO:0014897	striated muscle hypertrophy	13/204	99/18800	5.37723e-11	3.92861e-09	2.13844e-09	GATA4/HAND2/PPARA/PPARG/PPP3CA/HDAC2/YY1/MEF2A/EZH2/SMAD4/SMAD3/NOTCH1/NPPA	13
BP	GO:0048732	gland development	24/204	431/18800	5.64581e-11	4.04395e-09	2.20123e-09	GATA2/GATA3/JUN/IRF6/HAND2/HES1/HOXB3/HMOX1/MYC/SP3/SOX2/ATF2/SNAI2/CEBPA/CPT1A/CREB1/EZH2/MAFB/FOXA1/ESR1/SMAD4/SMAD3/NOTCH1/APOA1	24
BP	GO:0006479	protein methylation	17/204	199/18800	6.08912e-11	4.12533e-09	2.24552e-09	RBBP5/GATA3/WDR5/KMT2D/KMT2C/PAXIP1/KDM1A/KDM6A/ASH2L/SUZ12/MECOM/CREBBP/EED/EZH2/SMARCB1/SMAD4/SIRT1	17
BP	GO:0008213	protein alkylation	17/204	199/18800	6.08912e-11	4.12533e-09	2.24552e-09	RBBP5/GATA3/WDR5/KMT2D/KMT2C/PAXIP1/KDM1A/KDM6A/ASH2L/SUZ12/MECOM/CREBBP/EED/EZH2/SMARCB1/SMAD4/SIRT1	17
BP	GO:0062013	positive regulation of small molecule metabolic process	15/204	146/18800	6.18724e-11	4.12533e-09	2.24552e-09	WDR5/POR/PTGS2/PPARA/PPARG/KAT2B/MYC/NOS2/TWIST1/CPT1A/FABP1/SIRT1/ARNT/NR1H3/APOA1	15
BP	GO:0048608	reproductive structure development	24/204	433/18800	6.21115e-11	4.12533e-09	2.24552e-09	GATA2/GATA3/GATA4/AGO4/PTGS2/PPARG/HSD17B4/HES1/JUNB/MYC/SP3/FOXO3/SNAI1/MSH2/CEBPA/NCOA1/FOSL1/FOXA1/ESR1/MAPK14/SMAD4/SIRT1/ARNT/NOTCH1	24
BP	GO:0061448	connective tissue development	19/204	260/18800	6.63827e-11	4.33029e-09	2.35709e-09	RB1/HAND2/POR/PAXIP1/HOXB3/MAF/ATF2/SNAI2/SNAI1/CD44/MEF2D/MEF2C/RUNX1/FOXA1/MAPK14/EGR1/SMAD3/SIRT1/NOTCH1	19
BP	GO:0014896	muscle hypertrophy	13/204	101/18800	6.96051e-11	4.46083e-09	2.42814e-09	GATA4/HAND2/PPARA/PPARG/PPP3CA/HDAC2/YY1/MEF2A/EZH2/SMAD4/SMAD3/NOTCH1/NPPA	13
BP	GO:0061458	reproductive system development	24/204	436/18800	7.15978e-11	4.50943e-09	2.4546e-09	GATA2/GATA3/GATA4/AGO4/PTGS2/PPARG/HSD17B4/HES1/JUNB/MYC/SP3/FOXO3/SNAI1/MSH2/CEBPA/NCOA1/FOSL1/FOXA1/ESR1/MAPK14/SMAD4/SIRT1/ARNT/NOTCH1	24
BP	GO:0036294	cellular response to decreased oxygen levels	15/204	151/18800	1.00305e-10	6.12229e-09	3.33252e-09	PTGS2/PPARG/HMOX1/MYC/TERT/NFE2L2/FOXO3/ATF2/TWIST1/FABP1/TP53/RORA/EGR1/SIRT1/NOTCH1	15
BP	GO:0003170	heart valve development	11/204	65/18800	1.00558e-10	6.12229e-09	3.33252e-09	RB1/GATA3/GATA4/SNAI2/SNAI1/TWIST1/NFATC1/MEF2C/SMAD4/NOTCH1/NPPA	11
BP	GO:0034968	histone lysine methylation	14/204	127/18800	1.0592e-10	6.34302e-09	3.45267e-09	RBBP5/GATA3/WDR5/KMT2D/KMT2C/PAXIP1/KDM1A/KDM6A/ASH2L/MECOM/EZH2/SMARCB1/SMAD4/SIRT1	14
BP	GO:1903706	regulation of hemopoiesis	22/204	371/18800	1.13726e-10	6.70067e-09	3.64735e-09	IRF4/RCOR1/RB1/GATA2/GATA3/PIAS3/IRF1/HMGB1/HOXA7/FOXP3/MYC/FOXO3/MEF2C/CREB1/TBX21/RUNX1/MAFB/FOS/CBFB/MAPK14/ETS1/ARNT	22
MF	GO:0003714	transcription corepressor activity	16/204	191/18410	4.10775e-10	7.1439e-09	4.53074e-09	RCOR1/RB1/HDAC1/HDAC3/HDAC7/HMGB1/FOXP3/ATN1/MTA2/MTA1/CREBBP/EZH2/CBX4/MTA3/SMARCA4/SIRT1	16
BP	GO:0032259	methylation	22/204	376/18800	1.46914e-10	8.51869e-09	4.63694e-09	RBBP5/GATA3/GATAD2A/WDR5/KMT2D/KMT2C/PAXIP1/KDM1A/KDM6A/MYC/MBD3/ASH2L/MTA2/SUZ12/MECOM/CREBBP/EED/EZH2/FOS/SMARCB1/SMAD4/SIRT1	22
BP	GO:0003176	aortic valve development	9/204	37/18800	1.6717e-10	9.54174e-09	5.19381e-09	RB1/GATA3/GATA4/SNAI2/SNAI1/TWIST1/NFATC1/NOTCH1/NPPA	9
BP	GO:0071453	cellular response to oxygen levels	15/204	166/18800	3.85076e-10	2.16413e-08	1.17799e-08	PTGS2/PPARG/HMOX1/MYC/TERT/NFE2L2/FOXO3/ATF2/TWIST1/FABP1/TP53/RORA/EGR1/SIRT1/NOTCH1	15
BP	GO:0040029	regulation of gene expression, epigenetic	14/204	141/18800	4.3276e-10	2.35951e-08	1.28434e-08	RB1/KMT2D/HDAC1/HDAC5/KAT2B/KDM1A/MBD3/MTA1/SUZ12/EZH2/SMARCD1/EP300/SIRT1/ARID1A	14
BP	GO:0098727	maintenance of cell number	14/204	141/18800	4.3276e-10	2.35951e-08	1.28434e-08	GATA2/POU5F1/HES1/LIN28A/KDM2B/MYC/SOX2/FOXO3/NCOA3/EZH2/SALL4/REST/NOTCH1/NR2E1	14
MF	GO:0000979	RNA polymerase II core promoter sequence-specific DNA binding	7/204	20/18410	1.26957e-09	2.03131e-08	1.28828e-08	GTF2A1/GTF2B/POU2F1/HDAC1/EZH2/REST/FOS	7
MF	GO:0004407	histone deacetylase activity	7/204	20/18410	1.26957e-09	2.03131e-08	1.28828e-08	HDAC1/HDAC2/HDAC3/HDAC5/HDAC7/MTA2/SIRT1	7
BP	GO:1905314	semi-lunar valve development	9/204	41/18800	4.53463e-10	2.43603e-08	1.32599e-08	RB1/GATA3/GATA4/SNAI2/SNAI1/TWIST1/NFATC1/NOTCH1/NPPA	9
BP	GO:0045598	regulation of fat cell differentiation	14/204	142/18800	4.75559e-10	2.5177e-08	1.37045e-08	LPL/JDP2/GATA2/GATA3/PTGS2/PPARG/HES1/SNAI2/CEBPA/CREB1/RORA/MAPK14/SMAD3/SIRT1	14
CC	GO:0061695	transferase complex, transferring phosphorus-containing groups	17/204	259/19594	1.95189e-09	2.03675e-08	1.42037e-08	GTF2A1/GTF2B/GTF2E1/GTF2F1/POLR2F/POLR2G/POLR2H/POLR2I/POLR2J/POLR2K/POLR2L/POLR2D/POLR2E/POLR2A/POLR2B/POLR2C/TERT	17
BP	GO:0043500	muscle adaptation	13/204	118/18800	5.04994e-10	2.63535e-08	1.43449e-08	HAND2/PPARA/PPARG/PPP3CA/HMOX1/FOXO3/YY1/MEF2A/EZH2/SMAD4/SMAD3/NOTCH1/NPPA	13
BP	GO:0018022	peptidyl-lysine methylation	14/204	143/18800	5.22191e-10	2.68671e-08	1.46244e-08	RBBP5/GATA3/WDR5/KMT2D/KMT2C/PAXIP1/KDM1A/KDM6A/ASH2L/MECOM/EZH2/SMARCB1/SMAD4/SIRT1	14
BP	GO:0050673	epithelial cell proliferation	23/204	443/18800	5.75363e-10	2.91917e-08	1.58898e-08	RB1/GATA2/GATA3/JUN/IRF6/PPARG/HES1/HMGB1/HMOX1/MYC/SP1/SOX2/ATF2/SNAI2/TWIST1/MEF2C/TCF7L2/ESR1/SMAD3/SIRT1/ARNT/NOTCH1/APOA1	23
MF	GO:0033558	protein lysine deacetylase activity	7/204	21/18410	1.88654e-09	2.90236e-08	1.84071e-08	HDAC1/HDAC2/HDAC3/HDAC5/HDAC7/MTA2/SIRT1	7
BP	GO:0007517	muscle organ development	20/204	334/18800	7.05785e-10	3.53183e-08	1.92246e-08	RB1/PPP3CA/ATF3/MYL2/TWIST1/MEF2D/MEF2C/MEF2A/CREB1/FKBP1A/FOS/MAPK14/EGR1/EGR2/SMAD4/SMAD3/MAPK12/EP300/SIRT1/NOTCH1	20
BP	GO:0006337	nucleosome disassembly	7/204	19/18800	7.20997e-10	3.55919e-08	1.93736e-08	SMARCE1/SMARCC2/SMARCD1/SMARCC1/SMARCB1/SMARCA4/ARID1A	7
BP	GO:0043534	blood vessel endothelial cell migration	15/204	175/18800	8.07949e-10	3.93525e-08	2.14206e-08	GATA2/PTGS2/PPARG/HDAC5/HDAC7/HMGB1/HMOX1/SP1/NFE2L2/MEF2C/ETS1/SIRT1/NOTCH1/NR2E1/APOA1	15
BP	GO:0070828	heterochromatin organization	11/204	79/18800	8.89473e-10	4.27532e-08	2.32717e-08	RB1/KMT2D/HDAC1/HDAC2/HDAC5/KDM1A/MBD3/SNAI1/MECOM/EZH2/SIRT1	11
MF	GO:0016779	nucleotidyltransferase activity	13/204	132/18410	2.62562e-09	3.8898e-08	2.46695e-08	POLR2F/POLR2G/POLR2H/POLR2I/POLR2J/POLR2K/POLR2L/POLR2D/POLR2E/POLR2A/POLR2B/POLR2C/TERT	13
BP	GO:0043535	regulation of blood vessel endothelial cell migration	14/204	150/18800	9.847e-10	4.67157e-08	2.54286e-08	GATA2/PTGS2/PPARG/HDAC5/HDAC7/HMGB1/HMOX1/SP1/NFE2L2/MEF2C/ETS1/SIRT1/NOTCH1/NR2E1	14
BP	GO:0006367	transcription initiation from RNA polymerase II promoter	11/204	80/18800	1.02158e-09	4.78438e-08	2.60426e-08	GTF2A1/GTF2B/GTF2E1/GTF2F1/POLR2G/POLR2I/PAXIP1/POLR2D/HMGB1/TP53/ESR1	11
MF	GO:0070888	E-box binding	9/204	49/18410	2.9559e-09	4.22272e-08	2.67809e-08	GATA3/HAND2/PPARG/HDAC1/HES1/MYC/SNAI2/SNAI1/TWIST1	9
BP	GO:0030098	lymphocyte differentiation	21/204	382/18800	1.21842e-09	5.63402e-08	3.06674e-08	IRF4/GATA3/IRF1/PPP3CB/HDAC5/HMGB1/FOXP3/SP3/FOXO3/ATF2/MSH2/YY1/TBX21/EZH2/RUNX1/TP53/RORA/MAFB/CBFB/EGR1/EP300	21
BP	GO:0051147	regulation of muscle cell differentiation	14/204	153/18800	1.27891e-09	5.8398e-08	3.17875e-08	PPARA/HDAC5/YY1/NFATC1/NFATC2/NFATC3/MEF2C/EZH2/MAPK14/SMAD4/MAPK12/MAPK11/SIRT1/NOTCH1	14
BP	GO:0009755	hormone-mediated signaling pathway	15/204	190/18800	2.52942e-09	1.14074e-07	6.20931e-08	KMT2D/PPARA/PPARG/HDAC1/KDM1A/NCOA1/FOXA1/ESR1/SMARCA4/EP300/SIRT1/ARID1A/NR1H3/NR2E1/NR3C1	15
MF	GO:0017136	NAD-dependent histone deacetylase activity	6/204	15/18410	7.9214e-09	1.09261e-07	6.92943e-08	HDAC1/HDAC2/HDAC3/HDAC5/HDAC7/SIRT1	6
BP	GO:2000756	regulation of peptidyl-lysine acetylation	10/204	68/18800	3.05241e-09	1.35981e-07	7.40179e-08	GATA2/GATA3/PAXIP1/HDAC2/FOXP3/SNAI2/TWIST1/SMARCB1/SMAD4/SIRT1	10
CC	GO:0032993	protein-DNA complex	15/204	220/19594	1.08045e-08	1.08045e-07	7.53469e-08	GTF2A1/GTF2B/GTF2E1/IRF4/POLR2H/JUND/TERT/SP3/SP1/NFE2L2/SUZ12/TCF7L2/FOS/ESR1/EP300	15
BP	GO:0019083	viral transcription	9/204	51/18800	3.5857e-09	1.57814e-07	8.59022e-08	GTF2B/JUN/HDAC1/SP1/DHX9/REST/SMARCB1/SMARCA4/EP300	9
BP	GO:0019827	stem cell population maintenance	13/204	139/18800	3.87226e-09	1.68397e-07	9.16628e-08	GATA2/POU5F1/HES1/LIN28A/KDM2B/MYC/SOX2/FOXO3/NCOA3/SALL4/REST/NOTCH1/NR2E1	13
BP	GO:0035196	production of miRNAs involved in gene silencing by miRNA	9/204	52/18800	4.29578e-09	1.84618e-07	1.00492e-07	AGO1/AGO3/AGO4/PPP3CA/LIN28A/TERT/TP53/ESR1/SMAD3	9
MF	GO:0042054	histone methyltransferase activity	9/204	57/18410	1.19907e-08	1.59876e-07	1.01395e-07	RBBP5/WDR5/KMT2D/KMT2C/ASH2L/SUZ12/MECOM/EED/EZH2	9
MF	GO:0034979	NAD-dependent protein deacetylase activity	6/204	16/18410	1.25575e-08	1.62033e-07	1.02763e-07	HDAC1/HDAC2/HDAC3/HDAC5/HDAC7/SIRT1	6
BP	GO:0051568	histone H3-K4 methylation	10/204	71/18800	4.71251e-09	1.98592e-07	1.08099e-07	RBBP5/GATA3/WDR5/KMT2D/KMT2C/PAXIP1/KDM1A/KDM6A/ASH2L/SMAD4	10
BP	GO:1901522	positive regulation of transcription from RNA polymerase II promoter involved in cellular response to chemical stimulus	7/204	24/18800	4.72969e-09	1.98592e-07	1.08099e-07	JUN/NFE2L2/ATF2/TP53/SMAD4/EP300/NOTCH1	7
CC	GO:0000152	nuclear ubiquitin ligase complex	8/204	45/19594	1.86415e-08	1.78958e-07	1.248e-07	PHC1/PHC2/PHC3/CBX8/CBX4/CBX2/RNF2/RING1	8
BP	GO:0071383	cellular response to steroid hormone stimulus	15/204	203/18800	6.26237e-09	2.5996e-07	1.41503e-07	RAN/KMT2D/PPARA/HDAC1/KDM1A/FOXO3/REST/FOXA1/ESR1/SMARCA4/EP300/SIRT1/ARID1A/NR2E1/NR3C1	15
BP	GO:0043518	negative regulation of DNA damage response, signal transduction by p53 class mediator	6/204	15/18800	6.9972e-09	2.872e-07	1.5633e-07	KDM1A/SNAI2/SNAI1/CD44/TWIST1/SIRT1	6
BP	GO:0050678	regulation of epithelial cell proliferation	20/204	382/18800	7.081e-09	2.8741e-07	1.56444e-07	RB1/GATA2/GATA3/JUN/PPARG/HES1/HMGB1/HMOX1/MYC/SP1/SOX2/ATF2/SNAI2/TWIST1/MEF2C/TCF7L2/SMAD3/SIRT1/ARNT/NOTCH1	20
BP	GO:0045923	positive regulation of fatty acid metabolic process	8/204	39/18800	7.72413e-09	3.10068e-07	1.68778e-07	PTGS2/PPARA/PPARG/TWIST1/CPT1A/FABP1/NR1H3/APOA1	8
BP	GO:0070918	primary sncRNA processing	9/204	56/18800	8.52075e-09	3.38329e-07	1.84161e-07	AGO1/AGO3/AGO4/PPP3CA/LIN28A/TERT/TP53/ESR1/SMAD3	9
BP	GO:0045637	regulation of myeloid cell differentiation	15/204	208/18800	8.71575e-09	3.42351e-07	1.8635e-07	RCOR1/RB1/GATA2/PIAS3/HOXA7/MYC/FOXO3/MEF2C/CREB1/RUNX1/MAFB/FOS/MAPK14/ETS1/ARNT	15
MF	GO:0047485	protein N-terminus binding	11/204	105/18410	2.37074e-08	2.96343e-07	1.87944e-07	PIAS3/HDAC1/ACOX1/TERT/CSNK2A1/NCOA3/SMARCE1/NCOA1/TP53/SMARCC1/SMARCA4	11
BP	GO:0048863	stem cell differentiation	15/204	211/18800	1.05802e-08	4.11164e-07	2.23807e-07	GATA4/HAND2/HES1/LIN28A/HOXA7/NFE2L2/SNAI2/TWIST1/MEF2C/TP53/REST/FOXA1/ESR1/SMAD4/NOTCH1	15
BP	GO:0043542	endothelial cell migration	17/204	279/18800	1.09445e-08	4.20845e-07	2.29077e-07	GATA2/GATA3/PTGS2/PPARG/PAXIP1/HDAC5/HDAC7/HMGB1/HMOX1/SP1/NFE2L2/MEF2C/ETS1/SIRT1/NOTCH1/NR2E1/APOA1	17
BP	GO:0003002	regionalization	19/204	354/18800	1.15165e-08	4.38228e-07	2.38538e-07	GATA4/HES1/HOXA7/HOXB3/KDM2B/SNAI1/YY1/MEF2C/TP53/RNF2/ETS2/RING1/MAFB/FOXA1/EGR2/SMAD4/SMAD3/EP300/NOTCH1	19
BP	GO:0035051	cardiocyte differentiation	13/204	153/18800	1.24675e-08	4.69525e-07	2.55574e-07	GATA4/HAND2/PPARA/HES1/KDM6B/MYL2/TWIST1/YY1/MEF2C/MEF2A/REST/SMAD4/NOTCH1	13
BP	GO:0048872	homeostasis of number of cells	17/204	282/18800	1.28275e-08	4.78151e-07	2.6027e-07	RCOR1/RB1/GATA2/GATA3/PPP3CB/HMGB1/HMOX1/FOXP3/SP3/FOXO3/MEF2C/EZH2/MAFB/MAPK14/ETS1/ARNT/NOTCH1	17
BP	GO:0014706	striated muscle tissue development	16/204	248/18800	1.34556e-08	4.93828e-07	2.68803e-07	GATA4/PPARA/KDM6B/MYL2/YY1/MEF2C/MEF2A/CREB1/RUNX1/FKBP1A/MAPK14/SMAD4/SMAD3/MAPK11/NOTCH1/NPPA	16
BP	GO:1902105	regulation of leukocyte differentiation	17/204	283/18800	1.35184e-08	4.93828e-07	2.68803e-07	IRF4/RB1/GATA2/GATA3/PIAS3/IRF1/HMGB1/HOXA7/FOXP3/MYC/FOXO3/CREB1/TBX21/RUNX1/MAFB/FOS/CBFB	17
BP	GO:0035065	regulation of histone acetylation	9/204	59/18800	1.37414e-08	4.97002e-07	2.70531e-07	GATA2/GATA3/PAXIP1/FOXP3/SNAI2/TWIST1/SMARCB1/SMAD4/SIRT1	9
BP	GO:1902106	negative regulation of leukocyte differentiation	11/204	102/18800	1.41111e-08	5.05371e-07	2.75087e-07	GATA2/PIAS3/IRF1/HMGB1/HOXA7/FOXP3/MYC/TBX21/RUNX1/MAFB/CBFB	11
BP	GO:0060964	regulation of miRNA-mediated gene silencing	8/204	42/18800	1.44109e-08	5.11099e-07	2.78204e-07	POU5F1/PPARG/PPP3CA/LIN28A/TERT/DHX9/TP53/ESR1	8
MF	GO:0031078	histone deacetylase activity (H3-K14 specific)	5/204	10/18410	3.832e-08	4.50823e-07	2.85917e-07	HDAC1/HDAC2/HDAC3/HDAC5/HDAC7	5
MF	GO:0032041	NAD-dependent histone deacetylase activity (H3-K14 specific)	5/204	10/18410	3.832e-08	4.50823e-07	2.85917e-07	HDAC1/HDAC2/HDAC3/HDAC5/HDAC7	5
CC	GO:0000932	P-body	10/204	93/19594	4.57583e-08	4.22384e-07	2.94557e-07	AGO1/AGO3/AGO4/POLR2G/POLR2D/LIN28A/TNRC6C/MOV10/TNRC6A/TNRC6B	10
BP	GO:0031058	positive regulation of histone modification	11/204	103/18800	1.56499e-08	5.49701e-07	2.99216e-07	JDP2/GATA3/WDR5/PAXIP1/KDM1A/FOXP3/SNAI2/TP53/SMARCB1/SMAD4/SIRT1	11
BP	GO:0003007	heart morphogenesis	16/204	254/18800	1.88564e-08	6.56022e-07	3.5709e-07	GATA3/GATA4/JUN/HAND2/HES1/ATF2/MYL2/SNAI2/SNAI1/TWIST1/MEF2C/TP53/FKBP1A/SMAD4/SMAD3/NOTCH1	16
BP	GO:1901983	regulation of protein acetylation	10/204	82/18800	1.96868e-08	6.78453e-07	3.69299e-07	GATA2/GATA3/PAXIP1/HDAC2/FOXP3/SNAI2/TWIST1/SMARCB1/SMAD4/SIRT1	10
BP	GO:1901652	response to peptide	22/204	491/18800	2.04391e-08	6.9078e-07	3.76009e-07	LPL/IRF5/RB1/POR/PTGS2/PPARA/PPARG/HDAC5/JUND/KAT2B/MYC/SP1/NFE2L2/FOXO3/CREB1/TP53/SMARCC1/MAPK14/EGR1/EGR2/SIRT1/NOTCH1	22
BP	GO:0048568	embryonic organ development	21/204	449/18800	2.09683e-08	6.9078e-07	3.76009e-07	GATA2/GATA3/GATA4/HAND2/HES1/JUNB/HOXA7/HOXB3/KDM2B/SP3/MBD3/SNAI1/TWIST1/CEBPA/MEF2C/NCOA1/TP53/MAFB/SMAD3/ARNT/NOTCH1	21
BP	GO:0043433	negative regulation of DNA-binding transcription factor activity	14/204	190/18800	2.11046e-08	6.9078e-07	3.76009e-07	RB1/HAND2/PAXIP1/HDAC2/HES1/KDM1A/HMOX1/FOXP3/TWIST1/TCF7L2/EZH2/RNF2/ESR1/SIRT1	14
BP	GO:1903707	negative regulation of hemopoiesis	11/204	106/18800	2.12033e-08	6.9078e-07	3.76009e-07	GATA2/PIAS3/IRF1/HMGB1/HOXA7/FOXP3/MYC/TBX21/RUNX1/MAFB/CBFB	11
BP	GO:0060147	regulation of post-transcriptional gene silencing	8/204	44/18800	2.12409e-08	6.9078e-07	3.76009e-07	POU5F1/PPARG/PPP3CA/LIN28A/TERT/DHX9/TP53/ESR1	8
BP	GO:1900368	regulation of post-transcriptional gene silencing by RNA	8/204	44/18800	2.12409e-08	6.9078e-07	3.76009e-07	POU5F1/PPARG/PPP3CA/LIN28A/TERT/DHX9/TP53/ESR1	8
BP	GO:0002262	myeloid cell homeostasis	13/204	160/18800	2.13682e-08	6.9078e-07	3.76009e-07	RCOR1/RB1/GATA2/GATA3/HMGB1/HMOX1/FOXP3/SP3/FOXO3/MAFB/MAPK14/ETS1/ARNT	13
BP	GO:0060965	negative regulation of miRNA-mediated gene silencing	6/204	18/18800	2.52575e-08	8.09348e-07	4.40549e-07	POU5F1/PPARG/PPP3CA/TERT/TP53/ESR1	6
BP	GO:0009743	response to carbohydrate	15/204	226/18800	2.66108e-08	8.45297e-07	4.60117e-07	LPL/GATA4/PTGS2/PPP3CA/PPP3CB/LIN28A/MYC/ME1/FOXO3/TCF7L2/EGR1/SMARCB1/SMARCA4/SMAD4/APOA2	15
BP	GO:0043401	steroid hormone mediated signaling pathway	12/204	135/18800	2.77363e-08	8.73453e-07	4.75443e-07	KMT2D/PPARA/HDAC1/KDM1A/FOXA1/ESR1/SMARCA4/EP300/SIRT1/ARID1A/NR2E1/NR3C1	12
BP	GO:0051216	cartilage development	14/204	195/18800	2.93294e-08	9.1573e-07	4.98455e-07	RB1/HAND2/POR/HOXB3/MAF/ATF2/SNAI2/SNAI1/CD44/MEF2D/MEF2C/RUNX1/MAPK14/SMAD3	14
BP	GO:0045667	regulation of osteoblast differentiation	12/204	136/18800	3.01339e-08	9.32874e-07	5.07787e-07	HAND2/PPARG/HDAC7/JUND/SNAI2/TWIST1/CEBPA/CEBPD/MEF2C/REST/SMAD3/NOTCH1	12
BP	GO:0060966	regulation of gene silencing by RNA	8/204	46/18800	3.06965e-08	9.356e-07	5.09271e-07	POU5F1/PPARG/PPP3CA/LIN28A/TERT/DHX9/TP53/ESR1	8
BP	GO:0030217	T cell differentiation	16/204	263/18800	3.07342e-08	9.356e-07	5.09271e-07	IRF4/GATA3/IRF1/PPP3CB/HMGB1/FOXP3/SP3/FOXO3/ATF2/TBX21/RUNX1/TP53/RORA/MAFB/CBFB/EGR1	16
BP	GO:0019216	regulation of lipid metabolic process	18/204	339/18800	3.35576e-08	1.0065e-06	5.47863e-07	POR/IGFBP7/PTGS2/PPARA/PPARG/SNAI2/SNAI1/TWIST1/CPT1A/CREB1/FABP1/RORA/REST/EGR1/SIRT1/NR1H3/APOA2/APOA1	18
BP	GO:0010594	regulation of endothelial cell migration	15/204	230/18800	3.36143e-08	1.0065e-06	5.47863e-07	GATA2/GATA3/PTGS2/PPARG/HDAC5/HDAC7/HMGB1/HMOX1/SP1/NFE2L2/MEF2C/ETS1/SIRT1/NOTCH1/NR2E1	15
BP	GO:0007389	pattern specification process	21/204	463/18800	3.5516e-08	1.04599e-06	5.6936e-07	GATA4/HAND2/HES1/HOXA7/HOXB3/KDM2B/ASPH/SNAI1/YY1/MEF2C/TP53/RNF2/ETS2/RING1/MAFB/FOXA1/EGR2/SMAD4/SMAD3/EP300/NOTCH1	21
BP	GO:0060149	negative regulation of post-transcriptional gene silencing	6/204	19/18800	3.6582e-08	1.04599e-06	5.6936e-07	POU5F1/PPARG/PPP3CA/TERT/TP53/ESR1	6
BP	GO:0060967	negative regulation of gene silencing by RNA	6/204	19/18800	3.6582e-08	1.04599e-06	5.6936e-07	POU5F1/PPARG/PPP3CA/TERT/TP53/ESR1	6
BP	GO:1900369	negative regulation of post-transcriptional gene silencing by RNA	6/204	19/18800	3.6582e-08	1.04599e-06	5.6936e-07	POU5F1/PPARG/PPP3CA/TERT/TP53/ESR1	6
BP	GO:1902894	negative regulation of miRNA transcription	6/204	19/18800	3.6582e-08	1.04599e-06	5.6936e-07	POU5F1/PPARA/PPARG/YY1/NFATC3/REST	6
BP	GO:0043618	regulation of transcription from RNA polymerase II promoter in response to stress	8/204	47/18800	3.66512e-08	1.04599e-06	5.6936e-07	JUN/HMOX1/NFE2L2/ATF3/TP53/EGR1/ARNT/NOTCH1	8
BP	GO:0048738	cardiac muscle tissue development	15/204	234/18800	4.22562e-08	1.1966e-06	6.51342e-07	GATA4/PPARA/KDM6B/MYL2/YY1/MEF2C/MEF2A/CREB1/RUNX1/FKBP1A/MAPK14/SMAD4/MAPK11/NOTCH1/NPPA	15
MF	GO:0004879	nuclear receptor activity	8/204	52/18410	9.81655e-08	1.09073e-06	6.91751e-07	PPARA/PPARG/RORA/ESR1/ARNT/NR1H3/NR2E1/NR3C1	8
MF	GO:0098531	ligand-activated transcription factor activity	8/204	52/18410	9.81655e-08	1.09073e-06	6.91751e-07	PPARA/PPARG/RORA/ESR1/ARNT/NR1H3/NR2E1/NR3C1	8
BP	GO:0010611	regulation of cardiac muscle hypertrophy	9/204	68/18800	4.95382e-08	1.37093e-06	7.46233e-07	HAND2/PPARA/PPARG/PPP3CA/YY1/MEF2A/SMAD4/SMAD3/NOTCH1	9
BP	GO:0043627	response to estrogen	9/204	68/18800	4.95382e-08	1.37093e-06	7.46233e-07	RBBP5/GATA3/KMT2D/HMOX1/MYC/ASH2L/ESR1/EP300/APOA2	9
BP	GO:0051148	negative regulation of muscle cell differentiation	9/204	68/18800	4.95382e-08	1.37093e-06	7.46233e-07	PPARA/HDAC5/YY1/NFATC1/NFATC2/NFATC3/EZH2/SMAD4/NOTCH1	9
MF	GO:0004402	histone acetyltransferase activity	7/204	36/18410	1.1764e-07	1.27179e-06	8.0658e-07	GTF2B/KAT2B/ATF2/NCOA3/CREBBP/NCOA1/EP300	7
CC	GO:0005677	chromatin silencing complex	5/204	13/19594	1.40078e-07	1.20067e-06	8.37311e-07	RB1/YY1/SUZ12/EZH2/SIRT1	5
CC	GO:0005736	RNA polymerase I complex	5/204	13/19594	1.40078e-07	1.20067e-06	8.37311e-07	POLR2F/POLR2H/POLR2K/POLR2L/POLR2E	5
BP	GO:0009991	response to extracellular stimulus	21/204	479/18800	6.32864e-08	1.73823e-06	9.46165e-07	LPL/GATA4/POR/PTGS2/PPARA/PPARG/HMOX1/NFE2L2/ATF3/MBD3/FOXO3/ATF2/SNAI2/CPT1A/NCOA1/TP53/TNRC6A/FOS/FOSL1/MAPK14/SIRT1	21
MF	GO:0019213	deacetylase activity	7/204	37/18410	1.43735e-07	1.513e-06	9.59559e-07	HDAC1/HDAC2/HDAC3/HDAC5/HDAC7/MTA2/SIRT1	7
BP	GO:0001667	ameboidal-type cell migration	21/204	480/18800	6.55586e-08	1.78721e-06	9.72822e-07	GATA2/GATA3/JUN/HAND2/PTGS2/PPARG/PAXIP1/HDAC5/HDAC7/HMGB1/HMOX1/SP1/NFE2L2/MTA2/TWIST1/MEF2C/ETS1/SIRT1/NOTCH1/NR2E1/APOA1	21
BP	GO:0031056	regulation of histone modification	13/204	176/18800	6.64155e-08	1.79715e-06	9.78237e-07	JDP2/GATA2/GATA3/WDR5/PAXIP1/KDM1A/FOXP3/SNAI2/TWIST1/TP53/SMARCB1/SMAD4/SIRT1	13
BP	GO:0009314	response to radiation	20/204	438/18800	6.86429e-08	1.84377e-06	1.00361e-06	GATA3/PTGS2/PAXIP1/JUND/KDM1A/FOXP3/MYC/SNAI2/CRTC1/MTA1/MSH2/YY1/CREBBP/TP53/FOS/MAPK14/EGR1/EP300/SIRT1/MAPK10	20
BP	GO:0001890	placenta development	12/204	147/18800	7.17587e-08	1.91339e-06	1.04151e-06	GATA2/PTGS2/PPARG/HES1/JUNB/SP3/SNAI1/CEBPA/NCOA1/FOSL1/MAPK14/ARNT	12
BP	GO:0014743	regulation of muscle hypertrophy	9/204	71/18800	7.27923e-08	1.92689e-06	1.04885e-06	HAND2/PPARA/PPARG/PPP3CA/YY1/MEF2A/SMAD4/SMAD3/NOTCH1	9
BP	GO:0010631	epithelial cell migration	18/204	358/18800	7.66612e-08	2.0147e-06	1.09665e-06	GATA2/GATA3/JUN/PTGS2/PPARG/PAXIP1/HDAC5/HDAC7/HMGB1/HMOX1/SP1/NFE2L2/MEF2C/ETS1/SIRT1/NOTCH1/NR2E1/APOA1	18
MF	GO:0061733	peptide-lysine-N-acetyltransferase activity	7/204	38/18410	1.74546e-07	1.79021e-06	1.13537e-06	GTF2B/KAT2B/ATF2/NCOA3/CREBBP/NCOA1/EP300	7
BP	GO:0043502	regulation of muscle adaptation	10/204	95/18800	8.22898e-08	2.13524e-06	1.16226e-06	HAND2/PPARA/PPARG/PPP3CA/FOXO3/YY1/MEF2A/SMAD4/SMAD3/NOTCH1	10
BP	GO:0030330	DNA damage response, signal transduction by p53 class mediator	9/204	72/18800	8.24167e-08	2.13524e-06	1.16226e-06	PAXIP1/KDM1A/FOXO3/SNAI2/SNAI1/CD44/TWIST1/TP53/SIRT1	9
BP	GO:1904036	negative regulation of epithelial cell apoptotic process	8/204	52/18800	8.37318e-08	2.15403e-06	1.17249e-06	RB1/GATA2/GATA3/PPARA/HMOX1/TERT/NFE2L2/TCF7L2	8
BP	GO:0090132	epithelium migration	18/204	361/18800	8.69047e-08	2.22002e-06	1.20841e-06	GATA2/GATA3/JUN/PTGS2/PPARG/PAXIP1/HDAC5/HDAC7/HMGB1/HMOX1/SP1/NFE2L2/MEF2C/ETS1/SIRT1/NOTCH1/NR2E1/APOA1	18
MF	GO:0046332	SMAD binding	9/204	78/18410	1.98875e-07	1.98875e-06	1.26129e-06	GATA4/JUN/PPARG/YY1/MEF2A/FKBP1A/FOS/SMAD4/SMAD3	9
BP	GO:0009952	anterior/posterior pattern specification	14/204	214/18800	9.40048e-08	2.38472e-06	1.29806e-06	GATA4/HES1/HOXA7/HOXB3/KDM2B/YY1/TP53/RNF2/ETS2/RING1/SMAD4/SMAD3/EP300/NOTCH1	14
BP	GO:0010718	positive regulation of epithelial to mesenchymal transition	8/204	53/18800	9.77061e-08	2.44466e-06	1.33069e-06	HDAC2/SNAI1/TWIST1/TCF7L2/EZH2/SMAD4/SMAD3/NOTCH1	8
BP	GO:0043620	regulation of DNA-templated transcription in response to stress	8/204	53/18800	9.77061e-08	2.44466e-06	1.33069e-06	JUN/HMOX1/NFE2L2/ATF3/TP53/EGR1/ARNT/NOTCH1	8
BP	GO:0043516	regulation of DNA damage response, signal transduction by p53 class mediator	7/204	36/18800	1.0216e-07	2.53471e-06	1.37971e-06	KDM1A/SNAI2/SNAI1/CD44/TWIST1/TP53/SIRT1	7
BP	GO:0031331	positive regulation of cellular catabolic process	20/204	449/18800	1.02693e-07	2.53471e-06	1.37971e-06	POLR2G/PPARA/POLR2D/HMGB1/HMOX1/TNRC6C/MYC/NFE2L2/FOXO3/DHX9/TWIST1/MOV10/CEBPA/CPT1A/FABP1/TNRC6A/TNRC6B/SIRT1/ARNT/APOA1	20
BP	GO:0090130	tissue migration	18/204	366/18800	1.06799e-07	2.61837e-06	1.42525e-06	GATA2/GATA3/JUN/PTGS2/PPARG/PAXIP1/HDAC5/HDAC7/HMGB1/HMOX1/SP1/NFE2L2/MEF2C/ETS1/SIRT1/NOTCH1/NR2E1/APOA1	18
CC	GO:0000791	euchromatin	8/204	62/19594	2.51319e-07	2.07988e-06	1.45045e-06	JUN/SP1/ASH2L/CREB1/CBX2/RNF2/ESR1/SIRT1	8
BP	GO:0043536	positive regulation of blood vessel endothelial cell migration	9/204	75/18800	1.18252e-07	2.87221e-06	1.56342e-06	GATA2/PTGS2/HDAC7/HMGB1/HMOX1/SP1/NFE2L2/ETS1/SIRT1	9
BP	GO:0010632	regulation of epithelial cell migration	16/204	290/18800	1.18725e-07	2.87221e-06	1.56342e-06	GATA2/GATA3/JUN/PTGS2/PPARG/HDAC5/HDAC7/HMGB1/HMOX1/SP1/NFE2L2/MEF2C/ETS1/SIRT1/NOTCH1/NR2E1	16
BP	GO:0045639	positive regulation of myeloid cell differentiation	10/204	99/18800	1.22188e-07	2.93653e-06	1.59843e-06	RCOR1/RB1/GATA2/FOXO3/CREB1/RUNX1/FOS/MAPK14/ETS1/ARNT	10
BP	GO:0007519	skeletal muscle tissue development	12/204	155/18800	1.28761e-07	3.07427e-06	1.6734e-06	RB1/PPP3CA/ATF3/TWIST1/MEF2D/MEF2C/FOS/MAPK14/EGR1/EGR2/EP300/NOTCH1	12
BP	GO:0062197	cellular response to chemical stress	17/204	332/18800	1.38002e-07	3.27352e-06	1.78186e-06	GATA4/JUN/PTGS2/HDAC2/KDM6B/HMOX1/MYC/NFE2L2/FOXO3/ATF2/EZH2/FABP1/TP53/REST/FOS/SIRT1/ARNT	17
BP	GO:0031960	response to corticosteroid	12/204	157/18800	1.48204e-07	3.49284e-06	1.90124e-06	RAN/POR/IGFBP7/PTGS2/FOXO3/REST/FOS/FOSB/FOSL1/NOTCH1/APOA2/NR3C1	12
BP	GO:0010717	regulation of epithelial to mesenchymal transition	10/204	102/18800	1.62417e-07	3.80326e-06	2.07021e-06	GATA3/HDAC2/SNAI1/TWIST1/TCF7L2/EZH2/FOXA1/SMAD4/SMAD3/NOTCH1	10
BP	GO:2000679	positive regulation of transcription regulatory region DNA binding	6/204	24/18800	1.73446e-07	4.03565e-06	2.19671e-06	GTF2B/RB1/GATA3/HAND2/TWIST1/EP300	6
BP	GO:2000142	regulation of DNA-templated transcription, initiation	8/204	57/18800	1.75519e-07	4.05804e-06	2.20889e-06	GTF2A1/JUN/PAXIP1/HMGB1/TWIST1/TP53/FOSL1/ESR1	8
MF	GO:0018024	histone-lysine N-methyltransferase activity	7/204	42/18410	3.59389e-07	3.50623e-06	2.22369e-06	RBBP5/WDR5/KMT2D/KMT2C/ASH2L/MECOM/EZH2	7
BP	GO:0009746	response to hexose	13/204	193/18800	1.95274e-07	4.4592e-06	2.42726e-06	LPL/GATA4/PTGS2/PPP3CA/PPP3CB/LIN28A/FOXO3/TCF7L2/EGR1/SMARCB1/SMARCA4/SMAD4/APOA2	13
BP	GO:0019218	regulation of steroid metabolic process	10/204	104/18800	1.95311e-07	4.4592e-06	2.42726e-06	POR/IGFBP7/SNAI2/SNAI1/RORA/REST/EGR1/SIRT1/APOA2/APOA1	10
BP	GO:0060485	mesenchyme development	16/204	301/18800	1.971e-07	4.47208e-06	2.43427e-06	GATA3/GATA4/HAND2/HDAC2/HES1/MYC/SNAI2/SNAI1/TWIST1/MEF2C/TCF7L2/EZH2/FOXA1/SMAD4/SMAD3/NOTCH1	16
BP	GO:0010565	regulation of cellular ketone metabolic process	11/204	132/18800	2.06542e-07	4.6574e-06	2.53514e-06	PTGS2/PPARA/PPARG/TWIST1/CPT1A/FABP1/REST/EGR1/SIRT1/NR1H3/APOA1	11
BP	GO:0051091	positive regulation of DNA-binding transcription factor activity	15/204	265/18800	2.14912e-07	4.8164e-06	2.62169e-06	PPARG/PPP3CA/HDAC5/KDM1A/ATF2/DHX9/CRTC1/COPS5/FOSL1/FOXA1/ESR1/SMARCB1/SMARCA4/SMAD3/EP300	15
BP	GO:0034101	erythrocyte homeostasis	11/204	133/18800	2.23051e-07	4.96832e-06	2.70438e-06	RCOR1/RB1/GATA2/GATA3/HMOX1/SP3/FOXO3/MAFB/MAPK14/ETS1/ARNT	11
BP	GO:2001234	negative regulation of apoptotic signaling pathway	14/204	230/18800	2.28569e-07	5.06037e-06	2.75449e-06	RB1/GATA4/PTGS2/HDAC1/KDM1A/HMOX1/TERT/CSNK2A1/NFE2L2/SNAI2/SNAI1/CD44/TCF7L2/SIRT1	14
BP	GO:0001889	liver development	11/204	134/18800	2.40717e-07	5.29722e-06	2.88341e-06	JUN/HES1/HMOX1/MYC/SP3/ATF2/CEBPA/CPT1A/EZH2/SMAD3/NOTCH1	11
BP	GO:0033002	muscle cell proliferation	14/204	233/18800	2.67764e-07	5.85714e-06	3.18819e-06	JUN/PTGS2/PPARG/HDAC1/HMOX1/MYC/TERT/MEF2D/MEF2C/TCF7L2/RUNX1/MAPK14/MAPK11/NOTCH1	14
BP	GO:0006979	response to oxidative stress	19/204	433/18800	2.74031e-07	5.95855e-06	3.24339e-06	GATA4/JUN/PTGS2/HDAC2/HMOX2/KDM6B/HMOX1/SP1/NFE2L2/FOXO3/ATF2/EZH2/FABP1/TP53/REST/FOS/FOSL1/SIRT1/ARNT	19
BP	GO:0071496	cellular response to external stimulus	16/204	309/18800	2.80937e-07	6.07255e-06	3.30544e-06	LPL/IRF1/PTGS2/PPARA/HMOX1/NFE2L2/ATF3/FOXO3/ATF2/SNAI2/NCOA1/TP53/TNRC6A/FOS/FOSL1/SIRT1	16
BP	GO:0060538	skeletal muscle organ development	12/204	167/18800	2.90444e-07	6.24113e-06	3.39721e-06	RB1/PPP3CA/ATF3/TWIST1/MEF2D/MEF2C/FOS/MAPK14/EGR1/EGR2/EP300/NOTCH1	12
BP	GO:0034284	response to monosaccharide	13/204	200/18800	2.94713e-07	6.29582e-06	3.42698e-06	LPL/GATA4/PTGS2/PPP3CA/PPP3CB/LIN28A/FOXO3/TCF7L2/EGR1/SMARCB1/SMARCA4/SMAD4/APOA2	13
BP	GO:0061008	hepaticobiliary system development	11/204	137/18800	3.01376e-07	6.40073e-06	3.48408e-06	JUN/HES1/HMOX1/MYC/SP3/ATF2/CEBPA/CPT1A/EZH2/SMAD3/NOTCH1	11
MF	GO:0008080	N-acetyltransferase activity	8/204	65/18410	5.82096e-07	5.54377e-06	3.51592e-06	GTF2B/KAT2B/ATF2/NCOA3/CREBBP/SMARCE1/NCOA1/EP300	8
BP	GO:0071466	cellular response to xenobiotic stimulus	12/204	168/18800	3.09842e-07	6.5425e-06	3.56125e-06	GSTA2/RB1/POR/MYC/CRYZ/NFE2L2/NOS2/MEF2C/UGT1A6/TP53/RORA/REST	12
BP	GO:0070997	neuron death	17/204	353/18800	3.28893e-07	6.87631e-06	3.74295e-06	RB1/GATA3/JUN/PPARA/KDM2B/HMOX1/TERT/ATN1/FOXO3/ATF2/MSH2/MEF2C/TP53/REST/FOS/EGR1/SIRT1	17
BP	GO:0071824	protein-DNA complex subunit organization	14/204	237/18800	3.29415e-07	6.87631e-06	3.74295e-06	GTF2B/GTF2E1/RB1/HMGB1/MYC/SMARCE1/SMARCC2/TP53/SMARCD1/ESR1/SMARCC1/SMARCB1/SMARCA4/ARID1A	14
BP	GO:0002062	chondrocyte differentiation	10/204	110/18800	3.31692e-07	6.88449e-06	3.7474e-06	RB1/POR/MAF/ATF2/SNAI2/MEF2D/MEF2C/RUNX1/MAPK14/SMAD3	10
MF	GO:0002039	p53 binding	8/204	66/18410	6.56141e-07	6.10364e-06	3.87099e-06	HDAC1/KDM1A/CREBBP/TP53/SMARCB1/SMARCA4/EP300/SIRT1	8
MF	GO:0034212	peptide N-acetyltransferase activity	7/204	46/18410	6.86783e-07	6.10528e-06	3.87203e-06	GTF2B/KAT2B/ATF2/NCOA3/CREBBP/NCOA1/EP300	7
MF	GO:0008276	protein methyltransferase activity	9/204	90/18410	6.86844e-07	6.10528e-06	3.87203e-06	RBBP5/WDR5/KMT2D/KMT2C/ASH2L/SUZ12/MECOM/EED/EZH2	9
BP	GO:0046632	alpha-beta T cell differentiation	10/204	111/18800	3.61123e-07	7.45302e-06	4.05687e-06	IRF4/GATA3/IRF1/HMGB1/FOXP3/ATF2/TBX21/RUNX1/RORA/CBFB	10
BP	GO:0035019	somatic stem cell population maintenance	7/204	43/18800	3.69808e-07	7.58938e-06	4.13109e-06	GATA2/POU5F1/HES1/MYC/SOX2/REST/NR2E1	7
MF	GO:0016410	N-acyltransferase activity	9/204	91/18410	7.54992e-07	6.56515e-06	4.16368e-06	GTF2B/KAT2B/ATF2/NCOA3/CREBBP/SMARCE1/NCOA1/EP300/SIRT1	9
MF	GO:0061980	regulatory RNA binding	7/204	47/18410	7.99443e-07	6.80377e-06	4.31502e-06	AGO1/AGO3/AGO4/POU5F1/LIN28A/SOX2/DHX9	7
MF	GO:0042800	histone methyltransferase activity (H3-K4 specific)	5/204	17/18410	8.83297e-07	7.36081e-06	4.6683e-06	RBBP5/WDR5/KMT2D/KMT2C/ASH2L	5
BP	GO:0031667	response to nutrient levels	19/204	446/18800	4.30005e-07	8.77547e-06	4.77671e-06	LPL/GATA4/POR/PTGS2/PPARA/PPARG/HMOX1/NFE2L2/ATF3/MBD3/FOXO3/ATF2/SNAI2/CPT1A/NCOA1/TP53/TNRC6A/MAPK14/SIRT1	19
BP	GO:0010212	response to ionizing radiation	11/204	142/18800	4.32852e-07	8.78449e-06	4.78162e-06	GATA3/PAXIP1/KDM1A/MYC/SNAI2/MTA1/MSH2/TP53/MAPK14/EGR1/SIRT1	11
BP	GO:0033173	calcineurin-NFAT signaling cascade	7/204	44/18800	4.35753e-07	8.79451e-06	4.78708e-06	PPP3R1/PPP3CA/PPP3CB/PPP3CC/NFATC1/NFATC2/NFATC3	7
BP	GO:0042770	signal transduction in response to DNA damage	12/204	174/18800	4.52416e-07	9.08064e-06	4.94283e-06	PAXIP1/KDM1A/FOXO3/ATF2/SNAI2/SNAI1/CD44/TWIST1/MSH2/TP53/MAPK14/SIRT1	12
BP	GO:0051146	striated muscle cell differentiation	15/204	281/18800	4.55369e-07	9.08996e-06	4.9479e-06	RB1/GATA4/PPARA/PPP3CA/HDAC5/KDM6B/MYL2/YY1/NFATC2/MEF2C/MEF2A/EZH2/MAPK14/SMAD4/NOTCH1	15
BP	GO:0043434	response to peptide hormone	18/204	404/18800	4.58939e-07	9.11143e-06	4.95958e-06	LPL/RB1/POR/PTGS2/PPARA/PPARG/HDAC5/JUND/KAT2B/MYC/SP1/NFE2L2/CREB1/SMARCC1/MAPK14/EGR1/EGR2/SIRT1	18
CC	GO:0005666	RNA polymerase III complex	5/204	18/19594	8.93817e-07	7.15054e-06	4.98656e-06	POLR2F/POLR2H/POLR2K/POLR2L/POLR2E	5
BP	GO:0050996	positive regulation of lipid catabolic process	6/204	28/18800	4.68231e-07	9.20437e-06	5.01017e-06	PPARA/TWIST1/CPT1A/FABP1/APOA2/APOA1	6
BP	GO:0048762	mesenchymal cell differentiation	14/204	244/18800	4.68659e-07	9.20437e-06	5.01017e-06	GATA3/HAND2/HDAC2/HES1/SNAI2/SNAI1/TWIST1/MEF2C/TCF7L2/EZH2/FOXA1/SMAD4/SMAD3/NOTCH1	14
BP	GO:0046890	regulation of lipid biosynthetic process	12/204	175/18800	4.81152e-07	9.39918e-06	5.11621e-06	POR/IGFBP7/PTGS2/PPARA/SNAI2/SNAI1/CREB1/REST/EGR1/SIRT1/NR1H3/APOA1	12
MF	GO:0043425	bHLH transcription factor binding	6/204	31/18410	1.00514e-06	8.20521e-06	5.20383e-06	KDM1A/SP1/TWIST1/CREBBP/SMAD3/SIRT1	6
BP	GO:0031668	cellular response to extracellular stimulus	14/204	245/18800	4.9237e-07	9.56717e-06	5.20765e-06	LPL/PPARA/HMOX1/NFE2L2/ATF3/FOXO3/ATF2/SNAI2/NCOA1/TP53/TNRC6A/FOS/FOSL1/SIRT1	14
BP	GO:0035914	skeletal muscle cell differentiation	8/204	65/18800	4.97779e-07	9.6211e-06	5.23701e-06	RB1/ATF3/MEF2D/MEF2C/FOS/EGR1/EGR2/NOTCH1	8
BP	GO:0030518	intracellular steroid hormone receptor signaling pathway	10/204	115/18800	5.03008e-07	9.67098e-06	5.26416e-06	KMT2D/HDAC1/KDM1A/FOXA1/ESR1/SMARCA4/EP300/SIRT1/ARID1A/NR3C1	10
BP	GO:0034599	cellular response to oxidative stress	15/204	284/18800	5.21136e-07	9.96706e-06	5.42533e-06	GATA4/JUN/HDAC2/KDM6B/HMOX1/NFE2L2/FOXO3/ATF2/EZH2/FABP1/TP53/REST/FOS/SIRT1/ARNT	15
BP	GO:0034605	cellular response to heat	8/204	66/18800	5.6121e-07	1.06776e-05	5.81209e-06	RBBP7/PTGS2/POLR2D/HDAC2/HMOX1/CREBBP/EP300/SIRT1	8
BP	GO:0050872	white fat cell differentiation	5/204	16/18800	5.67721e-07	1.07455e-05	5.84906e-06	PPARG/ATF2/SNAI2/CEBPA/SIRT1	5
BP	GO:0007178	transmembrane receptor protein serine/threonine kinase signaling pathway	17/204	368/18800	5.88132e-07	1.10658e-05	6.02342e-06	GATA4/JUN/PPARA/PPARG/HES1/ATF2/CREBBP/TP53/FKBP1A/FOS/MAPK14/EGR1/SMAD4/SMAD3/EP300/SIRT1/NOTCH1	17
BP	GO:0042752	regulation of circadian rhythm	10/204	117/18800	5.90704e-07	1.10658e-05	6.02342e-06	PPARA/PPARG/HDAC3/CRTC1/MTA1/EZH2/TP53/RORA/MAPK10/NR1H3	10
BP	GO:0090257	regulation of muscle system process	14/204	250/18800	6.27881e-07	1.17023e-05	6.36985e-06	GATA4/HAND2/PTGS2/PPARA/PPARG/PPP3CA/FOXO3/MYL2/YY1/MEF2A/SMAD4/SMAD3/NOTCH1/NPPA	14
BP	GO:2001233	regulation of apoptotic signaling pathway	17/204	370/18800	6.3407e-07	1.17577e-05	6.39999e-06	RB1/GATA4/PTGS2/HDAC1/KDM1A/HMOX1/MYC/TERT/CSNK2A1/NFE2L2/ATF3/SNAI2/SNAI1/CD44/TCF7L2/TP53/SIRT1	17
BP	GO:1904019	epithelial cell apoptotic process	10/204	118/18800	6.39365e-07	1.1796e-05	6.42084e-06	RB1/GATA2/GATA3/PPARA/HMOX1/TERT/NFE2L2/FOXO3/ATF2/TCF7L2	10
BP	GO:0071560	cellular response to transforming growth factor beta stimulus	14/204	252/18800	6.90856e-07	1.26817e-05	6.903e-06	JUN/PPARA/PPARG/HDAC2/MEF2C/CREBBP/TP53/FKBP1A/FOS/SMAD4/SMAD3/EP300/SIRT1/NR3C1	14
BP	GO:2000144	positive regulation of DNA-templated transcription, initiation	7/204	47/18800	6.95734e-07	1.26817e-05	6.903e-06	GTF2A1/JUN/PAXIP1/TWIST1/TP53/FOSL1/ESR1	7
BP	GO:0019217	regulation of fatty acid metabolic process	9/204	92/18800	6.97791e-07	1.26817e-05	6.903e-06	PTGS2/PPARA/PPARG/TWIST1/CPT1A/FABP1/SIRT1/NR1H3/APOA1	9
CC	GO:0000781	chromosome, telomeric region	11/204	166/19594	1.37328e-06	1.06318e-05	7.41432e-06	RBBP7/RBBP4/GATAD2B/HDAC2/KDM1A/POLR2B/TERT/MTA2/MSH2/CHD4/EZH2	11
BP	GO:0032922	circadian regulation of gene expression	8/204	69/18800	7.94591e-07	1.42752e-05	7.77035e-06	PPARA/HDAC1/HDAC2/HDAC3/MTA1/RORA/EGR1/SIRT1	8
BP	GO:0043923	positive regulation by host of viral transcription	5/204	17/18800	7.97191e-07	1.42752e-05	7.77035e-06	JUN/SP1/SMARCB1/SMARCA4/EP300	5
BP	GO:0070932	histone H3 deacetylation	5/204	17/18800	7.97191e-07	1.42752e-05	7.77035e-06	HDAC1/HDAC2/HDAC5/HDAC7/SIRT1	5
BP	GO:0016574	histone ubiquitination	7/204	48/18800	8.07078e-07	1.43119e-05	7.79034e-06	PHC1/KDM1A/KDM2B/CBX8/SUZ12/RNF2/RING1	7
BP	GO:0097720	calcineurin-mediated signaling	7/204	48/18800	8.07078e-07	1.43119e-05	7.79034e-06	PPP3R1/PPP3CA/PPP3CB/PPP3CC/NFATC1/NFATC2/NFATC3	7
MF	GO:0001098	basal transcription machinery binding	8/204	74/18410	1.59617e-06	1.25189e-05	7.93965e-06	GTF2A1/GTF2B/AGO1/GTF2F1/NCOA3/DHX9/TP53/ESR1	8
MF	GO:0001099	basal RNA polymerase II transcription machinery binding	8/204	74/18410	1.59617e-06	1.25189e-05	7.93965e-06	GTF2A1/GTF2B/AGO1/GTF2F1/NCOA3/DHX9/TP53/ESR1	8
BP	GO:1904035	regulation of epithelial cell apoptotic process	9/204	94/18800	8.38541e-07	1.4798e-05	8.05494e-06	RB1/GATA2/GATA3/PPARA/HMOX1/TERT/NFE2L2/FOXO3/TCF7L2	9
BP	GO:0035066	positive regulation of histone acetylation	6/204	31/18800	8.90601e-07	1.56412e-05	8.5139e-06	GATA3/PAXIP1/FOXP3/SNAI2/SMARCB1/SMAD4	6
BP	GO:0045834	positive regulation of lipid metabolic process	11/204	153/18800	9.12913e-07	1.59203e-05	8.66582e-06	POR/PTGS2/PPARA/PPARG/TWIST1/CPT1A/CREB1/FABP1/NR1H3/APOA2/APOA1	11
BP	GO:0071559	response to transforming growth factor beta	14/204	258/18800	9.1521e-07	1.59203e-05	8.66582e-06	JUN/PPARA/PPARG/HDAC2/MEF2C/CREBBP/TP53/FKBP1A/FOS/SMAD4/SMAD3/EP300/SIRT1/NR3C1	14
MF	GO:0035198	miRNA binding	6/204	34/18410	1.78587e-06	1.37375e-05	8.71246e-06	AGO1/AGO3/AGO4/POU5F1/LIN28A/SOX2	6
BP	GO:0002683	negative regulation of immune system process	18/204	425/18800	9.54258e-07	1.65209e-05	8.99273e-06	GATA2/PIAS3/IRF1/PPARG/PPP3CB/HMGB1/HOXA7/HMOX1/FOXP3/MYC/TBX21/RUNX1/MAFB/CBFB/MAPK14/NR1H3/APOA2/APOA1	18
BP	GO:0071478	cellular response to radiation	12/204	187/18800	9.76403e-07	1.68245e-05	9.15802e-06	GATA3/PTGS2/KDM1A/MYC/SNAI2/YY1/CREBBP/TP53/MAPK14/EGR1/EP300/SIRT1	12
BP	GO:0031507	heterochromatin assembly	8/204	71/18800	9.92464e-07	1.7021e-05	9.26496e-06	RB1/KMT2D/HDAC1/HDAC5/KDM1A/MBD3/EZH2/SIRT1	8
BP	GO:0030218	erythrocyte differentiation	10/204	124/18800	1.01189e-06	1.72731e-05	9.40217e-06	RCOR1/RB1/GATA2/GATA3/SP3/FOXO3/MAFB/MAPK14/ETS1/ARNT	10
BP	GO:0043370	regulation of CD4-positive, alpha-beta T cell differentiation	7/204	50/18800	1.07497e-06	1.81799e-05	9.89578e-06	IRF4/GATA3/HMGB1/FOXP3/TBX21/RUNX1/CBFB	7
BP	GO:0061647	histone H3-K9 modification	7/204	50/18800	1.07497e-06	1.81799e-05	9.89578e-06	GATA3/KAT2B/KDM1A/MECOM/SMARCB1/SMAD4/SIRT1	7
BP	GO:0009749	response to glucose	12/204	189/18800	1.09283e-06	1.83968e-05	1.00138e-05	LPL/GATA4/PPP3CA/PPP3CB/LIN28A/FOXO3/TCF7L2/EGR1/SMARCB1/SMARCA4/SMAD4/APOA2	12
BP	GO:0003208	cardiac ventricle morphogenesis	8/204	72/18800	1.10622e-06	1.84522e-05	1.0044e-05	GATA3/GATA4/HAND2/MYL2/MEF2C/FKBP1A/SMAD4/NOTCH1	8
BP	GO:0043966	histone H3 acetylation	8/204	72/18800	1.10622e-06	1.84522e-05	1.0044e-05	IRF4/GATA3/WDR5/KAT2B/SMARCB1/SMAD4/EP300/SIRT1	8
BP	GO:0003206	cardiac chamber morphogenesis	10/204	126/18800	1.17247e-06	1.93803e-05	1.05492e-05	GATA3/GATA4/HAND2/HES1/MYL2/MEF2C/TP53/FKBP1A/SMAD4/NOTCH1	10
BP	GO:0003231	cardiac ventricle development	10/204	126/18800	1.17247e-06	1.93803e-05	1.05492e-05	GATA3/GATA4/HAND2/HES1/MYL2/MEF2C/SALL4/FKBP1A/SMAD4/NOTCH1	10
BP	GO:0071248	cellular response to metal ion	12/204	191/18800	1.22139e-06	2.00979e-05	1.09398e-05	JUN/PTGS2/JUNB/JUND/HMOX1/NFE2L2/CEBPA/MEF2C/MEF2A/CREB1/FOS/FOSB	12
BP	GO:0006606	protein import into nucleus	11/204	159/18800	1.33598e-06	2.18848e-05	1.19125e-05	NUP214/RAN/KPNA2/PTGS2/PPP3CA/HDAC3/ATF2/TP53/MAPK14/SMAD3/NOTCH1	11
CC	GO:0097550	transcription preinitiation complex	4/204	10/19594	2.28129e-06	1.71097e-05	1.19317e-05	GTF2A1/GTF2B/GTF2E1/ESR1	4
BP	GO:2000116	regulation of cysteine-type endopeptidase activity	13/204	229/18800	1.37051e-06	2.23504e-05	1.21659e-05	POR/PTGS2/PPARG/HMGB1/MYC/CSNK2A1/SOX2/ASPH/CD44/FABP1/REST/SMAD3/SIRT1	13
BP	GO:0009615	response to virus	17/204	392/18800	1.403e-06	2.27785e-05	1.23989e-05	IRF5/IRF3/IRF2/GATA3/GTF2F1/IRF1/POU2F2/FOXP3/ATF2/DHX9/MOV10/BATF3/TBX21/FOSL1/MAPK14/SMAD3/MAPK11	17
BP	GO:0014013	regulation of gliogenesis	9/204	100/18800	1.41789e-06	2.28174e-05	1.24201e-05	HDAC1/HDAC2/HES1/LIN28A/MYC/EZH2/EGR2/NOTCH1/NR2E1	9
BP	GO:0019080	viral gene expression	9/204	100/18800	1.41789e-06	2.28174e-05	1.24201e-05	GTF2B/JUN/HDAC1/SP1/DHX9/REST/SMARCB1/SMARCA4/EP300	9
BP	GO:0006913	nucleocytoplasmic transport	15/204	308/18800	1.44355e-06	2.30274e-05	1.25344e-05	NUP214/RAN/KPNA2/PTGS2/PPP3CA/POLR2D/HDAC3/ATF2/DHX9/TCF7L2/TP53/MAPK14/EGR2/SMAD3/NOTCH1	15
BP	GO:0051169	nuclear transport	15/204	308/18800	1.44355e-06	2.30274e-05	1.25344e-05	NUP214/RAN/KPNA2/PTGS2/PPP3CA/POLR2D/HDAC3/ATF2/DHX9/TCF7L2/TP53/MAPK14/EGR2/SMAD3/NOTCH1	15
BP	GO:0050727	regulation of inflammatory response	17/204	394/18800	1.50372e-06	2.38831e-05	1.30002e-05	LPL/IRF3/RB1/GATA3/PTGS2/PPARA/PPARG/FOXP3/DHX9/CEBPA/RORA/ESR1/MAPK14/SMAD3/ETS1/NR1H3/APOA1	17
BP	GO:1901797	negative regulation of signal transduction by p53 class mediator	6/204	34/18800	1.58328e-06	2.50378e-05	1.36287e-05	KDM1A/SNAI2/SNAI1/CD44/TWIST1/SIRT1	6
BP	GO:0001837	epithelial to mesenchymal transition	11/204	162/18800	1.60593e-06	2.52864e-05	1.3764e-05	GATA3/HDAC2/SNAI2/SNAI1/TWIST1/TCF7L2/EZH2/FOXA1/SMAD4/SMAD3/NOTCH1	11
BP	GO:0072132	mesenchyme morphogenesis	7/204	53/18800	1.61388e-06	2.53026e-05	1.37729e-05	MYC/SNAI2/SNAI1/TWIST1/SMAD4/SMAD3/NOTCH1	7
BP	GO:0010595	positive regulation of endothelial cell migration	10/204	131/18800	1.67476e-06	2.61449e-05	1.42313e-05	GATA2/GATA3/PTGS2/HDAC7/HMGB1/HMOX1/SP1/NFE2L2/ETS1/SIRT1	10
BP	GO:0051170	import into nucleus	11/204	163/18800	1.70599e-06	2.65191e-05	1.4435e-05	NUP214/RAN/KPNA2/PTGS2/PPP3CA/HDAC3/ATF2/TP53/MAPK14/SMAD3/NOTCH1	11
BP	GO:1901214	regulation of neuron death	15/204	313/18800	1.76265e-06	2.72837e-05	1.48512e-05	GATA3/JUN/PPARA/KDM2B/HMOX1/TERT/FOXO3/ATF2/MSH2/MEF2C/TP53/REST/FOS/EGR1/SIRT1	15
BP	GO:1901796	regulation of signal transduction by p53 class mediator	9/204	103/18800	1.81902e-06	2.80375e-05	1.52615e-05	KDM1A/MYC/SNAI2/SNAI1/CD44/TWIST1/TP53/EP300/SIRT1	9
BP	GO:0010614	negative regulation of cardiac muscle hypertrophy	6/204	35/18800	1.89367e-06	2.90655e-05	1.58211e-05	PPARA/PPARG/YY1/SMAD4/SMAD3/NOTCH1	6
MF	GO:0016279	protein-lysine N-methyltransferase activity	7/204	58/18410	3.44789e-06	2.60218e-05	1.65033e-05	RBBP5/WDR5/KMT2D/KMT2C/ASH2L/MECOM/EZH2	7
BP	GO:0003012	muscle system process	18/204	449/18800	2.08308e-06	3.18389e-05	1.73307e-05	GATA4/HAND2/PTGS2/PPARA/PPARG/PPP3CA/HDAC2/HMOX1/FOXO3/MYL2/ASPH/YY1/MEF2A/EZH2/SMAD4/SMAD3/NOTCH1/NPPA	18
BP	GO:0003205	cardiac chamber development	11/204	167/18800	2.16317e-06	3.29252e-05	1.7922e-05	GATA3/GATA4/HAND2/HES1/MYL2/MEF2C/SALL4/TP53/FKBP1A/SMAD4/NOTCH1	11
CC	GO:0016580	Sin3 complex	4/204	11/19594	3.55565e-06	2.58593e-05	1.80335e-05	RBBP4/HDAC1/HDAC2/CSNK2A1	4
MF	GO:0016278	lysine N-methyltransferase activity	7/204	59/18410	3.87559e-06	2.87081e-05	1.8207e-05	RBBP5/WDR5/KMT2D/KMT2C/ASH2L/MECOM/EZH2	7
BP	GO:0032350	regulation of hormone metabolic process	6/204	36/18800	2.25197e-06	3.41347e-05	1.85804e-05	GATA3/POR/TCF7L2/REST/EGR1/ARNT	6
BP	GO:0019395	fatty acid oxidation	9/204	106/18800	2.3144e-06	3.4936e-05	1.90165e-05	POR/PPARA/HSD17B4/ACOX1/TWIST1/CPT1A/FABP1/MAPK14/EHHADH	9
BP	GO:0048016	inositol phosphate-mediated signaling	7/204	56/18800	2.3623e-06	3.55123e-05	1.93303e-05	PPP3R1/PPP3CA/PPP3CB/PPP3CC/NFATC1/NFATC2/NFATC3	7
BP	GO:0043281	regulation of cysteine-type endopeptidase activity involved in apoptotic process	12/204	204/18800	2.43561e-06	3.64644e-05	1.98485e-05	POR/PTGS2/PPARG/HMGB1/MYC/CSNK2A1/SOX2/CD44/FABP1/REST/SMAD3/SIRT1	12
BP	GO:0003151	outflow tract morphogenesis	8/204	80/18800	2.48771e-06	3.69415e-05	2.01082e-05	JUN/HAND2/HES1/ATF2/TWIST1/MEF2C/SMAD4/NOTCH1	8
BP	GO:0045814	negative regulation of gene expression, epigenetic	8/204	80/18800	2.48771e-06	3.69415e-05	2.01082e-05	RB1/KMT2D/HDAC1/HDAC5/KDM1A/MBD3/EZH2/SIRT1	8
BP	GO:0043371	negative regulation of CD4-positive, alpha-beta T cell differentiation	5/204	21/18800	2.53049e-06	3.74246e-05	2.03711e-05	HMGB1/FOXP3/TBX21/RUNX1/CBFB	5
BP	GO:0072331	signal transduction by p53 class mediator	11/204	170/18800	2.57338e-06	3.79055e-05	2.06329e-05	PAXIP1/KDM1A/MYC/FOXO3/SNAI2/SNAI1/CD44/TWIST1/TP53/EP300/SIRT1	11
MF	GO:0035035	histone acetyltransferase binding	5/204	23/18410	4.55007e-06	3.30914e-05	2.09869e-05	FOXP3/SP1/MEF2A/TP53/EGR1	5
BP	GO:0014741	negative regulation of muscle hypertrophy	6/204	37/18800	2.66368e-06	3.89217e-05	2.1186e-05	PPARA/PPARG/YY1/SMAD4/SMAD3/NOTCH1	6
BP	GO:2000758	positive regulation of peptidyl-lysine acetylation	6/204	37/18800	2.66368e-06	3.89217e-05	2.1186e-05	GATA3/PAXIP1/FOXP3/SNAI2/SMARCB1/SMAD4	6
BP	GO:0010660	regulation of muscle cell apoptotic process	8/204	81/18800	2.73489e-06	3.9803e-05	2.16658e-05	GATA4/HAND2/PPARG/HMOX1/NFE2L2/TP53/SMAD4/SIRT1	8
BP	GO:0042593	glucose homeostasis	13/204	244/18800	2.77221e-06	4.0186e-05	2.18743e-05	GATA4/PPARG/PPP3CA/PPP3CB/LIN28A/FOXO3/CEBPA/TCF7L2/FOXA1/SMARCB1/SMARCA4/SMAD4/SIRT1	13
BP	GO:0051384	response to glucocorticoid	10/204	139/18800	2.86941e-06	4.14306e-05	2.25517e-05	POR/IGFBP7/PTGS2/FOXO3/REST/FOS/FOSB/FOSL1/APOA2/NR3C1	10
BP	GO:0033500	carbohydrate homeostasis	13/204	245/18800	2.89996e-06	4.17069e-05	2.27021e-05	GATA4/PPARG/PPP3CA/PPP3CB/LIN28A/FOXO3/CEBPA/TCF7L2/FOXA1/SMARCB1/SMARCA4/SMAD4/SIRT1	13
MF	GO:0008013	beta-catenin binding	8/204	86/18410	5.01644e-06	3.58317e-05	2.27249e-05	KDM6B/FOXO3/ASH2L/TCF7L2/RORA/ESR1/SMAD3/EP300	8
BP	GO:0009408	response to heat	9/204	109/18800	2.92181e-06	4.18563e-05	2.27835e-05	RBBP7/IGFBP7/PTGS2/POLR2D/HDAC2/HMOX1/CREBBP/EP300/SIRT1	9
BP	GO:0043367	CD4-positive, alpha-beta T cell differentiation	8/204	82/18800	3.00261e-06	4.27419e-05	2.32655e-05	IRF4/GATA3/HMGB1/FOXP3/TBX21/RUNX1/RORA/CBFB	8
BP	GO:0042733	embryonic digit morphogenesis	7/204	58/18800	3.00703e-06	4.27419e-05	2.32655e-05	HAND2/HDAC1/HDAC2/TWIST1/CREBBP/SMAD4/NOTCH1	7
MF	GO:0003727	single-stranded RNA binding	8/204	87/18410	5.47246e-06	3.84032e-05	2.43557e-05	AGO1/AGO3/AGO4/POLR2G/CBX8/DHX9/CBX6/CBX4	8
BP	GO:0010634	positive regulation of epithelial cell migration	11/204	174/18800	3.22559e-06	4.56709e-05	2.48598e-05	GATA2/GATA3/JUN/PTGS2/HDAC7/HMGB1/HMOX1/SP1/NFE2L2/ETS1/SIRT1	11
MF	GO:0070412	R-SMAD binding	5/204	24/18410	5.69588e-06	3.92819e-05	2.4913e-05	JUN/PPARG/FOS/SMAD4/SMAD3	5
BP	GO:1903798	regulation of production of miRNAs involved in gene silencing by miRNA	5/204	22/18800	3.24595e-06	4.57817e-05	2.49201e-05	PPP3CA/LIN28A/TERT/TP53/ESR1	5
MF	GO:0016407	acetyltransferase activity	8/204	88/18410	5.96307e-06	4.04276e-05	2.56396e-05	GTF2B/KAT2B/ATF2/NCOA3/CREBBP/SMARCE1/NCOA1/EP300	8
BP	GO:0035265	organ growth	11/204	175/18800	3.40967e-06	4.79059e-05	2.60764e-05	GATA4/POR/PPARA/ATF2/YY1/MEF2C/RUNX1/ESR1/MAPK14/MAPK11/NOTCH1	11
BP	GO:0042180	cellular ketone metabolic process	12/204	211/18800	3.45583e-06	4.83084e-05	2.62955e-05	PTGS2/PPARA/PPARG/AKR7A2/TWIST1/CPT1A/FABP1/REST/EGR1/SIRT1/NR1H3/APOA1	12
BP	GO:0034612	response to tumor necrosis factor	13/204	249/18800	3.46477e-06	4.83084e-05	2.62955e-05	GATA3/PIAS3/PTGS2/HES1/NFE2L2/FOXO3/DHX9/CEBPA/TP53/RORA/MAPK14/SIRT1/APOA1	13
BP	GO:0034440	lipid oxidation	9/204	112/18800	3.66159e-06	5.08007e-05	2.76521e-05	POR/PPARA/HSD17B4/ACOX1/TWIST1/CPT1A/FABP1/MAPK14/EHHADH	9
BP	GO:0051154	negative regulation of striated muscle cell differentiation	6/204	39/18800	3.67133e-06	5.08007e-05	2.76521e-05	PPARA/HDAC5/YY1/EZH2/SMAD4/NOTCH1	6
BP	GO:0046824	positive regulation of nucleocytoplasmic transport	7/204	60/18800	3.79229e-06	5.19218e-05	2.82624e-05	RAN/PTGS2/HDAC3/DHX9/TCF7L2/MAPK14/SMAD3	7
BP	GO:0048736	appendage development	11/204	177/18800	3.80561e-06	5.19218e-05	2.82624e-05	IRF6/HAND2/HDAC1/HDAC2/KAT2B/ASPH/TWIST1/CREBBP/SALL4/SMAD4/NOTCH1	11
BP	GO:0060173	limb development	11/204	177/18800	3.80561e-06	5.19218e-05	2.82624e-05	IRF6/HAND2/HDAC1/HDAC2/KAT2B/ASPH/TWIST1/CREBBP/SALL4/SMAD4/NOTCH1	11
BP	GO:0031669	cellular response to nutrient levels	12/204	213/18800	3.80921e-06	5.19218e-05	2.82624e-05	LPL/PPARA/HMOX1/NFE2L2/ATF3/FOXO3/ATF2/SNAI2/NCOA1/TP53/TNRC6A/SIRT1	12
BP	GO:0010657	muscle cell apoptotic process	8/204	85/18800	3.94316e-06	5.35479e-05	2.91475e-05	GATA4/HAND2/PPARG/HMOX1/NFE2L2/TP53/SMAD4/SIRT1	8
MF	GO:0140098	catalytic activity, acting on RNA	16/204	388/18410	7.132e-06	4.75467e-05	3.01546e-05	AGO3/POLR2F/POLR2G/POLR2H/POLR2I/POLR2J/POLR2K/POLR2L/POLR2D/POLR2E/POLR2A/POLR2B/POLR2C/TERT/DHX9/MOV10	16
BP	GO:0070920	regulation of production of small RNA involved in gene silencing by RNA	5/204	23/18800	4.11114e-06	5.5417e-05	3.01649e-05	PPP3CA/LIN28A/TERT/TP53/ESR1	5
BP	GO:0097150	neuronal stem cell population maintenance	5/204	23/18800	4.11114e-06	5.5417e-05	3.01649e-05	HES1/SOX2/FOXO3/REST/NOTCH1	5
BP	GO:0032000	positive regulation of fatty acid beta-oxidation	4/204	11/18800	4.18534e-06	5.60038e-05	3.04843e-05	PPARA/TWIST1/CPT1A/FABP1	4
BP	GO:1903799	negative regulation of production of miRNAs involved in gene silencing by miRNA	4/204	11/18800	4.18534e-06	5.60038e-05	3.04843e-05	PPP3CA/TERT/TP53/ESR1	4
BP	GO:0048562	embryonic organ morphogenesis	14/204	294/18800	4.23481e-06	5.6459e-05	3.07321e-05	GATA2/GATA3/GATA4/HAND2/HES1/HOXA7/HOXB3/KDM2B/SP3/TWIST1/MEF2C/MAFB/SMAD3/NOTCH1	14
BP	GO:0009266	response to temperature stimulus	11/204	180/18800	4.47492e-06	5.94433e-05	3.23565e-05	LPL/RBBP7/IGFBP7/PTGS2/POLR2D/HDAC2/HMOX1/CREBBP/FOS/EP300/SIRT1	11
BP	GO:0001892	embryonic placenta development	8/204	87/18800	4.70001e-06	6.19825e-05	3.37386e-05	GATA2/HES1/JUNB/SP3/SNAI1/CEBPA/NCOA1/ARNT	8
BP	GO:0055017	cardiac muscle tissue growth	8/204	87/18800	4.70001e-06	6.19825e-05	3.37386e-05	GATA4/PPARA/YY1/MEF2C/RUNX1/MAPK14/MAPK11/NOTCH1	8
BP	GO:0034644	cellular response to UV	8/204	88/18800	5.12238e-06	6.73095e-05	3.66383e-05	PTGS2/KDM1A/MYC/YY1/CREBBP/TP53/EP300/SIRT1	8
BP	GO:0045766	positive regulation of angiogenesis	11/204	183/18800	5.24496e-06	6.78055e-05	3.69083e-05	GATA2/GATA4/HMOX1/TERT/SP1/NFE2L2/TWIST1/RUNX1/ETS1/SIRT1/NR2E1	11
BP	GO:0048469	cell maturation	11/204	183/18800	5.24496e-06	6.78055e-05	3.69083e-05	RB1/GATA2/GATA3/PPARG/HES1/KDM1A/FOXO3/CEBPA/FOXA1/CBFB/ELSPBP1	11
BP	GO:0055001	muscle cell development	11/204	183/18800	5.24496e-06	6.78055e-05	3.69083e-05	GATA4/PPARA/PPP3CA/HES1/KDM1A/MYL2/YY1/NFATC2/MEF2A/SMAD4/NOTCH1	11
BP	GO:1904018	positive regulation of vasculature development	11/204	183/18800	5.24496e-06	6.78055e-05	3.69083e-05	GATA2/GATA4/HMOX1/TERT/SP1/NFE2L2/TWIST1/RUNX1/ETS1/SIRT1/NR2E1	11
BP	GO:0002761	regulation of myeloid leukocyte differentiation	9/204	117/18800	5.25293e-06	6.78055e-05	3.69083e-05	RB1/GATA2/PIAS3/HOXA7/MYC/CREB1/RUNX1/MAFB/FOS	9
BP	GO:0032868	response to insulin	13/204	259/18800	5.32471e-06	6.849e-05	3.72809e-05	LPL/RB1/PPARA/PPARG/HDAC5/KAT2B/MYC/SP1/SMARCC1/MAPK14/EGR1/EGR2/SIRT1	13
CC	GO:0016442	RISC complex	5/204	27/19594	7.80351e-06	5.35098e-05	3.7316e-05	AGO1/AGO3/AGO4/DHX9/TNRC6A	5
CC	GO:0031332	RNAi effector complex	5/204	27/19594	7.80351e-06	5.35098e-05	3.7316e-05	AGO1/AGO3/AGO4/DHX9/TNRC6A	5
BP	GO:0071241	cellular response to inorganic substance	12/204	221/18800	5.56182e-06	7.12889e-05	3.88044e-05	JUN/PTGS2/JUNB/JUND/HMOX1/NFE2L2/CEBPA/MEF2C/MEF2A/CREB1/FOS/FOSB	12
BP	GO:0030902	hindbrain development	10/204	150/18800	5.68236e-06	7.25792e-05	3.95067e-05	GATA2/HES1/HOXB3/KDM2B/ATF2/EZH2/TP53/RORA/MAFB/EGR2	10
BP	GO:0070897	transcription preinitiation complex assembly	6/204	42/18800	5.74525e-06	7.31268e-05	3.98048e-05	GTF2B/HMGB1/TP53/ESR1/SMARCB1/SMARCA4	6
BP	GO:0045815	epigenetic maintenance of chromatin in transcription-competent conformation	4/204	12/18800	6.22468e-06	7.8954e-05	4.29767e-05	KAT2B/SMARCD1/EP300/ARID1A	4
CC	GO:0005963	magnesium-dependent protein serine/threonine phosphatase complex	5/204	28/19594	9.41986e-06	6.27991e-05	4.37941e-05	PPP3R1/PPP3CA/PPP3CB/PPP3CC/NKD1	5
BP	GO:0046639	negative regulation of alpha-beta T cell differentiation	5/204	25/18800	6.37768e-06	8.06148e-05	4.38807e-05	HMGB1/FOXP3/TBX21/RUNX1/CBFB	5
MF	GO:0016811	hydrolase activity, acting on carbon-nitrogen (but not peptide) bonds, in linear amides	7/204	69/18410	1.11624e-05	7.31961e-05	4.64217e-05	HDAC1/HDAC2/HDAC3/HDAC5/HDAC7/MTA2/SIRT1	7
BP	GO:0031099	regeneration	11/204	188/18800	6.78699e-06	8.54927e-05	4.65358e-05	GATA4/JUN/PPP3CA/HMOX1/MYC/SOX2/CPT1A/EZH2/RUNX1/NOTCH1/APOA2	11
CC	GO:0070822	Sin3-type complex	4/204	14/19594	1.0524e-05	6.82637e-05	4.7605e-05	RBBP4/HDAC1/HDAC2/CSNK2A1	4
BP	GO:2000514	regulation of CD4-positive, alpha-beta T cell activation	7/204	66/18800	7.23826e-06	9.08637e-05	4.94595e-05	IRF4/GATA3/HMGB1/FOXP3/TBX21/RUNX1/CBFB	7
BP	GO:1901654	response to ketone	11/204	190/18800	7.50657e-06	9.39092e-05	5.11172e-05	POR/IGFBP7/FOXP3/MYC/FOXO3/FOS/FOSB/FOSL1/SIRT1/NR1H3/NR3C1	11
BP	GO:0009416	response to light stimulus	14/204	310/18800	7.76797e-06	9.68478e-05	5.27167e-05	PTGS2/JUND/KDM1A/MYC/CRTC1/MTA1/MSH2/YY1/CREBBP/TP53/FOS/EP300/SIRT1/MAPK10	14
BP	GO:0002244	hematopoietic progenitor cell differentiation	9/204	123/18800	7.91442e-06	9.78497e-05	5.32621e-05	GATA3/HES1/HOXB3/NFE2L2/ATF2/CEBPD/TP53/REST/NOTCH1	9
BP	GO:0071356	cellular response to tumor necrosis factor	12/204	229/18800	7.98755e-06	9.78497e-05	5.32621e-05	GATA3/PIAS3/HES1/NFE2L2/FOXO3/DHX9/CEBPA/TP53/RORA/MAPK14/SIRT1/APOA1	12
BP	GO:0045600	positive regulation of fat cell differentiation	7/204	67/18800	8.00905e-06	9.78497e-05	5.32621e-05	LPL/PTGS2/PPARG/SNAI2/CEBPA/CREB1/MAPK14	7
BP	GO:0046637	regulation of alpha-beta T cell differentiation	7/204	67/18800	8.00905e-06	9.78497e-05	5.32621e-05	IRF4/GATA3/HMGB1/FOXP3/TBX21/RUNX1/CBFB	7
BP	GO:0051851	modulation by host of symbiont process	7/204	67/18800	8.00905e-06	9.78497e-05	5.32621e-05	JUN/HDAC1/SP1/REST/SMARCB1/SMARCA4/EP300	7
BP	GO:0055021	regulation of cardiac muscle tissue growth	7/204	67/18800	8.00905e-06	9.78497e-05	5.32621e-05	PPARA/YY1/MEF2C/RUNX1/MAPK14/MAPK11/NOTCH1	7
BP	GO:0045664	regulation of neuron differentiation	11/204	192/18800	8.29177e-06	0.000100966	5.49584e-05	GATA2/HES1/LIN28A/SOX2/FOXO3/MEF2C/NCOA1/REST/FOXA1/NOTCH1/NR2E1	11
BP	GO:0043970	histone H3-K9 acetylation	4/204	13/18800	8.91486e-06	0.000106425	5.79297e-05	GATA3/KAT2B/SMARCB1/SMAD4	4
BP	GO:0045605	negative regulation of epidermal cell differentiation	4/204	13/18800	8.91486e-06	0.000106425	5.79297e-05	HES1/HOXA7/EZH2/NOTCH1	4
BP	GO:0045683	negative regulation of epidermis development	4/204	13/18800	8.91486e-06	0.000106425	5.79297e-05	HES1/HOXA7/EZH2/NOTCH1	4
BP	GO:0060213	positive regulation of nuclear-transcribed mRNA poly(A) tail shortening	4/204	13/18800	8.91486e-06	0.000106425	5.79297e-05	POLR2G/TNRC6C/TNRC6A/TNRC6B	4
BP	GO:0061029	eyelid development in camera-type eye	4/204	13/18800	8.91486e-06	0.000106425	5.79297e-05	JUN/HDAC1/HDAC2/TWIST1	4
BP	GO:0061418	regulation of transcription from RNA polymerase II promoter in response to hypoxia	4/204	13/18800	8.91486e-06	0.000106425	5.79297e-05	NFE2L2/TP53/EGR1/NOTCH1	4
BP	GO:0090287	regulation of cellular response to growth factor stimulus	14/204	314/18800	8.98388e-06	0.000106805	5.81364e-05	GATA3/GATA4/PPARA/PPARG/HES1/CREBBP/TP53/FKBP1A/SMAD4/SMAD3/EP300/SIRT1/ARNT/NOTCH1	14
BP	GO:0046631	alpha-beta T cell activation	10/204	158/18800	9.00514e-06	0.000106805	5.81364e-05	IRF4/GATA3/IRF1/HMGB1/FOXP3/ATF2/TBX21/RUNX1/RORA/CBFB	10
CC	GO:0000803	sex chromosome	5/204	30/19594	1.34296e-05	8.48187e-05	5.91499e-05	SUZ12/RNF2/RING1/SMARCC1/SMARCB1	5
BP	GO:0002719	negative regulation of cytokine production involved in immune response	5/204	27/18800	9.52125e-06	0.00011256	6.12694e-05	HMOX1/FOXP3/TBX21/APOA2/APOA1	5
BP	GO:0051153	regulation of striated muscle cell differentiation	8/204	96/18800	9.81326e-06	0.000115266	6.27424e-05	PPARA/HDAC5/YY1/MEF2C/EZH2/MAPK14/SMAD4/NOTCH1	8
BP	GO:0060419	heart growth	8/204	96/18800	9.81326e-06	0.000115266	6.27424e-05	GATA4/PPARA/YY1/MEF2C/RUNX1/MAPK14/MAPK11/NOTCH1	8
BP	GO:0030521	androgen receptor signaling pathway	6/204	46/18800	9.89513e-06	0.000115485	6.28616e-05	HDAC1/KDM1A/SMARCA4/EP300/SIRT1/ARID1A	6
BP	GO:0045581	negative regulation of T cell differentiation	6/204	46/18800	9.89513e-06	0.000115485	6.28616e-05	IRF1/HMGB1/FOXP3/TBX21/RUNX1/CBFB	6
BP	GO:0022407	regulation of cell-cell adhesion	17/204	456/18800	1.05024e-05	0.000122182	6.65067e-05	GATA3/IRF1/PPARA/HES1/HMGB1/FOXP3/SOX2/FOXO3/CD44/TBX21/RUNX1/FOXA1/CBFB/MAPK14/ETS1/NOTCH1/APOA1	17
BP	GO:0042542	response to hydrogen peroxide	9/204	128/18800	1.09427e-05	0.0001269	6.90749e-05	HDAC2/KDM6B/HMOX1/NFE2L2/FOXO3/EZH2/FABP1/FOSL1/SIRT1	9
BP	GO:0003197	endocardial cushion development	6/204	47/18800	1.12414e-05	0.000129542	7.05129e-05	GATA4/SNAI2/SNAI1/TWIST1/SMAD4/NOTCH1	6
BP	GO:0045646	regulation of erythrocyte differentiation	6/204	47/18800	1.12414e-05	0.000129542	7.05129e-05	GATA2/FOXO3/MAFB/MAPK14/ETS1/ARNT	6
BP	GO:0060765	regulation of androgen receptor signaling pathway	5/204	28/18800	1.14893e-05	0.000131982	7.18414e-05	HDAC1/KDM1A/SMARCA4/EP300/SIRT1	5
MF	GO:0004707	MAP kinase activity	4/204	15/18410	1.8159e-05	0.000117155	7.43007e-05	MAPK14/MAPK12/MAPK11/MAPK10	4
BP	GO:0007179	transforming growth factor beta receptor signaling pathway	11/204	200/18800	1.21933e-05	0.000138579	7.54318e-05	JUN/PPARA/PPARG/CREBBP/TP53/FKBP1A/FOS/SMAD4/SMAD3/EP300/SIRT1	11
BP	GO:0071214	cellular response to abiotic stimulus	14/204	323/18800	1.2355e-05	0.000138579	7.54318e-05	GATA3/IRF1/PTGS2/KDM1A/MYC/SNAI2/YY1/CREBBP/TP53/REST/MAPK14/EGR1/EP300/SIRT1	14
BP	GO:0104004	cellular response to environmental stimulus	14/204	323/18800	1.2355e-05	0.000138579	7.54318e-05	GATA3/IRF1/PTGS2/KDM1A/MYC/SNAI2/YY1/CREBBP/TP53/REST/MAPK14/EGR1/EP300/SIRT1	14
BP	GO:0003188	heart valve formation	4/204	14/18800	1.23749e-05	0.000138579	7.54318e-05	GATA4/TWIST1/SMAD4/NOTCH1	4
BP	GO:0031054	pre-miRNA processing	4/204	14/18800	1.23749e-05	0.000138579	7.54318e-05	AGO1/AGO3/AGO4/LIN28A	4
BP	GO:0032352	positive regulation of hormone metabolic process	4/204	14/18800	1.23749e-05	0.000138579	7.54318e-05	GATA3/POR/EGR1/ARNT	4
BP	GO:0048302	regulation of isotype switching to IgG isotypes	4/204	14/18800	1.23749e-05	0.000138579	7.54318e-05	PAXIP1/FOXP3/MSH2/TBX21	4
BP	GO:1901722	regulation of cell proliferation involved in kidney development	4/204	14/18800	1.23749e-05	0.000138579	7.54318e-05	GATA3/LIN28A/MYC/EGR1	4
BP	GO:0017015	regulation of transforming growth factor beta receptor signaling pathway	9/204	130/18800	1.24049e-05	0.000138579	7.54318e-05	PPARA/PPARG/CREBBP/TP53/FKBP1A/SMAD4/SMAD3/EP300/SIRT1	9
BP	GO:1901985	positive regulation of protein acetylation	6/204	48/18800	1.2732e-05	0.000141799	7.71846e-05	GATA3/PAXIP1/FOXP3/SNAI2/SMARCB1/SMAD4	6
BP	GO:0006006	glucose metabolic process	11/204	201/18800	1.27784e-05	0.000141883	7.72305e-05	WDR5/PPARA/KAT2B/MYC/ATF3/CPT1A/TP53/RORA/MAPK14/EP300/SIRT1	11
BP	GO:0033143	regulation of intracellular steroid hormone receptor signaling pathway	7/204	72/18800	1.29598e-05	0.000143028	7.78536e-05	KMT2D/HDAC1/KDM1A/FOXA1/SMARCA4/EP300/SIRT1	7
BP	GO:0050810	regulation of steroid biosynthetic process	7/204	72/18800	1.29598e-05	0.000143028	7.78536e-05	POR/IGFBP7/SNAI2/SNAI1/REST/EGR1/SIRT1	7
BP	GO:0051402	neuron apoptotic process	12/204	241/18800	1.33607e-05	0.000147008	8.00201e-05	RB1/GATA3/JUN/KDM2B/HMOX1/TERT/ATN1/FOXO3/ATF2/MSH2/MEF2C/TP53	12
BP	GO:0000302	response to reactive oxygen species	11/204	203/18800	1.40222e-05	0.000153456	8.353e-05	JUN/HDAC2/KDM6B/HMOX1/NFE2L2/FOXO3/EZH2/FABP1/FOS/FOSL1/SIRT1	11
BP	GO:0035270	endocrine system development	9/204	132/18800	1.40307e-05	0.000153456	8.353e-05	GATA2/GATA3/HES1/HOXB3/SOX2/CREB1/SMAD4/SMAD3/APOA1	9
BP	GO:0043967	histone H4 acetylation	7/204	73/18800	1.42038e-05	0.000154424	8.40568e-05	IRF4/WDR5/ATF2/NCOA1/SMARCB1/EP300/SIRT1	7
BP	GO:0051145	smooth muscle cell differentiation	7/204	73/18800	1.42038e-05	0.000154424	8.40568e-05	HES1/NFATC1/NFATC2/NFATC3/MEF2C/SIRT1/NOTCH1	7
BP	GO:0008630	intrinsic apoptotic signaling pathway in response to DNA damage	8/204	101/18800	1.42804e-05	0.000154796	8.42596e-05	KDM1A/HMOX1/SNAI2/SNAI1/CD44/TP53/EP300/SIRT1	8
MF	GO:0051059	NF-kappaB binding	5/204	31/18410	2.13781e-05	0.000135734	8.6084e-05	HDAC1/HDAC2/HDAC3/FOXP3/EP300	5
BP	GO:0060562	epithelial tube morphogenesis	14/204	328/18800	1.4675e-05	0.000158603	8.63319e-05	GATA3/GATA4/HAND2/HES1/KDM2B/MYC/TWIST1/MEF2C/SALL4/FOXA1/ESR1/SMAD4/SMAD3/NOTCH1	14
BP	GO:1903844	regulation of cellular response to transforming growth factor beta stimulus	9/204	133/18800	1.49095e-05	0.000160662	8.74526e-05	PPARA/PPARG/CREBBP/TP53/FKBP1A/SMAD4/SMAD3/EP300/SIRT1	9
BP	GO:0035710	CD4-positive, alpha-beta T cell activation	8/204	102/18800	1.53532e-05	0.000164169	8.93613e-05	IRF4/GATA3/HMGB1/FOXP3/TBX21/RUNX1/RORA/CBFB	8
BP	GO:2001243	negative regulation of intrinsic apoptotic signaling pathway	8/204	102/18800	1.53532e-05	0.000164169	8.93613e-05	PTGS2/HDAC1/KDM1A/NFE2L2/SNAI2/SNAI1/CD44/SIRT1	8
BP	GO:0031497	chromatin assembly	11/204	205/18800	1.53698e-05	0.000164169	8.93613e-05	RBBP4/RB1/KMT2D/HDAC1/HDAC5/KDM1A/MBD3/EZH2/TP53/CABIN1/SIRT1	11
BP	GO:0060420	regulation of heart growth	7/204	74/18800	1.55449e-05	0.000165555	9.0116e-05	PPARA/YY1/MEF2C/RUNX1/MAPK14/MAPK11/NOTCH1	7
BP	GO:0043010	camera-type eye development	14/204	330/18800	1.57058e-05	0.000166264	9.05017e-05	GATA3/JUN/HDAC1/HDAC2/KDM2B/MAF/SP3/TWIST1/YY1/FAT1/RING1/SMARCA4/SMAD3/NR2E1	14
BP	GO:0045926	negative regulation of growth	12/204	245/18800	1.5748e-05	0.000166264	9.05017e-05	RBBP7/RB1/PPARA/MYL2/NKD1/YY1/TP53/SMARCA4/SMAD4/SMAD3/MAPK11/SIRT1	12
BP	GO:0051403	stress-activated MAPK cascade	12/204	245/18800	1.5748e-05	0.000166264	9.05017e-05	HAND2/HDAC3/HMGB1/MYC/ATF2/COPS5/MECOM/MAPK14/SMAD3/MAPK11/MAPK10/NPPA	12
MF	GO:0140296	general transcription initiation factor binding	6/204	52/18410	2.29029e-05	0.000143143	9.07829e-05	GTF2A1/GTF2B/JUN/GTF2F1/TP53/ESR1	6
BP	GO:0031057	negative regulation of histone modification	6/204	50/18800	1.61925e-05	0.000170464	9.2788e-05	WDR5/KDM1A/FOXP3/TWIST1/SMARCB1/SIRT1	6
BP	GO:1902230	negative regulation of intrinsic apoptotic signaling pathway in response to DNA damage	5/204	30/18800	1.63683e-05	0.00017182	9.35259e-05	KDM1A/SNAI2/SNAI1/CD44/SIRT1	5
BP	GO:0046321	positive regulation of fatty acid oxidation	4/204	15/18800	1.67316e-05	0.000174133	9.4785e-05	PPARA/TWIST1/CPT1A/FABP1	4
BP	GO:0048291	isotype switching to IgG isotypes	4/204	15/18800	1.67316e-05	0.000174133	9.4785e-05	PAXIP1/FOXP3/MSH2/TBX21	4
BP	GO:0060211	regulation of nuclear-transcribed mRNA poly(A) tail shortening	4/204	15/18800	1.67316e-05	0.000174133	9.4785e-05	POLR2G/TNRC6C/TNRC6A/TNRC6B	4
BP	GO:0045685	regulation of glial cell differentiation	7/204	75/18800	1.6989e-05	0.000175809	9.56976e-05	HDAC1/HDAC2/HES1/LIN28A/EGR2/NOTCH1/NR2E1	7
BP	GO:0071479	cellular response to ionizing radiation	7/204	75/18800	1.6989e-05	0.000175809	9.56976e-05	GATA3/KDM1A/SNAI2/TP53/MAPK14/EGR1/SIRT1	7
BP	GO:0048660	regulation of smooth muscle cell proliferation	10/204	170/18800	1.70865e-05	0.000176319	9.59748e-05	JUN/PTGS2/PPARG/HDAC1/HMOX1/MYC/TERT/MEF2D/MEF2C/TCF7L2	10
BP	GO:0001654	eye development	15/204	379/18800	1.76469e-05	0.000181589	9.88433e-05	GATA3/JUN/HDAC1/HDAC2/KDM2B/MAF/SP3/SOX2/TWIST1/YY1/FAT1/RING1/SMARCA4/SMAD3/NR2E1	15
BP	GO:0046822	regulation of nucleocytoplasmic transport	8/204	104/18800	1.77029e-05	0.000181653	9.88786e-05	NUP214/RAN/PTGS2/HDAC3/DHX9/TCF7L2/MAPK14/SMAD3	8
BP	GO:2001242	regulation of intrinsic apoptotic signaling pathway	10/204	171/18800	1.79785e-05	0.000183965	0.000100137	PTGS2/HDAC1/KDM1A/MYC/NFE2L2/SNAI2/SNAI1/CD44/TP53/SIRT1	10
BP	GO:0045668	negative regulation of osteoblast differentiation	6/204	51/18800	1.81868e-05	0.000185577	0.000101014	HAND2/PPARG/HDAC7/TWIST1/SMAD3/NOTCH1	6
BP	GO:0006635	fatty acid beta-oxidation	7/204	76/18800	1.85421e-05	0.000188151	0.000102415	PPARA/HSD17B4/ACOX1/TWIST1/CPT1A/FABP1/EHHADH	7
BP	GO:0072089	stem cell proliferation	7/204	76/18800	1.85421e-05	0.000188151	0.000102415	AGO3/KDM1A/TERT/SNAI2/MECOM/RUNX1/NR2E1	7
BP	GO:0046634	regulation of alpha-beta T cell activation	8/204	105/18800	1.89866e-05	0.000192128	0.00010458	IRF4/GATA3/IRF1/HMGB1/FOXP3/TBX21/RUNX1/CBFB	8
BP	GO:0030111	regulation of Wnt signaling pathway	14/204	336/18800	1.91919e-05	0.000192551	0.000104811	HDAC1/TERT/CSNK2A1/SOX2/FOXO3/NKD1/SNAI2/NFATC1/TCF7L2/MAPK14/EGR1/SMARCA4/SMAD3/NOTCH1	14
BP	GO:0017038	protein import	11/204	210/18800	1.9241e-05	0.000192551	0.000104811	NUP214/RAN/KPNA2/PTGS2/PPP3CA/HDAC3/ATF2/TP53/MAPK14/SMAD3/NOTCH1	11
BP	GO:0003299	muscle hypertrophy in response to stress	5/204	31/18800	1.93447e-05	0.000192551	0.000104811	PPARG/PPP3CA/EZH2/SMAD3/NPPA	5
BP	GO:0014887	cardiac muscle adaptation	5/204	31/18800	1.93447e-05	0.000192551	0.000104811	PPARG/PPP3CA/EZH2/SMAD3/NPPA	5
BP	GO:0014898	cardiac muscle hypertrophy in response to stress	5/204	31/18800	1.93447e-05	0.000192551	0.000104811	PPARG/PPP3CA/EZH2/SMAD3/NPPA	5
BP	GO:2000515	negative regulation of CD4-positive, alpha-beta T cell activation	5/204	31/18800	1.93447e-05	0.000192551	0.000104811	HMGB1/FOXP3/TBX21/RUNX1/CBFB	5
BP	GO:0048659	smooth muscle cell proliferation	10/204	173/18800	1.98833e-05	0.000197374	0.000107436	JUN/PTGS2/PPARG/HDAC1/HMOX1/MYC/TERT/MEF2D/MEF2C/TCF7L2	10
BP	GO:0150063	visual system development	15/204	383/18800	1.99465e-05	0.000197465	0.000107485	GATA3/JUN/HDAC1/HDAC2/KDM2B/MAF/SP3/SOX2/TWIST1/YY1/FAT1/RING1/SMARCA4/SMAD3/NR2E1	15
BP	GO:0050679	positive regulation of epithelial cell proliferation	11/204	211/18800	2.01092e-05	0.000198537	0.000108069	GATA2/JUN/HMGB1/HMOX1/MYC/SP1/TWIST1/TCF7L2/SIRT1/ARNT/NOTCH1	11
BP	GO:2000677	regulation of transcription regulatory region DNA binding	6/204	52/18800	2.03747e-05	0.000200616	0.000109201	GTF2B/RB1/GATA3/HAND2/TWIST1/EP300	6
BP	GO:0031098	stress-activated protein kinase signaling cascade	12/204	252/18800	2.08305e-05	0.000204553	0.000111343	HAND2/HDAC3/HMGB1/MYC/ATF2/COPS5/MECOM/MAPK14/SMAD3/MAPK11/MAPK10/NPPA	12
BP	GO:0030178	negative regulation of Wnt signaling pathway	10/204	174/18800	2.0899e-05	0.000204676	0.00011141	HDAC1/SOX2/FOXO3/NKD1/SNAI2/NFATC1/TCF7L2/MAPK14/EGR1/NOTCH1	10
MF	GO:0016705	oxidoreductase activity, acting on paired donors, with incorporation or reduction of molecular oxygen	10/204	177/18410	2.88893e-05	0.00017778	0.00011275	POR/PTGS2/HMOX2/KDM1A/KDM2B/KDM6A/KDM6B/HMOX1/ASPH/NOS2	10
BP	GO:0097193	intrinsic apoptotic signaling pathway	13/204	295/18800	2.13596e-05	0.000208627	0.000113561	PTGS2/HDAC1/KDM1A/HMOX1/MYC/NFE2L2/ATF2/SNAI2/SNAI1/CD44/TP53/EP300/SIRT1	13
BP	GO:0007492	endoderm development	7/204	78/18800	2.20012e-05	0.000213751	0.00011635	GATA4/POU5F1/HDAC1/SOX2/SMAD4/SMAD3/NOTCH1	7
BP	GO:0090049	regulation of cell migration involved in sprouting angiogenesis	7/204	78/18800	2.20012e-05	0.000213751	0.00011635	GATA2/PTGS2/HDAC5/HDAC7/HMOX1/NOTCH1/NR2E1	7
BP	GO:0051385	response to mineralocorticoid	5/204	32/18800	2.27259e-05	0.000219624	0.000119547	RAN/FOXO3/FOS/FOSB/FOSL1	5
BP	GO:1902253	regulation of intrinsic apoptotic signaling pathway by p53 class mediator	5/204	32/18800	2.27259e-05	0.000219624	0.000119547	KDM1A/MYC/CD44/TP53/SIRT1	5
MF	GO:0035497	cAMP response element binding	4/204	17/18410	3.11157e-05	0.00018858	0.0001196	JDP2/JUN/ATF2/CREB1	4
BP	GO:0048880	sensory system development	15/204	389/18800	2.38941e-05	0.000229951	0.000125168	GATA3/JUN/HDAC1/HDAC2/KDM2B/MAF/SP3/SOX2/TWIST1/YY1/FAT1/RING1/SMARCA4/SMAD3/NR2E1	15
BP	GO:0031060	regulation of histone methylation	7/204	79/18800	2.39205e-05	0.000229951	0.000125168	GATA3/WDR5/PAXIP1/KDM1A/SMARCB1/SMAD4/SIRT1	7
BP	GO:0030258	lipid modification	11/204	216/18800	2.49783e-05	0.000239376	0.000130298	POR/PPARA/HSD17B4/ACOX1/TWIST1/CPT1A/FABP1/MAPK14/EHHADH/APOA2/APOA1	11
BP	GO:0035107	appendage morphogenesis	9/204	142/18800	2.5163e-05	0.000239376	0.000130298	HAND2/HDAC1/HDAC2/ASPH/TWIST1/CREBBP/SALL4/SMAD4/NOTCH1	9
BP	GO:0035108	limb morphogenesis	9/204	142/18800	2.5163e-05	0.000239376	0.000130298	HAND2/HDAC1/HDAC2/ASPH/TWIST1/CREBBP/SALL4/SMAD4/NOTCH1	9
BP	GO:0090090	negative regulation of canonical Wnt signaling pathway	9/204	142/18800	2.5163e-05	0.000239376	0.000130298	HDAC1/SOX2/FOXO3/NKD1/SNAI2/TCF7L2/MAPK14/EGR1/NOTCH1	9
BP	GO:0016925	protein sumoylation	6/204	54/18800	2.53862e-05	0.000240872	0.000131113	PIAS3/HDAC7/CBX4/EGR1/EGR2/ARNT	6
BP	GO:0045765	regulation of angiogenesis	14/204	345/18800	2.57009e-05	0.000243227	0.000132395	AGO1/GATA2/GATA4/PPARG/HMOX1/TERT/SP1/NFE2L2/ATF2/TWIST1/RUNX1/ETS1/SIRT1/NR2E1	14
BP	GO:0006356	regulation of transcription by RNA polymerase I	5/204	33/18800	2.65492e-05	0.000249317	0.000135709	POLR2K/POLR2L/MAF1/SMARCB1/SMARCA4	5
BP	GO:0045648	positive regulation of erythrocyte differentiation	5/204	33/18800	2.65492e-05	0.000249317	0.000135709	GATA2/FOXO3/MAPK14/ETS1/ARNT	5
BP	GO:0060317	cardiac epithelial to mesenchymal transition	5/204	33/18800	2.65492e-05	0.000249317	0.000135709	SNAI2/SNAI1/TWIST1/SMAD4/NOTCH1	5
BP	GO:0045445	myoblast differentiation	7/204	81/18800	2.81741e-05	0.000263158	0.000143244	RB1/MEF2C/TCF7L2/REST/MAPK14/MAPK12/NOTCH1	7
BP	GO:0010883	regulation of lipid storage	6/204	55/18800	2.82393e-05	0.000263158	0.000143244	LPL/PPARA/PPARG/CPT1A/SIRT1/NR1H3	6
BP	GO:0045620	negative regulation of lymphocyte differentiation	6/204	55/18800	2.82393e-05	0.000263158	0.000143244	IRF1/HMGB1/FOXP3/TBX21/RUNX1/CBFB	6
BP	GO:0006631	fatty acid metabolic process	15/204	395/18800	2.85172e-05	0.000265072	0.000144286	LPL/POR/PTGS2/PPARA/PPARG/HSD17B4/ACOX1/TWIST1/CPT1A/FABP1/MAPK14/EHHADH/SIRT1/NR1H3/APOA1	15
BP	GO:0003198	epithelial to mesenchymal transition involved in endocardial cushion formation	4/204	17/18800	2.86803e-05	0.000265239	0.000144376	SNAI2/SNAI1/SMAD4/NOTCH1	4
BP	GO:0051412	response to corticosterone	4/204	17/18800	2.86803e-05	0.000265239	0.000144376	FOXO3/FOS/FOSB/FOSL1	4
BP	GO:0050728	negative regulation of inflammatory response	10/204	182/18800	3.07561e-05	0.000283717	0.000154434	RB1/GATA3/PPARA/PPARG/FOXP3/RORA/MAPK14/SMAD3/NR1H3/APOA1	10
BP	GO:0010038	response to metal ion	14/204	351/18800	3.10529e-05	0.000285016	0.000155141	JUN/PTGS2/PPP3CA/JUNB/JUND/HMOX1/TERT/NFE2L2/CEBPA/MEF2C/MEF2A/CREB1/FOS/FOSB	14
BP	GO:1901342	regulation of vasculature development	14/204	351/18800	3.10529e-05	0.000285016	0.000155141	AGO1/GATA2/GATA4/PPARG/HMOX1/TERT/SP1/NFE2L2/ATF2/TWIST1/RUNX1/ETS1/SIRT1/NR2E1	14
BP	GO:0009411	response to UV	9/204	146/18800	3.13552e-05	0.000287069	0.000156259	PTGS2/KDM1A/MYC/MSH2/YY1/CREBBP/TP53/EP300/SIRT1	9
BP	GO:0002697	regulation of immune effector process	14/204	353/18800	3.30426e-05	0.000300697	0.000163677	IRF4/GATA2/GATA3/PAXIP1/PPP3CB/HMGB1/HMOX1/FOXP3/NOS2/MSH2/TBX21/SIRT1/APOA2/APOA1	14
BP	GO:0034614	cellular response to reactive oxygen species	9/204	147/18800	3.30907e-05	0.000300697	0.000163677	JUN/HDAC2/KDM6B/NFE2L2/FOXO3/EZH2/FABP1/FOS/SIRT1	9
BP	GO:0071322	cellular response to carbohydrate stimulus	9/204	147/18800	3.30907e-05	0.000300697	0.000163677	GATA4/PPP3CA/PPP3CB/LIN28A/MYC/FOXO3/SMARCB1/SMARCA4/SMAD4	9
MF	GO:0000217	DNA secondary structure binding	5/204	36/18410	4.5347e-05	0.000270728	0.000171699	HAND2/HMGB1/MSH2/YY1/MEF2C	5
BP	GO:0071277	cellular response to calcium ion	7/204	84/18800	3.57067e-05	0.000323664	0.000176179	JUN/JUNB/JUND/MEF2C/MEF2A/FOS/FOSB	7
BP	GO:0045722	positive regulation of gluconeogenesis	4/204	18/18800	3.65621e-05	0.000329781	0.000179508	WDR5/PPARA/KAT2B/SIRT1	4
BP	GO:2000136	regulation of cell proliferation involved in heart morphogenesis	4/204	18/18800	3.65621e-05	0.000329781	0.000179508	HAND2/HES1/SMAD4/NOTCH1	4
BP	GO:0090092	regulation of transmembrane receptor protein serine/threonine kinase signaling pathway	12/204	267/18800	3.67408e-05	0.000330577	0.000179942	GATA4/PPARA/PPARG/HES1/CREBBP/TP53/FKBP1A/SMAD4/SMAD3/EP300/SIRT1/NOTCH1	12
BP	GO:0030308	negative regulation of cell growth	10/204	186/18800	3.70233e-05	0.0003323	0.000180879	RBBP7/RB1/PPARA/MYL2/YY1/TP53/SMARCA4/SMAD4/SMAD3/SIRT1	10
BP	GO:2000177	regulation of neural precursor cell proliferation	7/204	85/18800	3.85573e-05	0.00034522	0.000187912	GATA2/KDM1A/KDM2B/FOXO3/TP53/NOTCH1/NR2E1	7
CC	GO:0044815	DNA packaging complex	10/204	198/19594	4.45896e-05	0.000274397	0.000191356	IRF4/RB1/TERT/SMARCE1/SMARCC2/SMARCD1/SMARCC1/SMARCB1/SMARCA4/ARID1A	10
BP	GO:0002819	regulation of adaptive immune response	10/204	188/18800	4.05463e-05	0.000362141	0.000197123	GATA3/IRF1/PAXIP1/PPP3CB/HMGB1/FOXP3/MSH2/MEF2C/TBX21/SIRT1	10
BP	GO:0045580	regulation of T cell differentiation	9/204	151/18800	4.087e-05	0.000364142	0.000198212	IRF4/GATA3/IRF1/HMGB1/FOXP3/FOXO3/TBX21/RUNX1/CBFB	9
BP	GO:0030224	monocyte differentiation	5/204	36/18800	4.1072e-05	0.000365051	0.000198707	JUN/PPARG/HOXA7/MYC/SP3	5
BP	GO:0019915	lipid storage	7/204	86/18800	4.15921e-05	0.000368777	0.000200735	LPL/PPARA/PPARG/CPT1A/SIRT1/NR1H3/APOA1	7
BP	GO:0050767	regulation of neurogenesis	14/204	361/18800	4.21658e-05	0.000372958	0.00020301	PPP3CA/HDAC1/HDAC2/HES1/LIN28A/KDM1A/HOXB3/MYC/EZH2/TP53/REST/EGR2/NOTCH1/NR2E1	14
BP	GO:0045599	negative regulation of fat cell differentiation	6/204	59/18800	4.2339e-05	0.000373585	0.000203352	JDP2/GATA2/GATA3/RORA/SMAD3/SIRT1	6
CC	GO:0036464	cytoplasmic ribonucleoprotein granule	11/204	243/19594	5.05338e-05	0.000303203	0.000211444	AGO1/AGO3/AGO4/POLR2G/POLR2D/LIN28A/TNRC6C/DHX9/MOV10/TNRC6A/TNRC6B	11
BP	GO:0007369	gastrulation	10/204	190/18800	4.43519e-05	0.000390403	0.000212507	POU5F1/KDM6B/SOX2/SNAI1/TP53/RNF2/ETS2/SMAD4/SMAD3/APOA1	10
BP	GO:0055006	cardiac cell development	7/204	87/18800	4.48202e-05	0.000393577	0.000214234	GATA4/PPARA/MYL2/YY1/MEF2A/SMAD4/NOTCH1	7
BP	GO:0010885	regulation of cholesterol storage	4/204	19/18800	4.59195e-05	0.000399391	0.000217399	LPL/PPARA/PPARG/NR1H3	4
BP	GO:0060216	definitive hemopoiesis	4/204	19/18800	4.59195e-05	0.000399391	0.000217399	GATA2/HOXB3/SP3/CBFB	4
BP	GO:0061323	cell proliferation involved in heart morphogenesis	4/204	19/18800	4.59195e-05	0.000399391	0.000217399	HAND2/HES1/SMAD4/NOTCH1	4
BP	GO:2000757	negative regulation of peptidyl-lysine acetylation	4/204	19/18800	4.59195e-05	0.000399391	0.000217399	HDAC2/FOXP3/TWIST1/SIRT1	4
BP	GO:0045137	development of primary sexual characteristics	11/204	231/18800	4.61813e-05	0.000400713	0.000218118	GATA3/GATA4/AGO4/HSD17B4/MYC/FOXO3/MSH2/CBX2/ESR1/SMAD4/SIRT1	11
BP	GO:0090311	regulation of protein deacetylation	6/204	60/18800	4.6622e-05	0.000403578	0.000219678	JDP2/WDR5/FOXP3/TP53/EP300/SIRT1	6
BP	GO:0030326	embryonic limb morphogenesis	8/204	119/18800	4.69263e-05	0.000404296	0.000220069	HAND2/HDAC1/HDAC2/TWIST1/CREBBP/SALL4/SMAD4/NOTCH1	8
BP	GO:0035113	embryonic appendage morphogenesis	8/204	119/18800	4.69263e-05	0.000404296	0.000220069	HAND2/HDAC1/HDAC2/TWIST1/CREBBP/SALL4/SMAD4/NOTCH1	8
BP	GO:0003203	endocardial cushion morphogenesis	5/204	37/18800	4.70733e-05	0.000404609	0.000220239	SNAI2/SNAI1/TWIST1/SMAD4/NOTCH1	5
BP	GO:0001678	cellular glucose homeostasis	9/204	154/18800	4.76729e-05	0.000408801	0.000222521	GATA4/PPP3CA/PPP3CB/LIN28A/FOXO3/SMARCB1/SMARCA4/SMAD4/SIRT1	9
BP	GO:0006402	mRNA catabolic process	11/204	233/18800	4.99345e-05	0.000427191	0.000232531	AGO1/AGO3/AGO4/POLR2G/POLR2D/TNRC6C/DHX9/MOV10/TNRC6A/TNRC6B/MAPK14	11
BP	GO:0050994	regulation of lipid catabolic process	6/204	61/18800	5.12449e-05	0.000437378	0.000238076	PPARA/TWIST1/CPT1A/FABP1/APOA2/APOA1	6
BP	GO:0055007	cardiac muscle cell differentiation	8/204	121/18800	5.28529e-05	0.000448233	0.000243984	GATA4/PPARA/KDM6B/MYL2/YY1/MEF2C/MEF2A/SMAD4	8
BP	GO:0071482	cellular response to light stimulus	8/204	121/18800	5.28529e-05	0.000448233	0.000243984	PTGS2/KDM1A/MYC/YY1/CREBBP/TP53/EP300/SIRT1	8
BP	GO:0001935	endothelial cell proliferation	10/204	194/18800	5.28848e-05	0.000448233	0.000243984	GATA2/JUN/PPARG/HMGB1/HMOX1/SP1/MEF2C/SIRT1/ARNT/APOA1	10
BP	GO:0002701	negative regulation of production of molecular mediator of immune response	5/204	38/18800	5.37307e-05	0.000451214	0.000245607	HMOX1/FOXP3/TBX21/APOA2/APOA1	5
BP	GO:0010742	macrophage derived foam cell differentiation	5/204	38/18800	5.37307e-05	0.000451214	0.000245607	LPL/PPARA/PPARG/EP300/NR1H3	5
BP	GO:0035886	vascular associated smooth muscle cell differentiation	5/204	38/18800	5.37307e-05	0.000451214	0.000245607	HES1/NFATC1/NFATC2/NFATC3/NOTCH1	5
BP	GO:1902229	regulation of intrinsic apoptotic signaling pathway in response to DNA damage	5/204	38/18800	5.37307e-05	0.000451214	0.000245607	KDM1A/SNAI2/SNAI1/CD44/SIRT1	5
BP	GO:0097305	response to alcohol	11/204	235/18800	5.39471e-05	0.000451993	0.000246031	GATA3/IGFBP7/PPARA/HDAC2/FOXP3/MYC/FOXO3/CPT1A/FOS/FOSB/FOSL1	11
BP	GO:0008202	steroid metabolic process	13/204	323/18800	5.45479e-05	0.00045598	0.000248202	POR/IGFBP7/HSD17B4/SNAI2/SNAI1/CEBPA/RORA/REST/ESR1/EGR1/SIRT1/APOA2/APOA1	13
BP	GO:1902107	positive regulation of leukocyte differentiation	9/204	157/18800	5.54085e-05	0.000461064	0.000250969	RB1/GATA3/HMGB1/FOXP3/FOXO3/CREB1/RUNX1/FOS/CBFB	9
BP	GO:1903708	positive regulation of hemopoiesis	9/204	157/18800	5.54085e-05	0.000461064	0.000250969	RB1/GATA3/HMGB1/FOXP3/FOXO3/CREB1/RUNX1/FOS/CBFB	9
BP	GO:0061157	mRNA destabilization	7/204	90/18800	5.57589e-05	0.000461876	0.000251411	POLR2G/POLR2D/TNRC6C/DHX9/MOV10/TNRC6A/TNRC6B	7
BP	GO:0070301	cellular response to hydrogen peroxide	7/204	90/18800	5.57589e-05	0.000461876	0.000251411	HDAC2/KDM6B/NFE2L2/FOXO3/EZH2/FABP1/SIRT1	7
BP	GO:0003215	cardiac right ventricle morphogenesis	4/204	20/18800	5.69132e-05	0.000469309	0.000255457	GATA3/GATA4/HAND2/NOTCH1	4
BP	GO:0031998	regulation of fatty acid beta-oxidation	4/204	20/18800	5.69132e-05	0.000469309	0.000255457	PPARA/TWIST1/CPT1A/FABP1	4
BP	GO:0006401	RNA catabolic process	12/204	280/18800	5.81828e-05	0.000478697	0.000260567	AGO1/AGO3/AGO4/POLR2G/POLR2D/LIN28A/TNRC6C/DHX9/MOV10/TNRC6A/TNRC6B/MAPK14	12
BP	GO:0002696	positive regulation of leukocyte activation	15/204	421/18800	5.89625e-05	0.000484022	0.000263466	GATA2/GATA3/PAXIP1/HES1/JUND/HMGB1/FOXP3/FOXO3/MSH2/CEBPA/NFATC2/MEF2C/TBX21/RUNX1/CBFB	15
BP	GO:0060021	roof of mouth development	7/204	91/18800	5.98566e-05	0.000489163	0.000266264	IRF6/HAND2/ASPH/SNAI2/SNAI1/TWIST1/SMAD4	7
BP	GO:0090398	cellular senescence	7/204	91/18800	5.98566e-05	0.000489163	0.000266264	TERT/TWIST1/TP53/MAPK14/MAPK11/SIRT1/MAPK10	7
BP	GO:0042307	positive regulation of protein import into nucleus	5/204	39/18800	6.10923e-05	0.000494478	0.000269157	RAN/PTGS2/HDAC3/MAPK14/SMAD3	5
BP	GO:0051569	regulation of histone H3-K4 methylation	5/204	39/18800	6.10923e-05	0.000494478	0.000269157	GATA3/WDR5/PAXIP1/KDM1A/SMAD4	5
BP	GO:0071634	regulation of transforming growth factor beta production	5/204	39/18800	6.10923e-05	0.000494478	0.000269157	PTGS2/FOXP3/ATF2/SMAD4/SMAD3	5
BP	GO:0090077	foam cell differentiation	5/204	39/18800	6.10923e-05	0.000494478	0.000269157	LPL/PPARA/PPARG/EP300/NR1H3	5
BP	GO:0000288	nuclear-transcribed mRNA catabolic process, deadenylation-dependent decay	6/204	63/18800	6.15898e-05	0.000494478	0.000269157	POLR2G/POLR2D/TNRC6C/DHX9/TNRC6A/TNRC6B	6
BP	GO:0032623	interleukin-2 production	6/204	63/18800	6.15898e-05	0.000494478	0.000269157	IRF4/GATA3/HDAC7/FOXP3/TBX21/RUNX1	6
BP	GO:0032663	regulation of interleukin-2 production	6/204	63/18800	6.15898e-05	0.000494478	0.000269157	IRF4/GATA3/HDAC7/FOXP3/TBX21/RUNX1	6
BP	GO:0070542	response to fatty acid	6/204	63/18800	6.15898e-05	0.000494478	0.000269157	LPL/PTGS2/HES1/FOXO3/CPT1A/SMARCD1	6
BP	GO:0014015	positive regulation of gliogenesis	6/204	64/18800	6.73528e-05	0.000539561	0.000293697	HDAC1/HDAC2/HES1/MYC/EGR2/NOTCH1	6
BP	GO:0072538	T-helper 17 type immune response	5/204	40/18800	6.92083e-05	0.000549994	0.000299376	IRF4/FOXP3/TBX21/RORA/NOTCH1	5
BP	GO:0010878	cholesterol storage	4/204	21/18800	6.97091e-05	0.000549994	0.000299376	LPL/PPARA/PPARG/NR1H3	4
BP	GO:0060973	cell migration involved in heart development	4/204	21/18800	6.97091e-05	0.000549994	0.000299376	HAND2/SNAI2/TWIST1/NOTCH1	4
BP	GO:0071498	cellular response to fluid shear stress	4/204	21/18800	6.97091e-05	0.000549994	0.000299376	PTGS2/HDAC3/NFE2L2/MEF2C	4
BP	GO:0071636	positive regulation of transforming growth factor beta production	4/204	21/18800	6.97091e-05	0.000549994	0.000299376	PTGS2/FOXP3/ATF2/SMAD3	4
BP	GO:0072111	cell proliferation involved in kidney development	4/204	21/18800	6.97091e-05	0.000549994	0.000299376	GATA3/LIN28A/MYC/EGR1	4
BP	GO:2000178	negative regulation of neural precursor cell proliferation	4/204	21/18800	6.97091e-05	0.000549994	0.000299376	GATA2/KDM2B/TP53/NR2E1	4
BP	GO:0019318	hexose metabolic process	11/204	242/18800	7.02514e-05	0.000553078	0.000301054	WDR5/PPARA/KAT2B/MYC/ATF3/CPT1A/TP53/RORA/MAPK14/EP300/SIRT1	11
BP	GO:0009612	response to mechanical stimulus	10/204	201/18800	7.11969e-05	0.000559316	0.00030445	GATA4/JUN/IRF1/PTGS2/JUND/FOS/FOSB/FOSL1/MAPK14/NPPA	10
BP	GO:0031100	animal organ regeneration	6/204	65/18800	7.35381e-05	0.000572446	0.000311597	HMOX1/MYC/CPT1A/EZH2/NOTCH1/APOA2	6
BP	GO:0042093	T-helper cell differentiation	6/204	65/18800	7.35381e-05	0.000572446	0.000311597	IRF4/GATA3/HMGB1/FOXP3/TBX21/RORA	6
BP	GO:0002042	cell migration involved in sprouting angiogenesis	7/204	94/18800	7.36516e-05	0.000572446	0.000311597	GATA2/PTGS2/HDAC5/HDAC7/HMOX1/NOTCH1/NR2E1	7
BP	GO:0050779	RNA destabilization	7/204	94/18800	7.36516e-05	0.000572446	0.000311597	POLR2G/POLR2D/TNRC6C/DHX9/MOV10/TNRC6A/TNRC6B	7
BP	GO:0061014	positive regulation of mRNA catabolic process	7/204	94/18800	7.36516e-05	0.000572446	0.000311597	POLR2G/POLR2D/TNRC6C/DHX9/MOV10/TNRC6A/TNRC6B	7
BP	GO:0009299	mRNA transcription	5/204	41/18800	7.81304e-05	0.000605967	0.000329843	PPARG/ATF2/NCOA1/TP53/NR1H3	5
BP	GO:0048661	positive regulation of smooth muscle cell proliferation	7/204	95/18800	7.87881e-05	0.000609773	0.000331915	JUN/PTGS2/HDAC1/HMOX1/MYC/TERT/MEF2D	7
MF	GO:0016746	acyltransferase activity	11/204	244/18410	9.09024e-05	0.00053472	0.000339125	GTF2B/KMT2C/KAT2B/ATF2/NCOA3/CPT1A/CREBBP/SMARCE1/NCOA1/EP300/SIRT1	11
BP	GO:0016049	cell growth	16/204	484/18800	8.08732e-05	0.000624587	0.000339979	RBBP7/RB1/GATA4/IGFBP7/KMT2D/PPARA/PPP3CB/KDM2B/CSNK2A1/MYL2/YY1/TP53/SMARCA4/SMAD4/SMAD3/SIRT1	16
BP	GO:0071695	anatomical structure maturation	11/204	246/18800	8.13402e-05	0.000625549	0.000340502	RB1/GATA2/GATA3/PPARG/HES1/KDM1A/FOXO3/CEBPA/FOXA1/CBFB/ELSPBP1	11
BP	GO:2001020	regulation of response to DNA damage stimulus	11/204	246/18800	8.13402e-05	0.000625549	0.000340502	PAXIP1/HMGB1/KDM1A/MYC/DHX9/SNAI2/SNAI1/CD44/TWIST1/TP53/SIRT1	11
BP	GO:0046885	regulation of hormone biosynthetic process	4/204	22/18800	8.44787e-05	0.000648321	0.000352897	POR/REST/EGR1/ARNT	4
BP	GO:0050867	positive regulation of cell activation	15/204	436/18800	8.72317e-05	0.000662151	0.000360426	GATA2/GATA3/PAXIP1/HES1/JUND/HMGB1/FOXP3/FOXO3/MSH2/CEBPA/NFATC2/MEF2C/TBX21/RUNX1/CBFB	15
BP	GO:0002294	CD4-positive, alpha-beta T cell differentiation involved in immune response	6/204	67/18800	8.72657e-05	0.000662151	0.000360426	IRF4/GATA3/HMGB1/FOXP3/TBX21/RORA	6
BP	GO:0017148	negative regulation of translation	11/204	248/18800	8.74249e-05	0.000662151	0.000360426	AGO1/AGO3/AGO4/POLR2G/POLR2D/LIN28A/TNRC6C/DHX9/MOV10/TNRC6A/TNRC6B	11
BP	GO:0032735	positive regulation of interleukin-12 production	5/204	42/18800	8.79122e-05	0.000662151	0.000360426	IRF5/IRF1/HMGB1/MAPK14/MAPK11	5
BP	GO:0045687	positive regulation of glial cell differentiation	5/204	42/18800	8.79122e-05	0.000662151	0.000360426	HDAC1/HDAC2/HES1/EGR2/NOTCH1	5
BP	GO:0046636	negative regulation of alpha-beta T cell activation	5/204	42/18800	8.79122e-05	0.000662151	0.000360426	HMGB1/FOXP3/TBX21/RUNX1/CBFB	5
BP	GO:0055090	acylglycerol homeostasis	5/204	42/18800	8.79122e-05	0.000662151	0.000360426	LPL/RORA/SIRT1/NR1H3/APOA1	5
BP	GO:0070328	triglyceride homeostasis	5/204	42/18800	8.79122e-05	0.000662151	0.000360426	LPL/RORA/SIRT1/NR1H3/APOA1	5
BP	GO:1904591	positive regulation of protein import	5/204	42/18800	8.79122e-05	0.000662151	0.000360426	RAN/PTGS2/HDAC3/MAPK14/SMAD3	5
BP	GO:0002700	regulation of production of molecular mediator of immune response	9/204	167/18800	8.92748e-05	0.00067103	0.000365259	GATA3/PAXIP1/HMOX1/FOXP3/MSH2/TBX21/SIRT1/APOA2/APOA1	9
BP	GO:0043523	regulation of neuron apoptotic process	10/204	207/18800	9.09381e-05	0.000682129	0.0003713	GATA3/JUN/KDM2B/HMOX1/TERT/FOXO3/ATF2/MSH2/MEF2C/TP53	10
MF	GO:0008170	N-methyltransferase activity	7/204	97/18410	0.000102352	0.000593344	0.000376305	RBBP5/WDR5/KMT2D/KMT2C/ASH2L/MECOM/EZH2	7
BP	GO:0034504	protein localization to nucleus	12/204	294/18800	9.26319e-05	0.000693411	0.000377441	NUP214/RAN/KPNA2/PTGS2/PPP3CA/HDAC3/TERT/ATF2/TP53/MAPK14/SMAD3/NOTCH1	12
BP	GO:0002287	alpha-beta T cell activation involved in immune response	6/204	68/18800	9.48547e-05	0.000707151	0.00038492	IRF4/GATA3/HMGB1/FOXP3/TBX21/RORA	6
BP	GO:0002293	alpha-beta T cell differentiation involved in immune response	6/204	68/18800	9.48547e-05	0.000707151	0.00038492	IRF4/GATA3/HMGB1/FOXP3/TBX21/RORA	6
BP	GO:0002718	regulation of cytokine production involved in immune response	7/204	98/18800	9.59777e-05	0.000712615	0.000387895	GATA3/HMOX1/FOXP3/TBX21/SIRT1/APOA2/APOA1	7
BP	GO:0044728	DNA methylation or demethylation	7/204	98/18800	9.59777e-05	0.000712615	0.000387895	GATA3/GATAD2A/MYC/MBD3/MTA2/EZH2/FOS	7
CC	GO:0035770	ribonucleoprotein granule	11/204	261/19594	9.58256e-05	0.00056093	0.000391175	AGO1/AGO3/AGO4/POLR2G/POLR2D/LIN28A/TNRC6C/DHX9/MOV10/TNRC6A/TNRC6B	11
BP	GO:0071333	cellular response to glucose stimulus	8/204	132/18800	9.77314e-05	0.000724164	0.000394181	GATA4/PPP3CA/PPP3CB/LIN28A/FOXO3/SMARCB1/SMARCA4/SMAD4	8
BP	GO:0031063	regulation of histone deacetylation	5/204	43/18800	9.8609e-05	0.000726247	0.000395315	JDP2/WDR5/FOXP3/TP53/SIRT1	5
BP	GO:0042771	intrinsic apoptotic signaling pathway in response to DNA damage by p53 class mediator	5/204	43/18800	9.8609e-05	0.000726247	0.000395315	KDM1A/CD44/TP53/EP300/SIRT1	5
BP	GO:0071604	transforming growth factor beta production	5/204	43/18800	9.8609e-05	0.000726247	0.000395315	PTGS2/FOXP3/ATF2/SMAD4/SMAD3	5
MF	GO:0019789	SUMO transferase activity	4/204	23/18410	0.00010989	0.000627941	0.000398247	PIAS3/HDAC7/CBX4/EGR2	4
BP	GO:0030728	ovulation	4/204	23/18800	0.000101398	0.000742299	0.000404053	PTGS2/MYC/FOXO3/SIRT1	4
BP	GO:0031061	negative regulation of histone methylation	4/204	23/18800	0.000101398	0.000742299	0.000404053	WDR5/KDM1A/SMARCB1/SIRT1	4
BP	GO:1901984	negative regulation of protein acetylation	4/204	23/18800	0.000101398	0.000742299	0.000404053	HDAC2/FOXP3/TWIST1/SIRT1	4
BP	GO:0046700	heterocycle catabolic process	15/204	443/18800	0.000104063	0.000760285	0.000413842	AGO1/AGO3/AGO4/POLR2G/POLR2D/LIN28A/HMOX2/HMOX1/TNRC6C/NFE2L2/DHX9/MOV10/TNRC6A/TNRC6B/MAPK14	15
BP	GO:0010817	regulation of hormone levels	16/204	496/18800	0.000107442	0.000783407	0.000426429	GATA3/POR/PPARG/PPP3CA/PPP3CB/HSD17B4/NOS2/CPT1A/CREB1/TCF7L2/REST/FOXA1/ESR1/EGR1/SMAD4/ARNT	16
BP	GO:0071331	cellular response to hexose stimulus	8/204	134/18800	0.000108568	0.00079004	0.000430039	GATA4/PPP3CA/PPP3CB/LIN28A/FOXO3/SMARCB1/SMARCA4/SMAD4	8
BP	GO:0002367	cytokine production involved in immune response	7/204	100/18800	0.000109047	0.000791946	0.000431076	GATA3/HMOX1/FOXP3/TBX21/SIRT1/APOA2/APOA1	7
BP	GO:0002562	somatic diversification of immune receptors via germline recombination within a single locus	6/204	70/18800	0.000111605	0.000805716	0.000438572	PAXIP1/HMGB1/FOXP3/MSH2/YY1/TBX21	6
BP	GO:0003143	embryonic heart tube morphogenesis	6/204	70/18800	0.000111605	0.000805716	0.000438572	GATA4/HAND2/HES1/MEF2C/SMAD3/NOTCH1	6
BP	GO:0016444	somatic cell DNA recombination	6/204	70/18800	0.000111605	0.000805716	0.000438572	PAXIP1/HMGB1/FOXP3/MSH2/YY1/TBX21	6
BP	GO:0031647	regulation of protein stability	12/204	300/18800	0.000112071	0.000807489	0.000439537	HDAC3/TERT/ASPH/BAG1/CREB1/CREBBP/TP53/SMAD3/EP300/SIRT1/APOA2/APOA1	12
BP	GO:0046620	regulation of organ growth	7/204	101/18800	0.000116104	0.000833258	0.000453564	PPARA/YY1/MEF2C/RUNX1/MAPK14/MAPK11/NOTCH1	7
BP	GO:0051702	biological process involved in interaction with symbiont	7/204	101/18800	0.000116104	0.000833258	0.000453564	JUN/HDAC1/SP1/REST/SMARCB1/SMARCA4/EP300	7
BP	GO:0055088	lipid homeostasis	9/204	173/18800	0.000116907	0.000834107	0.000454026	LPL/PPARG/ACOX1/CEBPA/RORA/SIRT1/NR1H3/APOA2/APOA1	9
BP	GO:0071772	response to BMP	9/204	173/18800	0.000116907	0.000834107	0.000454026	GATA3/GATA4/PPARG/HES1/ATF2/EGR1/SMAD4/SMAD3/NOTCH1	9
BP	GO:0071773	cellular response to BMP stimulus	9/204	173/18800	0.000116907	0.000834107	0.000454026	GATA3/GATA4/PPARG/HES1/ATF2/EGR1/SMAD4/SMAD3/NOTCH1	9
BP	GO:0060284	regulation of cell development	16/204	500/18800	0.000117858	0.000839248	0.000456824	PPP3CA/HDAC1/HDAC2/HES1/LIN28A/KDM1A/HOXB3/MYC/EZH2/TP53/REST/EGR2/SMAD4/NOTCH1/NR2E1/APOA1	16
CC	GO:0016605	PML body	7/204	105/19594	0.000115001	0.000657146	0.000458273	RB1/TERT/SP3/CHD3/TCF7L2/TP53/SIRT1	7
MF	GO:0001091	RNA polymerase II general transcription initiation factor binding	4/204	24/18410	0.000130728	0.000726269	0.000460607	GTF2A1/GTF2F1/TP53/ESR1	4
MF	GO:0003707	nuclear steroid receptor activity	4/204	24/18410	0.000130728	0.000726269	0.000460607	PPARA/ESR1/NR2E1/NR3C1	4
BP	GO:0071326	cellular response to monosaccharide stimulus	8/204	136/18800	0.000120381	0.000847778	0.000461467	GATA4/PPP3CA/PPP3CB/LIN28A/FOXO3/SMARCB1/SMARCA4/SMAD4	8
BP	GO:0003181	atrioventricular valve morphogenesis	4/204	24/18800	0.000120648	0.000847778	0.000461467	GATA4/TWIST1/SMAD4/NOTCH1	4
BP	GO:0006346	DNA methylation-dependent heterochromatin assembly	4/204	24/18800	0.000120648	0.000847778	0.000461467	HDAC1/KDM1A/MBD3/SIRT1	4
BP	GO:0035994	response to muscle stretch	4/204	24/18800	0.000120648	0.000847778	0.000461467	JUN/FOS/MAPK14/NPPA	4
BP	GO:0036003	positive regulation of transcription from RNA polymerase II promoter in response to stress	4/204	24/18800	0.000120648	0.000847778	0.000461467	NFE2L2/ATF3/TP53/NOTCH1	4
BP	GO:2000737	negative regulation of stem cell differentiation	4/204	24/18800	0.000120648	0.000847778	0.000461467	HES1/NFE2L2/REST/NOTCH1	4
BP	GO:0044270	cellular nitrogen compound catabolic process	15/204	449/18800	0.00012068	0.000847778	0.000461467	AGO1/AGO3/AGO4/POLR2G/POR/POLR2D/LIN28A/HMOX2/HMOX1/TNRC6C/DHX9/MOV10/TNRC6A/TNRC6B/MAPK14	15
BP	GO:0009062	fatty acid catabolic process	7/204	102/18800	0.000123528	0.000864459	0.000470547	PPARA/HSD17B4/ACOX1/TWIST1/CPT1A/FABP1/EHHADH	7
BP	GO:0062014	negative regulation of small molecule metabolic process	7/204	102/18800	0.000123528	0.000864459	0.000470547	PPARA/SNAI2/SNAI1/TP53/REST/EP300/SIRT1	7
BP	GO:0016055	Wnt signaling pathway	15/204	452/18800	0.000129824	0.000906779	0.000493583	GATA3/HDAC1/TERT/CSNK2A1/SOX2/FOXO3/NKD1/SNAI2/NFATC1/TCF7L2/MAPK14/EGR1/SMARCA4/SMAD3/NOTCH1	15
CC	GO:0098687	chromosomal region	13/204	366/19594	0.00012704	0.000709062	0.000494477	RBBP7/RBBP4/GATAD2B/HDAC2/KAT2B/KDM1A/POLR2B/TERT/SNAI1/MTA2/MSH2/CHD4/EZH2	13
BP	GO:0042246	tissue regeneration	6/204	72/18800	0.000130622	0.000908881	0.000494727	GATA4/PPP3CA/SOX2/EZH2/RUNX1/NOTCH1	6
BP	GO:0045665	negative regulation of neuron differentiation	6/204	72/18800	0.000130622	0.000908881	0.000494727	HES1/SOX2/FOXO3/REST/NOTCH1/NR2E1	6
BP	GO:0035282	segmentation	7/204	103/18800	0.000131333	0.000912087	0.000496472	TP53/MAFB/EGR2/SMAD4/SMAD3/EP300/NOTCH1	7
BP	GO:0198738	cell-cell signaling by wnt	15/204	454/18800	0.000136249	0.000943533	0.000513589	GATA3/HDAC1/TERT/CSNK2A1/SOX2/FOXO3/NKD1/SNAI2/NFATC1/TCF7L2/MAPK14/EGR1/SMARCA4/SMAD3/NOTCH1	15
BP	GO:0010665	regulation of cardiac muscle cell apoptotic process	5/204	46/18800	0.000136768	0.000943533	0.000513589	GATA4/HAND2/NFE2L2/TP53/SMAD4	5
BP	GO:0046677	response to antibiotic	5/204	46/18800	0.000136768	0.000943533	0.000513589	KDM1A/MEF2C/CPT1A/EZH2/TP53	5
BP	GO:0002237	response to molecule of bacterial origin	13/204	354/18800	0.000136894	0.000943533	0.000513589	IRF5/IRF3/PTGS2/HDAC2/JUND/HMGB1/FOXP3/NOS2/MEF2C/FOS/MAPK14/NOTCH1/NR1H3	13
BP	GO:0005996	monosaccharide metabolic process	11/204	261/18800	0.000137289	0.000944473	0.000514101	WDR5/PPARA/KAT2B/MYC/ATF3/CPT1A/TP53/RORA/MAPK14/EP300/SIRT1	11
BP	GO:0001659	temperature homeostasis	9/204	177/18800	0.000139047	0.000954773	0.000519707	IRF4/RB1/PTGS2/HDAC3/KDM1A/KDM6B/EGR1/NOTCH1/NR1H3	9
BP	GO:0003281	ventricular septum development	6/204	73/18800	0.000141048	0.000966692	0.000526195	GATA3/GATA4/HES1/SALL4/SMAD4/NOTCH1	6
BP	GO:0060333	interferon-gamma-mediated signaling pathway	4/204	25/18800	0.000142414	0.000967032	0.00052638	IRF1/PPARG/TP53/NR1H3	4
BP	GO:0003211	cardiac ventricle formation	3/204	10/18800	0.000142828	0.000967032	0.00052638	HAND2/MEF2C/NOTCH1	3
BP	GO:0007440	foregut morphogenesis	3/204	10/18800	0.000142828	0.000967032	0.00052638	GATA4/SMAD3/NOTCH1	3
BP	GO:0048304	positive regulation of isotype switching to IgG isotypes	3/204	10/18800	0.000142828	0.000967032	0.00052638	PAXIP1/MSH2/TBX21	3
BP	GO:0060536	cartilage morphogenesis	3/204	10/18800	0.000142828	0.000967032	0.00052638	HAND2/SNAI2/SNAI1	3
BP	GO:1902459	positive regulation of stem cell population maintenance	3/204	10/18800	0.000142828	0.000967032	0.00052638	KDM2B/NCOA3/REST	3
BP	GO:0052547	regulation of peptidase activity	15/204	456/18800	0.00014295	0.000967032	0.00052638	POR/PTGS2/PPARG/HDAC1/HMGB1/MYC/CSNK2A1/SOX2/ASPH/CD44/FABP1/REST/SMAD3/MAPK12/SIRT1	15
BP	GO:0043583	ear development	10/204	219/18800	0.00014458	0.000974449	0.000530418	GATA2/GATA3/HES1/MAF/SOX2/TWIST1/CEBPA/CEBPD/MAFB/NOTCH1	10
BP	GO:0044242	cellular lipid catabolic process	10/204	219/18800	0.00014458	0.000974449	0.000530418	LPL/PPARA/HSD17B4/ACOX1/TWIST1/CPT1A/FABP1/EHHADH/APOA2/APOA1	10
BP	GO:0001936	regulation of endothelial cell proliferation	9/204	178/18800	0.000145098	0.00097614	0.000531338	GATA2/JUN/PPARG/HMGB1/HMOX1/SP1/MEF2C/SIRT1/ARNT	9
CC	GO:0000228	nuclear chromosome	10/204	228/19594	0.00014403	0.000785617	0.000547864	RBBP4/AGO3/JUN/HDAC1/HDAC2/CSNK2A1/DHX9/YY1/SMARCE1/SMARCB1	10
BP	GO:0006305	DNA alkylation	6/204	74/18800	0.000152121	0.00101776	0.000553995	GATAD2A/MYC/MBD3/MTA2/EZH2/FOS	6
BP	GO:0006306	DNA methylation	6/204	74/18800	0.000152121	0.00101776	0.000553995	GATAD2A/MYC/MBD3/MTA2/EZH2/FOS	6
BP	GO:0070988	demethylation	6/204	74/18800	0.000152121	0.00101776	0.000553995	GATA3/POR/KDM1A/KDM2B/KDM6A/KDM6B	6
BP	GO:0003279	cardiac septum development	7/204	106/18800	0.000157179	0.00104968	0.000571368	GATA3/GATA4/HES1/SALL4/TP53/SMAD4/NOTCH1	7
MF	GO:0016747	acyltransferase activity, transferring groups other than amino-acyl groups	10/204	218/18410	0.000164801	0.000903018	0.000572704	GTF2B/KAT2B/ATF2/NCOA3/CPT1A/CREBBP/SMARCE1/NCOA1/EP300/SIRT1	10
BP	GO:0090596	sensory organ morphogenesis	11/204	266/18800	0.000162059	0.0010803	0.000588033	GATA2/GATA3/HDAC1/HDAC2/KDM2B/SP3/TWIST1/YY1/FAT1/RING1/MAFB	11
CC	GO:0005782	peroxisomal matrix	5/204	50/19594	0.000168656	0.000843279	0.000588076	HSD17B4/ACOX1/NOS2/FABP1/EHHADH	5
CC	GO:0008287	protein serine/threonine phosphatase complex	5/204	50/19594	0.000168656	0.000843279	0.000588076	PPP3R1/PPP3CA/PPP3CB/PPP3CC/NKD1	5
CC	GO:0031907	microbody lumen	5/204	50/19594	0.000168656	0.000843279	0.000588076	HSD17B4/ACOX1/NOS2/FABP1/EHHADH	5
CC	GO:1903293	phosphatase complex	5/204	50/19594	0.000168656	0.000843279	0.000588076	PPP3R1/PPP3CA/PPP3CB/PPP3CC/NKD1	5
BP	GO:0045619	regulation of lymphocyte differentiation	9/204	181/18800	0.000164587	0.00109515	0.000596117	IRF4/GATA3/IRF1/HMGB1/FOXP3/FOXO3/TBX21/RUNX1/CBFB	9
BP	GO:1901653	cellular response to peptide	13/204	361/18800	0.000166005	0.00110258	0.000600161	LPL/RB1/POR/PPARG/HDAC5/KAT2B/MYC/SP1/NFE2L2/FOXO3/TP53/SMARCC1/SIRT1	13
BP	GO:0010662	regulation of striated muscle cell apoptotic process	5/204	48/18800	0.000167872	0.00111093	0.000604709	GATA4/HAND2/NFE2L2/TP53/SMAD4	5
BP	GO:0048146	positive regulation of fibroblast proliferation	5/204	48/18800	0.000167872	0.00111093	0.000604709	JUN/MYC/DHX9/FOSL2/ESR1	5
BP	GO:0061351	neural precursor cell proliferation	8/204	143/18800	0.000170399	0.00112562	0.000612705	GATA2/KDM1A/KDM2B/FOXO3/TP53/RORA/NOTCH1/NR2E1	8
BP	GO:0002292	T cell differentiation involved in immune response	6/204	76/18800	0.000176329	0.00116269	0.000632881	IRF4/GATA3/HMGB1/FOXP3/TBX21/RORA	6
BP	GO:0006109	regulation of carbohydrate metabolic process	9/204	183/18800	0.000178755	0.00117454	0.000639332	WDR5/PPARA/KAT2B/MYC/TP53/RORA/EP300/SIRT1/ARNT	9
BP	GO:0051592	response to calcium ion	8/204	144/18800	0.000178769	0.00117454	0.000639332	JUN/PPP3CA/JUNB/JUND/MEF2C/MEF2A/FOS/FOSB	8
BP	GO:0002762	negative regulation of myeloid leukocyte differentiation	5/204	49/18800	0.000185314	0.00120884	0.000658004	GATA2/PIAS3/HOXA7/MYC/MAFB	5
BP	GO:0010659	cardiac muscle cell apoptotic process	5/204	49/18800	0.000185314	0.00120884	0.000658004	GATA4/HAND2/NFE2L2/TP53/SMAD4	5
BP	GO:0060043	regulation of cardiac muscle cell proliferation	5/204	49/18800	0.000185314	0.00120884	0.000658004	MEF2C/RUNX1/MAPK14/MAPK11/NOTCH1	5
BP	GO:0060260	regulation of transcription initiation from RNA polymerase II promoter	5/204	49/18800	0.000185314	0.00120884	0.000658004	GTF2A1/PAXIP1/HMGB1/TP53/ESR1	5
BP	GO:0008406	gonad development	10/204	226/18800	0.000186725	0.00121587	0.000661831	GATA3/GATA4/AGO4/HSD17B4/MYC/FOXO3/MSH2/ESR1/SMAD4/SIRT1	10
BP	GO:0045913	positive regulation of carbohydrate metabolic process	6/204	77/18800	0.000189522	0.00123189	0.00067055	WDR5/PPARA/KAT2B/MYC/SIRT1/ARNT	6
BP	GO:0007565	female pregnancy	9/204	185/18800	0.000193926	0.00124201	0.000676058	IGFBP7/PTGS2/JUNB/SP3/FOS/FOSB/FOSL1/ESR1/NPPA	9
BP	GO:0003171	atrioventricular valve development	4/204	27/18800	0.000194252	0.00124201	0.000676058	GATA4/TWIST1/SMAD4/NOTCH1	4
BP	GO:0010875	positive regulation of cholesterol efflux	4/204	27/18800	0.000194252	0.00124201	0.000676058	PPARG/SIRT1/NR1H3/APOA1	4
BP	GO:0045686	negative regulation of glial cell differentiation	4/204	27/18800	0.000194252	0.00124201	0.000676058	HES1/LIN28A/NOTCH1/NR2E1	4
BP	GO:0003263	cardioblast proliferation	3/204	11/18800	0.000194818	0.00124201	0.000676058	HAND2/HES1/NOTCH1	3
BP	GO:0003264	regulation of cardioblast proliferation	3/204	11/18800	0.000194818	0.00124201	0.000676058	HAND2/HES1/NOTCH1	3
BP	GO:0010887	negative regulation of cholesterol storage	3/204	11/18800	0.000194818	0.00124201	0.000676058	PPARA/PPARG/NR1H3	3
BP	GO:0043619	regulation of transcription from RNA polymerase II promoter in response to oxidative stress	3/204	11/18800	0.000194818	0.00124201	0.000676058	HMOX1/NFE2L2/ARNT	3
BP	GO:0061314	Notch signaling involved in heart development	3/204	11/18800	0.000194818	0.00124201	0.000676058	SNAI2/SNAI1/NOTCH1	3
BP	GO:1901533	negative regulation of hematopoietic progenitor cell differentiation	3/204	11/18800	0.000194818	0.00124201	0.000676058	HES1/NFE2L2/NOTCH1	3
BP	GO:2000615	regulation of histone H3-K9 acetylation	3/204	11/18800	0.000194818	0.00124201	0.000676058	GATA3/SMARCB1/SMAD4	3
BP	GO:0016032	viral process	14/204	418/18800	0.000198261	0.00126176	0.000686806	GTF2B/RAN/JUN/KPNA2/PPARA/HDAC1/SP1/DHX9/TP53/REST/SMARCB1/SMARCA4/EP300/NOTCH1	14
MF	GO:0061665	SUMO ligase activity	3/204	11/18410	0.000207181	0.0011199	0.000710252	PIAS3/CBX4/EGR2	3
BP	GO:0051052	regulation of DNA metabolic process	15/204	472/18800	0.000207701	0.00131953	0.000718256	GATA3/KPNA2/PAXIP1/HMGB1/KDM1A/FOXP3/MYC/MBD3/DHX9/TWIST1/MSH2/YY1/TBX21/TP53/SIRT1	15
BP	GO:0001938	positive regulation of endothelial cell proliferation	7/204	111/18800	0.000209302	0.0013274	0.000722537	GATA2/JUN/HMGB1/HMOX1/SP1/SIRT1/ARNT	7
BP	GO:2000113	negative regulation of cellular macromolecule biosynthetic process	11/204	275/18800	0.000216262	0.00136916	0.000745269	AGO1/AGO3/AGO4/POLR2G/POLR2D/LIN28A/TNRC6C/DHX9/MOV10/TNRC6A/TNRC6B	11
BP	GO:0006094	gluconeogenesis	6/204	79/18800	0.00021824	0.00137454	0.000748196	WDR5/PPARA/KAT2B/ATF3/EP300/SIRT1	6
BP	GO:0048145	regulation of fibroblast proliferation	6/204	79/18800	0.00021824	0.00137454	0.000748196	JUN/MYC/DHX9/TP53/FOSL2/ESR1	6
BP	GO:0072332	intrinsic apoptotic signaling pathway by p53 class mediator	6/204	79/18800	0.00021824	0.00137454	0.000748196	KDM1A/MYC/CD44/TP53/EP300/SIRT1	6
BP	GO:0034249	negative regulation of cellular amide metabolic process	11/204	276/18800	0.000223136	0.00139131	0.000757327	AGO1/AGO3/AGO4/POLR2G/POLR2D/LIN28A/TNRC6C/DHX9/MOV10/TNRC6A/TNRC6B	11
BP	GO:0006111	regulation of gluconeogenesis	5/204	51/18800	0.000224314	0.00139131	0.000757327	WDR5/PPARA/KAT2B/EP300/SIRT1	5
BP	GO:0010658	striated muscle cell apoptotic process	5/204	51/18800	0.000224314	0.00139131	0.000757327	GATA4/HAND2/NFE2L2/TP53/SMAD4	5
BP	GO:0072091	regulation of stem cell proliferation	5/204	51/18800	0.000224314	0.00139131	0.000757327	AGO3/KDM1A/TERT/SNAI2/NR2E1	5
BP	GO:0000289	nuclear-transcribed mRNA poly(A) tail shortening	4/204	28/18800	0.000224713	0.00139131	0.000757327	POLR2G/TNRC6C/TNRC6A/TNRC6B	4
BP	GO:0002360	T cell lineage commitment	4/204	28/18800	0.000224713	0.00139131	0.000757327	IRF4/FOXP3/TBX21/TP53	4
BP	GO:0003272	endocardial cushion formation	4/204	28/18800	0.000224713	0.00139131	0.000757327	SNAI2/SNAI1/SMAD4/NOTCH1	4
BP	GO:0032703	negative regulation of interleukin-2 production	4/204	28/18800	0.000224713	0.00139131	0.000757327	GATA3/HDAC7/FOXP3/TBX21	4
BP	GO:0070076	histone lysine demethylation	4/204	28/18800	0.000224713	0.00139131	0.000757327	KDM1A/KDM2B/KDM6A/KDM6B	4
BP	GO:0072539	T-helper 17 cell differentiation	4/204	28/18800	0.000224713	0.00139131	0.000757327	IRF4/FOXP3/TBX21/RORA	4
MF	GO:0035064	methylated histone binding	6/204	78/18410	0.000227608	0.00119794	0.000759744	RBBP5/WDR5/CBX8/SUZ12/CBX4/CBX2	6
MF	GO:0140034	methylation-dependent protein binding	6/204	78/18410	0.000227608	0.00119794	0.000759744	RBBP5/WDR5/CBX8/SUZ12/CBX4/CBX2	6
BP	GO:0009895	negative regulation of catabolic process	12/204	324/18800	0.000228914	0.00141493	0.000770182	GATA4/PPARA/HMOX1/CSNK2A1/DHX9/NOS2/TP53/SMARCC1/MAPK14/SMAD4/SMAD3/APOA2	12
BP	GO:0002274	myeloid leukocyte activation	10/204	232/18800	0.000230657	0.0014233	0.000774737	IRF4/GATA2/JUN/JUND/HMGB1/HMOX1/CEBPA/BATF3/RORA/NR1H3	10
BP	GO:0002200	somatic diversification of immune receptors	6/204	80/18800	0.000233829	0.00144044	0.000784066	PAXIP1/HMGB1/FOXP3/MSH2/YY1/TBX21	6
BP	GO:0007584	response to nutrient	8/204	150/18800	0.000236392	0.00145377	0.000791326	LPL/GATA4/POR/PTGS2/PPARG/HMOX1/SNAI2/NCOA1	8
BP	GO:0052548	regulation of endopeptidase activity	14/204	426/18800	0.000240683	0.00147767	0.000804335	POR/PTGS2/PPARG/HDAC1/HMGB1/MYC/CSNK2A1/SOX2/ASPH/CD44/FABP1/REST/SMAD3/SIRT1	14
BP	GO:0043392	negative regulation of DNA binding	5/204	52/18800	0.000246009	0.00150725	0.000820433	JUN/HAND2/HDAC2/KDM1A/HMOX1	5
BP	GO:0042303	molting cycle	7/204	114/18800	0.000246738	0.00150725	0.000820433	PTGS2/HDAC1/HDAC2/TERT/SNAI1/SMAD4/NOTCH1	7
BP	GO:0042633	hair cycle	7/204	114/18800	0.000246738	0.00150725	0.000820433	PTGS2/HDAC1/HDAC2/TERT/SNAI1/SMAD4/NOTCH1	7
BP	GO:0048144	fibroblast proliferation	6/204	81/18800	0.000250282	0.0015238	0.000829443	JUN/MYC/DHX9/TP53/FOSL2/ESR1	6
BP	GO:0055013	cardiac muscle cell development	6/204	81/18800	0.000250282	0.0015238	0.000829443	GATA4/PPARA/MYL2/YY1/MEF2A/SMAD4	6
BP	GO:0048839	inner ear development	9/204	192/18800	0.000255724	0.00155291	0.000845291	GATA2/GATA3/HES1/MAF/SOX2/CEBPA/CEBPD/MAFB/NOTCH1	9
BP	GO:0034370	triglyceride-rich lipoprotein particle remodeling	3/204	12/18800	0.000257683	0.00155291	0.000845291	LPL/APOA2/APOA1	3
BP	GO:0034372	very-low-density lipoprotein particle remodeling	3/204	12/18800	0.000257683	0.00155291	0.000845291	LPL/APOA2/APOA1	3
BP	GO:0051095	regulation of helicase activity	3/204	12/18800	0.000257683	0.00155291	0.000845291	MSH2/TP53/SIRT1	3
BP	GO:0051573	negative regulation of histone H3-K9 methylation	3/204	12/18800	0.000257683	0.00155291	0.000845291	KDM1A/SMARCB1/SIRT1	3
BP	GO:0061309	cardiac neural crest cell development involved in outflow tract morphogenesis	3/204	12/18800	0.000257683	0.00155291	0.000845291	HAND2/HES1/TWIST1	3
BP	GO:0010575	positive regulation of vascular endothelial growth factor production	4/204	29/18800	0.000258465	0.00155291	0.000845291	GATA4/PTGS2/RORA/ARNT	4
BP	GO:0097421	liver regeneration	4/204	29/18800	0.000258465	0.00155291	0.000845291	HMOX1/MYC/CPT1A/EZH2	4
BP	GO:0007548	sex differentiation	11/204	281/18800	0.000260348	0.00156166	0.000850052	GATA3/GATA4/AGO4/HSD17B4/MYC/FOXO3/MSH2/CBX2/ESR1/SMAD4/SIRT1	11
BP	GO:0002703	regulation of leukocyte mediated immunity	10/204	236/18800	0.000264521	0.00158409	0.000862262	GATA2/GATA3/PAXIP1/PPP3CB/HMGB1/HMOX1/FOXP3/NOS2/MSH2/TBX21	10
BP	GO:0019319	hexose biosynthetic process	6/204	82/18800	0.000267631	0.00159748	0.000869548	WDR5/PPARA/KAT2B/ATF3/EP300/SIRT1	6
BP	GO:2001021	negative regulation of response to DNA damage stimulus	6/204	82/18800	0.000267631	0.00159748	0.000869548	KDM1A/SNAI2/SNAI1/CD44/TWIST1/SIRT1	6
BP	GO:0006383	transcription by RNA polymerase III	5/204	53/18800	0.000269264	0.0016046	0.000873425	POLR2K/POLR2L/GTF3A/CEBPA/MAF1	5
BP	GO:0002286	T cell activation involved in immune response	7/204	116/18800	0.00027456	0.0016335	0.000889154	IRF4/GATA3/HMGB1/FOXP3/TBX21/TP53/RORA	7
MF	GO:0097677	STAT family protein binding	3/204	12/18410	0.000273989	0.00142332	0.000902683	PPARG/CEBPA/EP300	3
BP	GO:0019221	cytokine-mediated signaling pathway	15/204	486/18800	0.000283841	0.00168597	0.000917716	IRF5/IRF3/PIAS3/IRF1/PPARG/FOXO3/CD44/CEBPA/TP53/EGR1/SMAD4/SIRT1/NOTCH1/NR1H3/APOA1	15
BP	GO:0002366	leukocyte activation involved in immune response	11/204	285/18800	0.000293774	0.00173591	0.000944898	IRF4/GATA2/GATA3/PAXIP1/HMGB1/HMOX1/FOXP3/MSH2/TBX21/TP53/RORA	11
BP	GO:0032496	response to lipopolysaccharide	12/204	333/18800	0.000293849	0.00173591	0.000944898	IRF3/PTGS2/HDAC2/JUND/HMGB1/FOXP3/NOS2/MEF2C/FOS/MAPK14/NOTCH1/NR1H3	12
BP	GO:0006360	transcription by RNA polymerase I	5/204	54/18800	0.000294149	0.00173591	0.000944898	POLR2K/POLR2L/MAF1/SMARCB1/SMARCA4	5
BP	GO:0014888	striated muscle adaptation	5/204	54/18800	0.000294149	0.00173591	0.000944898	PPARG/PPP3CA/EZH2/SMAD3/NPPA	5
BP	GO:0051123	RNA polymerase II preinitiation complex assembly	4/204	30/18800	0.00029571	0.00174231	0.000948382	GTF2B/HMGB1/TP53/ESR1	4
BP	GO:0043393	regulation of protein binding	9/204	196/18800	0.000297828	0.00175196	0.000953635	RAN/GTF2F1/PPARA/HDAC5/KDM1A/TERT/TCF7L2/FKBP1A/EP300	9
BP	GO:0035050	embryonic heart tube development	6/204	84/18800	0.000305158	0.00178931	0.00097397	GATA4/HAND2/HES1/MEF2C/SMAD3/NOTCH1	6
BP	GO:1900182	positive regulation of protein localization to nucleus	6/204	84/18800	0.000305158	0.00178931	0.00097397	RAN/PTGS2/HDAC3/TERT/MAPK14/SMAD3	6
CC	GO:0071339	MLL1 complex	4/204	31/19594	0.00028798	0.00141051	0.000983648	RBBP5/WDR5/ASH2L/RNF2	4
CC	GO:0042627	chylomicron	3/204	13/19594	0.000294487	0.00141354	0.000985756	LPL/APOA2/APOA1	3
BP	GO:0042113	B cell activation	12/204	336/18800	0.000318707	0.00186576	0.00101558	PAXIP1/HDAC5/FOXP3/SP3/MSH2/YY1/NFATC2/MEF2C/TBX21/EZH2/TP53/EP300	12
BP	GO:0043470	regulation of carbohydrate catabolic process	5/204	55/18800	0.00032074	0.00187301	0.00101953	PPARA/MYC/TP53/EP300/ARNT	5
BP	GO:0006304	DNA modification	7/204	119/18800	0.000320971	0.00187301	0.00101953	GATA3/GATAD2A/MYC/MBD3/MTA2/EZH2/FOS	7
MF	GO:0032452	histone demethylase activity	4/204	30/18410	0.000320072	0.00162062	0.00102781	KDM1A/KDM2B/KDM6A/KDM6B	4
MF	GO:0140457	protein demethylase activity	4/204	30/18410	0.000320072	0.00162062	0.00102781	KDM1A/KDM2B/KDM6A/KDM6B	4
BP	GO:0046889	positive regulation of lipid biosynthetic process	6/204	85/18800	0.000325406	0.00189071	0.00102916	POR/PTGS2/PPARA/CREB1/NR1H3/APOA1	6
BP	GO:0098586	cellular response to virus	6/204	85/18800	0.000325406	0.00189071	0.00102916	IRF3/POU2F2/ATF2/MAPK14/SMAD3/MAPK11	6
BP	GO:0045786	negative regulation of cell cycle	13/204	387/18800	0.000325556	0.00189071	0.00102916	RB1/GATA3/PTGS2/KAT2B/SOX2/ATF2/MSH2/CEBPA/EZH2/TP53/MAPK14/MAPK12/SIRT1	13
BP	GO:0002263	cell activation involved in immune response	11/204	289/18800	0.00033075	0.00191473	0.00104224	IRF4/GATA2/GATA3/PAXIP1/HMGB1/HMOX1/FOXP3/MSH2/TBX21/TP53/RORA	11
BP	GO:0007183	SMAD protein complex assembly	3/204	13/18800	0.000332313	0.00191473	0.00104224	FKBP1A/SMAD4/SMAD3	3
BP	GO:0010745	negative regulation of macrophage derived foam cell differentiation	3/204	13/18800	0.000332313	0.00191473	0.00104224	PPARA/PPARG/NR1H3	3
BP	GO:0071888	macrophage apoptotic process	3/204	13/18800	0.000332313	0.00191473	0.00104224	IRF3/MEF2C/SIRT1	3
BP	GO:1905064	negative regulation of vascular associated smooth muscle cell differentiation	3/204	13/18800	0.000332313	0.00191473	0.00104224	NFATC1/NFATC2/NFATC3	3
BP	GO:0022408	negative regulation of cell-cell adhesion	9/204	199/18800	0.00033304	0.0019159	0.00104287	IRF1/PPARA/HMGB1/FOXP3/TBX21/RUNX1/CBFB/NOTCH1/APOA1	9
BP	GO:0051960	regulation of nervous system development	14/204	440/18800	0.00033385	0.00191754	0.00104376	PPP3CA/HDAC1/HDAC2/HES1/LIN28A/KDM1A/HOXB3/MYC/EZH2/TP53/REST/EGR2/NOTCH1/NR2E1	14
BP	GO:0043488	regulation of mRNA stability	8/204	158/18800	0.000336081	0.00192456	0.00104759	POLR2G/POLR2D/TNRC6C/DHX9/MOV10/TNRC6A/TNRC6B/MAPK14	8
BP	GO:0061311	cell surface receptor signaling pathway involved in heart development	4/204	31/18800	0.000336653	0.00192456	0.00104759	HAND2/SNAI2/SNAI1/NOTCH1	4
BP	GO:0140718	facultative heterochromatin assembly	4/204	31/18800	0.000336653	0.00192456	0.00104759	HDAC1/KDM1A/MBD3/SIRT1	4
BP	GO:1901361	organic cyclic compound catabolic process	15/204	494/18800	0.000337339	0.00192491	0.00104778	AGO1/AGO3/AGO4/POLR2G/POLR2D/LIN28A/HMOX2/HMOX1/TNRC6C/NFE2L2/DHX9/MOV10/TNRC6A/TNRC6B/MAPK14	15
BP	GO:0090100	positive regulation of transmembrane receptor protein serine/threonine kinase signaling pathway	7/204	120/18800	0.000337768	0.00192491	0.00104778	GATA4/PPARG/HES1/CREBBP/SMAD4/EP300/NOTCH1	7
CC	GO:0044665	MLL1/2 complex	4/204	32/19594	0.000326454	0.00153626	0.00107134	RBBP5/WDR5/ASH2L/RNF2	4
BP	GO:0046364	monosaccharide biosynthetic process	6/204	86/18800	0.000346693	0.00196962	0.00107212	WDR5/PPARA/KAT2B/ATF3/EP300/SIRT1	6
BP	GO:1904705	regulation of vascular associated smooth muscle cell proliferation	6/204	86/18800	0.000346693	0.00196962	0.00107212	JUN/PPARG/HMOX1/TERT/MEF2D/MEF2C	6
BP	GO:0010332	response to gamma radiation	5/204	56/18800	0.000349112	0.00198029	0.00107792	GATA3/KDM1A/MYC/TP53/EGR1	5
BP	GO:0022409	positive regulation of cell-cell adhesion	11/204	291/18800	0.000350661	0.00198292	0.00107935	GATA3/HES1/HMGB1/FOXP3/SOX2/FOXO3/CD44/RUNX1/FOXA1/CBFB/ETS1	11
BP	GO:0042063	gliogenesis	11/204	291/18800	0.000350661	0.00198292	0.00107935	HDAC1/HDAC2/HES1/LIN28A/MYC/SOX2/SUZ12/EZH2/EGR2/NOTCH1/NR2E1	11
BP	GO:0000956	nuclear-transcribed mRNA catabolic process	7/204	121/18800	0.000355263	0.00200583	0.00109183	AGO1/POLR2G/POLR2D/TNRC6C/DHX9/TNRC6A/TNRC6B	7
BP	GO:0002285	lymphocyte activation involved in immune response	9/204	201/18800	0.000358374	0.00202028	0.00109969	IRF4/GATA3/PAXIP1/HMGB1/FOXP3/MSH2/TBX21/TP53/RORA	9
BP	GO:0009267	cellular response to starvation	8/204	160/18800	0.000365725	0.00205854	0.00112052	PPARA/NFE2L2/ATF3/FOXO3/ATF2/TP53/TNRC6A/SIRT1	8
BP	GO:0035278	miRNA-mediated gene silencing by inhibition of translation	6/204	87/18800	0.000369053	0.00206772	0.00112551	AGO1/AGO3/AGO4/TNRC6C/TNRC6A/TNRC6B	6
BP	GO:1901216	positive regulation of neuron death	6/204	87/18800	0.000369053	0.00206772	0.00112551	FOXO3/ATF2/TP53/REST/FOS/EGR1	6
BP	GO:1990874	vascular associated smooth muscle cell proliferation	6/204	87/18800	0.000369053	0.00206772	0.00112551	JUN/PPARG/HMOX1/TERT/MEF2D/MEF2C	6
BP	GO:0030219	megakaryocyte differentiation	5/204	57/18800	0.000379342	0.00210069	0.00114346	RCOR1/GATA2/SP3/MEF2C/EP300	5
BP	GO:0032608	interferon-beta production	5/204	57/18800	0.000379342	0.00210069	0.00114346	IRF5/IRF3/IRF1/DHX9/YY1	5
BP	GO:0032648	regulation of interferon-beta production	5/204	57/18800	0.000379342	0.00210069	0.00114346	IRF5/IRF3/IRF1/DHX9/YY1	5
BP	GO:0042306	regulation of protein import into nucleus	5/204	57/18800	0.000379342	0.00210069	0.00114346	RAN/PTGS2/HDAC3/MAPK14/SMAD3	5
BP	GO:0098781	ncRNA transcription	5/204	57/18800	0.000379342	0.00210069	0.00114346	POLR2L/GTF3A/TP53/SMARCB1/SMARCA4	5
BP	GO:0010743	regulation of macrophage derived foam cell differentiation	4/204	32/18800	0.0003815	0.00210069	0.00114346	LPL/PPARA/PPARG/NR1H3	4
BP	GO:0016577	histone demethylation	4/204	32/18800	0.0003815	0.00210069	0.00114346	KDM1A/KDM2B/KDM6A/KDM6B	4
BP	GO:0034367	protein-containing complex remodeling	4/204	32/18800	0.0003815	0.00210069	0.00114346	LPL/GTF2E1/APOA2/APOA1	4
BP	GO:0046320	regulation of fatty acid oxidation	4/204	32/18800	0.0003815	0.00210069	0.00114346	PPARA/TWIST1/CPT1A/FABP1	4
BP	GO:0060914	heart formation	4/204	32/18800	0.0003815	0.00210069	0.00114346	HAND2/HES1/MEF2C/NOTCH1	4
BP	GO:0071168	protein localization to chromatin	4/204	32/18800	0.0003815	0.00210069	0.00114346	RB1/MSH2/EZH2/ESR1	4
BP	GO:0045785	positive regulation of cell adhesion	14/204	446/18800	0.000382378	0.00210069	0.00114346	GATA3/PPP3CA/HES1/HMGB1/FOXP3/SOX2/FOXO3/CD44/RUNX1/FOXA1/CBFB/SMAD3/ETS1/APOA1	14
BP	GO:0071375	cellular response to peptide hormone stimulus	11/204	294/18800	0.000382414	0.00210069	0.00114346	LPL/RB1/POR/PPARG/HDAC5/KAT2B/MYC/SP1/NFE2L2/SMARCC1/SIRT1	11
BP	GO:0010906	regulation of glucose metabolic process	7/204	123/18800	0.00039243	0.00214924	0.00116989	WDR5/PPARA/KAT2B/TP53/RORA/EP300/SIRT1	7
BP	GO:0032355	response to estradiol	7/204	123/18800	0.00039243	0.00214924	0.00116989	PTGS2/MYC/MBD3/NCOA3/EZH2/FOXA1/ESR1	7
BP	GO:1903037	regulation of leukocyte cell-cell adhesion	12/204	344/18800	0.000393882	0.00215397	0.00117246	GATA3/IRF1/PPARA/HES1/HMGB1/FOXP3/FOXO3/CD44/TBX21/RUNX1/CBFB/ETS1	12
BP	GO:0030509	BMP signaling pathway	8/204	162/18800	0.000397466	0.00217032	0.00118136	GATA4/PPARG/HES1/ATF2/EGR1/SMAD4/SMAD3/NOTCH1	8
CC	GO:0005669	transcription factor TFIID complex	4/204	33/19594	0.000368475	0.00170065	0.00118598	GTF2A1/GTF2B/GTF2E1/GTF2F1	4
BP	GO:0021700	developmental maturation	11/204	296/18800	0.000404897	0.0022076	0.00120165	RB1/GATA2/GATA3/PPARG/HES1/KDM1A/FOXO3/CEBPA/FOXA1/CBFB/ELSPBP1	11
BP	GO:0045604	regulation of epidermal cell differentiation	5/204	58/18800	0.000411509	0.00223378	0.0012159	HES1/HOXA7/NCOA3/EZH2/NOTCH1	5
BP	GO:0060038	cardiac muscle cell proliferation	5/204	58/18800	0.000411509	0.00223378	0.0012159	MEF2C/RUNX1/MAPK14/MAPK11/NOTCH1	5
BP	GO:0072329	monocarboxylic acid catabolic process	7/204	124/18800	0.000412145	0.00223378	0.0012159	PPARA/HSD17B4/ACOX1/TWIST1/CPT1A/FABP1/EHHADH	7
BP	GO:1903313	positive regulation of mRNA metabolic process	7/204	124/18800	0.000412145	0.00223378	0.0012159	POLR2G/POLR2D/TNRC6C/DHX9/MOV10/TNRC6A/TNRC6B	7
BP	GO:0032869	cellular response to insulin stimulus	9/204	205/18800	0.000413827	0.00223473	0.00121642	LPL/RB1/PPARG/HDAC5/KAT2B/MYC/SP1/SMARCC1/SIRT1	9
BP	GO:0044703	multi-organism reproductive process	9/204	205/18800	0.000413827	0.00223473	0.00121642	IGFBP7/PTGS2/JUNB/SP3/FOS/FOSB/FOSL1/ESR1/NPPA	9
BP	GO:0007568	aging	8/204	163/18800	0.000414156	0.00223473	0.00121642	PTGS2/PPP3CA/JUND/NFE2L2/MBD3/FOXO3/FOS/SMAD4	8
MF	GO:0030374	nuclear receptor coactivator activity	5/204	56/18410	0.000384025	0.00192012	0.00121776	KDM1A/NCOA6/NCOA3/NCOA1/ETS1	5
BP	GO:0003207	cardiac chamber formation	3/204	14/18800	0.000419569	0.00224734	0.00122329	HAND2/MEF2C/NOTCH1	3
BP	GO:0043374	CD8-positive, alpha-beta T cell differentiation	3/204	14/18800	0.000419569	0.00224734	0.00122329	IRF1/RUNX1/CBFB	3
BP	GO:0043922	negative regulation by host of viral transcription	3/204	14/18800	0.000419569	0.00224734	0.00122329	JUN/HDAC1/REST	3
BP	GO:0071236	cellular response to antibiotic	3/204	14/18800	0.000419569	0.00224734	0.00122329	MEF2C/EZH2/TP53	3
BP	GO:1905203	regulation of connective tissue replacement	3/204	14/18800	0.000419569	0.00224734	0.00122329	PPARG/PPP3CA/RUNX1	3
BP	GO:2000351	regulation of endothelial cell apoptotic process	5/204	59/18800	0.000445691	0.00238376	0.00129754	GATA2/GATA3/TERT/NFE2L2/FOXO3	5
BP	GO:0051100	negative regulation of binding	8/204	165/18800	0.000449248	0.00239927	0.00130599	JUN/GTF2F1/HAND2/PPARA/PPP3CA/HDAC2/KDM1A/HMOX1	8
MF	GO:0043175	RNA polymerase core enzyme binding	5/204	57/18410	0.000417201	0.00206025	0.00130663	GTF2B/AGO1/NCOA3/DHX9/MAF1	5
CC	GO:1902555	endoribonuclease complex	4/204	34/19594	0.000414225	0.00187573	0.00130808	AGO1/AGO3/AGO4/DHX9	4
BP	GO:0045666	positive regulation of neuron differentiation	6/204	91/18800	0.000470007	0.00250282	0.00136235	GATA2/LIN28A/MEF2C/NCOA1/REST/FOXA1	6
BP	GO:0072080	nephron tubule development	6/204	91/18800	0.000470007	0.00250282	0.00136235	GATA3/HES1/MYC/MEF2C/SMAD4/NOTCH1	6
BP	GO:1901215	negative regulation of neuron death	9/204	209/18800	0.000476166	0.00253193	0.00137819	JUN/PPARA/KDM2B/HMOX1/TERT/MSH2/MEF2C/REST/SIRT1	9
MF	GO:0071837	HMG box domain binding	3/204	14/18410	0.000445968	0.00217545	0.00137969	GATA3/SP1/EGR2	3
BP	GO:0016447	somatic recombination of immunoglobulin gene segments	5/204	60/18800	0.00048197	0.00254259	0.001384	PAXIP1/FOXP3/MSH2/YY1/TBX21	5
BP	GO:0046324	regulation of glucose import	5/204	60/18800	0.00048197	0.00254259	0.001384	MYC/TERT/NFE2L2/MEF2A/MAPK14	5
BP	GO:0001655	urogenital system development	12/204	352/18800	0.000483547	0.00254259	0.001384	GATA2/GATA3/HES1/LIN28A/MYC/MEF2C/FOXA1/ESR1/EGR1/SMAD4/SMAD3/NOTCH1	12
BP	GO:0006482	protein demethylation	4/204	34/18800	0.00048374	0.00254259	0.001384	KDM1A/KDM2B/KDM6A/KDM6B	4
BP	GO:0008214	protein dealkylation	4/204	34/18800	0.00048374	0.00254259	0.001384	KDM1A/KDM2B/KDM6A/KDM6B	4
BP	GO:0009303	rRNA transcription	4/204	34/18800	0.00048374	0.00254259	0.001384	GTF3A/TP53/SMARCB1/SMARCA4	4
BP	GO:0034405	response to fluid shear stress	4/204	34/18800	0.00048374	0.00254259	0.001384	PTGS2/HDAC3/NFE2L2/MEF2C	4
BP	GO:2000352	negative regulation of endothelial cell apoptotic process	4/204	34/18800	0.00048374	0.00254259	0.001384	GATA2/GATA3/TERT/NFE2L2	4
CC	GO:0048188	Set1C/COMPASS complex	3/204	15/19594	0.000461355	0.00205047	0.00142993	RBBP5/WDR5/ASH2L	3
BP	GO:0010889	regulation of sequestering of triglyceride	3/204	15/18800	0.000520279	0.00270815	0.00147412	LPL/PPARA/PPARG	3
BP	GO:0060766	negative regulation of androgen receptor signaling pathway	3/204	15/18800	0.000520279	0.00270815	0.00147412	HDAC1/SMARCA4/SIRT1	3
BP	GO:0061307	cardiac neural crest cell differentiation involved in heart development	3/204	15/18800	0.000520279	0.00270815	0.00147412	HAND2/HES1/TWIST1	3
BP	GO:0061308	cardiac neural crest cell development involved in heart development	3/204	15/18800	0.000520279	0.00270815	0.00147412	HAND2/HES1/TWIST1	3
BP	GO:1902166	negative regulation of intrinsic apoptotic signaling pathway in response to DNA damage by p53 class mediator	3/204	15/18800	0.000520279	0.00270815	0.00147412	KDM1A/CD44/SIRT1	3
BP	GO:0007162	negative regulation of cell adhesion	11/204	305/18800	0.000520304	0.00270815	0.00147412	IRF1/PPARA/HMGB1/HOXA7/FOXP3/SNAI2/TBX21/RUNX1/CBFB/NOTCH1/APOA1	11
BP	GO:1904589	regulation of protein import	5/204	61/18800	0.000520428	0.00270815	0.00147412	RAN/PTGS2/HDAC3/MAPK14/SMAD3	5
BP	GO:0008544	epidermis development	12/204	355/18800	0.00052134	0.00270904	0.0014746	IRF6/PPARA/HDAC1/HDAC2/HES1/HOXA7/NCOA3/SNAI1/EZH2/FOSL2/SMAD4/NOTCH1	12
BP	GO:0071398	cellular response to fatty acid	4/204	35/18800	0.000541554	0.00280212	0.00152526	LPL/HES1/CPT1A/SMARCD1	4
BP	GO:0090050	positive regulation of cell migration involved in sprouting angiogenesis	4/204	35/18800	0.000541554	0.00280212	0.00152526	GATA2/PTGS2/HDAC7/HMOX1	4
BP	GO:2000036	regulation of stem cell population maintenance	4/204	35/18800	0.000541554	0.00280212	0.00152526	KDM2B/MYC/NCOA3/REST	4
BP	GO:0044706	multi-multicellular organism process	9/204	213/18800	0.000546026	0.00282126	0.00153569	IGFBP7/PTGS2/JUNB/SP3/FOS/FOSB/FOSL1/ESR1/NPPA	9
BP	GO:0043487	regulation of RNA stability	8/204	170/18800	0.000547639	0.0028256	0.00153805	POLR2G/POLR2D/TNRC6C/DHX9/MOV10/TNRC6A/TNRC6B/MAPK14	8
BP	GO:0061326	renal tubule development	6/204	94/18800	0.000558917	0.00287972	0.00156751	GATA3/HES1/MYC/MEF2C/SMAD4/NOTCH1	6
MF	GO:0016810	hydrolase activity, acting on carbon-nitrogen (but not peptide) bonds	7/204	126/18410	0.000513747	0.00247589	0.00157024	HDAC1/HDAC2/HDAC3/HDAC5/HDAC7/MTA2/SIRT1	7
BP	GO:2000736	regulation of stem cell differentiation	5/204	62/18800	0.000561147	0.00288714	0.00157154	GATA4/HES1/NFE2L2/REST/NOTCH1	5
BP	GO:0060828	regulation of canonical Wnt signaling pathway	10/204	261/18800	0.000584309	0.00300208	0.00163411	HDAC1/SOX2/FOXO3/NKD1/SNAI2/TCF7L2/MAPK14/EGR1/SMAD3/NOTCH1	10
BP	GO:0019439	aromatic compound catabolic process	14/204	466/18800	0.000590168	0.00302793	0.00164818	AGO1/AGO3/AGO4/POLR2G/POLR2D/LIN28A/HMOX2/HMOX1/TNRC6C/DHX9/MOV10/TNRC6A/TNRC6B/MAPK14	14
BP	GO:0014033	neural crest cell differentiation	6/204	95/18800	0.000591285	0.0030294	0.00164898	HAND2/HES1/SNAI2/TWIST1/MEF2C/SMAD4	6
BP	GO:0030851	granulocyte differentiation	4/204	36/18800	0.000604114	0.00307837	0.00167563	GATA2/SP3/CEBPA/RUNX1	4
BP	GO:0042789	mRNA transcription by RNA polymerase II	4/204	36/18800	0.000604114	0.00307837	0.00167563	PPARG/ATF2/NCOA1/NR1H3	4
BP	GO:0032615	interleukin-12 production	5/204	63/18800	0.000604212	0.00307837	0.00167563	IRF5/IRF1/HMGB1/MAPK14/MAPK11	5
BP	GO:0032655	regulation of interleukin-12 production	5/204	63/18800	0.000604212	0.00307837	0.00167563	IRF5/IRF1/HMGB1/MAPK14/MAPK11	5
BP	GO:0002822	regulation of adaptive immune response based on somatic recombination of immune receptors built from immunoglobulin superfamily domains	8/204	173/18800	0.000614593	0.00312254	0.00169968	GATA3/PAXIP1/PPP3CB/HMGB1/FOXP3/MSH2/MEF2C/TBX21	8
BP	GO:0061013	regulation of mRNA catabolic process	8/204	173/18800	0.000614593	0.00312254	0.00169968	POLR2G/POLR2D/TNRC6C/DHX9/MOV10/TNRC6A/TNRC6B/MAPK14	8
BP	GO:0001708	cell fate specification	6/204	96/18800	0.00062509	0.00316706	0.00172391	POU5F1/SOX2/MYL2/TBX21/FOXA1/NOTCH1	6
BP	GO:0030316	osteoclast differentiation	6/204	96/18800	0.00062509	0.00316706	0.00172391	PIAS3/JUNB/CREB1/MAFB/FOS/MAPK14	6
BP	GO:0001558	regulation of cell growth	13/204	415/18800	0.00062856	0.00318024	0.00173108	RBBP7/RB1/IGFBP7/PPARA/KDM2B/CSNK2A1/MYL2/YY1/TP53/SMARCA4/SMAD4/SMAD3/SIRT1	13
BP	GO:0001818	negative regulation of cytokine production	12/204	363/18800	0.000634483	0.00320515	0.00174464	GATA3/PPARA/HDAC7/HMGB1/HMOX1/FOXP3/TWIST1/YY1/TBX21/EZH2/APOA2/APOA1	12
BP	GO:0035067	negative regulation of histone acetylation	3/204	16/18800	0.000635239	0.00320515	0.00174464	FOXP3/TWIST1/SIRT1	3
BP	GO:0060070	canonical Wnt signaling pathway	11/204	313/18800	0.000644857	0.00324523	0.00176646	GATA3/HDAC1/SOX2/FOXO3/NKD1/SNAI2/TCF7L2/MAPK14/EGR1/SMAD3/NOTCH1	11
BP	GO:0010001	glial cell differentiation	9/204	218/18800	0.000644959	0.00324523	0.00176646	HDAC1/HDAC2/HES1/LIN28A/SOX2/SUZ12/EGR2/NOTCH1/NR2E1	9
BP	GO:0001947	heart looping	5/204	64/18800	0.000649709	0.00326463	0.00177702	GATA4/HAND2/MEF2C/SMAD3/NOTCH1	5
MF	GO:0051213	dioxygenase activity	6/204	93/18410	0.000588876	0.00280417	0.00177843	POR/PTGS2/KDM2B/KDM6A/KDM6B/ASPH	6
BP	GO:0032642	regulation of chemokine production	6/204	97/18800	0.000660375	0.00330912	0.00180124	LPL/HMGB1/HMOX1/SNAI2/TWIST1/EGR1	6
BP	GO:0032755	positive regulation of interleukin-6 production	6/204	97/18800	0.000660375	0.00330912	0.00180124	LPL/POU2F2/HMGB1/DHX9/NOS2/TWIST1	6
BP	GO:0006694	steroid biosynthetic process	8/204	175/18800	0.000662792	0.00331215	0.00180289	POR/IGFBP7/SNAI2/SNAI1/REST/EGR1/SIRT1/APOA1	8
BP	GO:0007254	JNK cascade	8/204	175/18800	0.000662792	0.00331215	0.00180289	HDAC3/HMGB1/ATF2/COPS5/MECOM/SMAD3/MAPK10/NPPA	8
BP	GO:0003161	cardiac conduction system development	4/204	37/18800	0.000671634	0.00334718	0.00182195	GATA4/SMAD4/NOTCH1/NPPA	4
BP	GO:0046326	positive regulation of glucose import	4/204	37/18800	0.000671634	0.00334718	0.00182195	TERT/NFE2L2/MEF2A/MAPK14	4
BP	GO:0032602	chemokine production	6/204	98/18800	0.000697183	0.00345364	0.0018799	LPL/HMGB1/HMOX1/SNAI2/TWIST1/EGR1	6
BP	GO:0042632	cholesterol homeostasis	6/204	98/18800	0.000697183	0.00345364	0.0018799	LPL/RORA/SIRT1/NR1H3/APOA2/APOA1	6
BP	GO:0001756	somitogenesis	5/204	65/18800	0.000697723	0.00345364	0.0018799	TP53/SMAD4/SMAD3/EP300/NOTCH1	5
BP	GO:0045682	regulation of epidermis development	5/204	65/18800	0.000697723	0.00345364	0.0018799	HES1/HOXA7/NCOA3/EZH2/NOTCH1	5
BP	GO:0072577	endothelial cell apoptotic process	5/204	65/18800	0.000697723	0.00345364	0.0018799	GATA2/GATA3/TERT/NFE2L2/FOXO3	5
BP	GO:0031348	negative regulation of defense response	10/204	268/18800	0.000716591	0.00354223	0.00192813	RB1/GATA3/PPARA/PPARG/FOXP3/RORA/MAPK14/SMAD3/NR1H3/APOA1	10
MF	GO:0008168	methyltransferase activity	9/204	214/18410	0.000655022	0.00308246	0.00195493	RBBP5/WDR5/KMT2D/KMT2C/ASH2L/SUZ12/MECOM/EED/EZH2	9
BP	GO:0055092	sterol homeostasis	6/204	99/18800	0.00073556	0.00363108	0.00197649	LPL/RORA/SIRT1/NR1H3/APOA2/APOA1	6
MF	GO:0030275	LRR domain binding	3/204	16/18410	0.000674978	0.00313943	0.00199106	JDP2/POLR2J/ATF2	3
BP	GO:0045191	regulation of isotype switching	4/204	38/18800	0.000744329	0.00366941	0.00199735	PAXIP1/FOXP3/MSH2/TBX21	4
BP	GO:0006474	N-terminal protein amino acid acetylation	3/204	17/18800	0.000765215	0.00375212	0.00204238	KAT2B/CREBBP/EP300	3
BP	GO:0035518	histone H2A monoubiquitination	3/204	17/18800	0.000765215	0.00375212	0.00204238	KDM2B/RNF2/RING1	3
BP	GO:1900034	regulation of cellular response to heat	3/204	17/18800	0.000765215	0.00375212	0.00204238	CREBBP/EP300/SIRT1	3
BP	GO:1902165	regulation of intrinsic apoptotic signaling pathway in response to DNA damage by p53 class mediator	3/204	17/18800	0.000765215	0.00375212	0.00204238	KDM1A/CD44/SIRT1	3
BP	GO:0051251	positive regulation of lymphocyte activation	12/204	371/18800	0.000767573	0.00375864	0.00204592	GATA3/PAXIP1/HES1/HMGB1/FOXP3/FOXO3/MSH2/NFATC2/MEF2C/TBX21/RUNX1/CBFB	12
BP	GO:0060348	bone development	9/204	225/18800	0.000807658	0.00394963	0.00214988	POR/ATF2/TWIST1/MEF2D/MEF2C/TP53/MAPK14/EP300/MAPK11	9
BP	GO:0032570	response to progesterone	4/204	39/18800	0.000822413	0.0040057	0.0021804	FOS/FOSB/FOSL1/NR1H3	4
BP	GO:0032728	positive regulation of interferon-beta production	4/204	39/18800	0.000822413	0.0040057	0.0021804	IRF5/IRF3/IRF1/DHX9	4
BP	GO:0051567	histone H3-K9 methylation	4/204	39/18800	0.000822413	0.0040057	0.0021804	KDM1A/MECOM/SMARCB1/SIRT1	4
BP	GO:0008584	male gonad development	7/204	140/18800	0.000850352	0.00411981	0.00224252	GATA3/GATA4/AGO4/HSD17B4/MSH2/ESR1/SMAD4	7
BP	GO:0050768	negative regulation of neurogenesis	7/204	140/18800	0.000850352	0.00411981	0.00224252	PPP3CA/HES1/LIN28A/TP53/REST/NOTCH1/NR2E1	7
BP	GO:0072073	kidney epithelium development	7/204	140/18800	0.000850352	0.00411981	0.00224252	GATA3/HES1/MYC/MEF2C/SMAD4/SMAD3/NOTCH1	7
BP	GO:1903322	positive regulation of protein modification by small protein conjugation or removal	7/204	140/18800	0.000850352	0.00411981	0.00224252	PIAS3/PAXIP1/HDAC3/KDM1A/MTA1/FKBP1A/ARNT	7
BP	GO:0061371	determination of heart left/right asymmetry	5/204	68/18800	0.00085775	0.00415015	0.00225903	GATA4/HAND2/MEF2C/SMAD3/NOTCH1	5
BP	GO:0030900	forebrain development	12/204	376/18800	0.000862061	0.00416549	0.00226738	RAN/GATA2/HDAC1/HES1/KDM1A/KDM2B/MYC/SOX2/CREB1/EZH2/NOTCH1/NR2E1	12
BP	GO:0046546	development of primary male sexual characteristics	7/204	141/18800	0.000886696	0.00427432	0.00232662	GATA3/GATA4/AGO4/HSD17B4/MSH2/ESR1/SMAD4	7
BP	GO:0048705	skeletal system morphogenesis	9/204	228/18800	0.000886924	0.00427432	0.00232662	POR/HOXA7/HOXB3/ATF2/TWIST1/MEF2D/MEF2C/MAPK14/SMAD3	9
MF	GO:0016251	RNA polymerase II general transcription initiation factor activity	4/204	38/18410	0.000804502	0.00369522	0.00234355	GTF2A1/GTF2B/GTF2E1/GTF2F1	4
MF	GO:0000400	four-way junction DNA binding	3/204	17/18410	0.000812948	0.00369522	0.00234355	HMGB1/MSH2/YY1	3
BP	GO:0006641	triglyceride metabolic process	6/204	103/18800	0.00090566	0.00434953	0.00236756	LPL/CPT1A/SIRT1/NR1H3/APOA2/APOA1	6
BP	GO:0030513	positive regulation of BMP signaling pathway	4/204	40/18800	0.000906102	0.00434953	0.00236756	GATA4/HES1/SMAD4/NOTCH1	4
BP	GO:0048713	regulation of oligodendrocyte differentiation	4/204	40/18800	0.000906102	0.00434953	0.00236756	HDAC1/HDAC2/HES1/NOTCH1	4
BP	GO:0010612	regulation of cardiac muscle adaptation	3/204	18/18800	0.000910946	0.00434992	0.00236777	PPARG/PPP3CA/SMAD3	3
BP	GO:0030730	sequestering of triglyceride	3/204	18/18800	0.000910946	0.00434992	0.00236777	LPL/PPARA/PPARG	3
BP	GO:0097284	hepatocyte apoptotic process	3/204	18/18800	0.000910946	0.00434992	0.00236777	RB1/PPARA/ATF2	3
BP	GO:1903242	regulation of cardiac muscle hypertrophy in response to stress	3/204	18/18800	0.000910946	0.00434992	0.00236777	PPARG/PPP3CA/SMAD3	3
BP	GO:0016445	somatic diversification of immunoglobulins	5/204	69/18800	0.000916719	0.00436607	0.00237656	PAXIP1/FOXP3/MSH2/YY1/TBX21	5
BP	GO:0033344	cholesterol efflux	5/204	69/18800	0.000916719	0.00436607	0.00237656	PPARG/SIRT1/NR1H3/APOA2/APOA1	5
BP	GO:0030183	B cell differentiation	7/204	142/18800	0.000924254	0.00439623	0.00239298	HDAC5/SP3/MSH2/YY1/EZH2/TP53/EP300	7
BP	GO:0009913	epidermal cell differentiation	9/204	230/18800	0.000943199	0.00447468	0.00243568	IRF6/HDAC1/HDAC2/HES1/HOXA7/NCOA3/EZH2/FOSL2/NOTCH1	9
BP	GO:0042445	hormone metabolic process	9/204	230/18800	0.000943199	0.00447468	0.00243568	GATA3/POR/HSD17B4/TCF7L2/REST/FOXA1/ESR1/EGR1/ARNT	9
MF	GO:0005496	steroid binding	6/204	100/18410	0.000863929	0.00388283	0.00246253	RORA/ESR1/NR1H3/APOA2/APOA1/NR3C1	6
MF	GO:0008022	protein C-terminus binding	8/204	179/18410	0.000878815	0.00390584	0.00247713	PIAS3/PPARG/POLR2A/TERT/SP1/MSH2/EP300/SIRT1	8
BP	GO:2001056	positive regulation of cysteine-type endopeptidase activity	7/204	143/18800	0.000963056	0.00456296	0.00248374	PPARG/HMGB1/MYC/ASPH/REST/SMAD3/SIRT1	7
BP	GO:0007159	leukocyte cell-cell adhesion	12/204	381/18800	0.000966076	0.00457134	0.0024883	GATA3/IRF1/PPARA/HES1/HMGB1/FOXP3/FOXO3/CD44/TBX21/RUNX1/CBFB/ETS1	12
BP	GO:0045088	regulation of innate immune response	9/204	231/18800	0.000972405	0.0045894	0.00249813	IRF3/IRF1/PPARG/HMGB1/NFE2L2/DHX9/CREBBP/EP300/NR1H3	9
BP	GO:0046883	regulation of hormone secretion	9/204	231/18800	0.000972405	0.0045894	0.00249813	PPARG/PPP3CA/PPP3CB/NOS2/CPT1A/CREB1/TCF7L2/REST/SMAD4	9
BP	GO:0032722	positive regulation of chemokine production	5/204	70/18800	0.00097865	0.00461292	0.00251093	LPL/HMGB1/HMOX1/TWIST1/EGR1	5
BP	GO:0014014	negative regulation of gliogenesis	4/204	41/18800	0.000995613	0.00467477	0.0025446	HES1/LIN28A/NOTCH1/NR2E1	4
BP	GO:0021983	pituitary gland development	4/204	41/18800	0.000995613	0.00467477	0.0025446	GATA2/HES1/SOX2/CREB1	4
BP	GO:0060261	positive regulation of transcription initiation from RNA polymerase II promoter	4/204	41/18800	0.000995613	0.00467477	0.0025446	GTF2A1/PAXIP1/TP53/ESR1	4
BP	GO:1903038	negative regulation of leukocyte cell-cell adhesion	7/204	144/18800	0.00100313	0.00470402	0.00256052	IRF1/PPARA/HMGB1/FOXP3/TBX21/RUNX1/CBFB	7
MF	GO:0016741	transferase activity, transferring one-carbon groups	9/204	225/18410	0.000934777	0.00410891	0.00260591	RBBP5/WDR5/KMT2D/KMT2C/ASH2L/SUZ12/MECOM/EED/EZH2	9
BP	GO:0046879	hormone secretion	10/204	281/18800	0.00102775	0.0048133	0.00262	GATA3/PPARG/PPP3CA/PPP3CB/NOS2/CPT1A/CREB1/TCF7L2/REST/SMAD4	10
BP	GO:0006091	generation of precursor metabolites and energy	14/204	494/18800	0.00103697	0.00485028	0.00264013	LDHA/POR/PPARA/AKR7A2/ACOX1/MYC/ME1/ASPH/NOS2/MSH2/CEBPA/TP53/EP300/ARNT	14
BP	GO:0060411	cardiac septum morphogenesis	5/204	71/18800	0.00104364	0.0048668	0.00264912	GATA4/HES1/TP53/SMAD4/NOTCH1	5
BP	GO:0051961	negative regulation of nervous system development	7/204	145/18800	0.0010445	0.0048668	0.00264912	PPP3CA/HES1/LIN28A/TP53/REST/NOTCH1/NR2E1	7
BP	GO:0072006	nephron development	7/204	145/18800	0.0010445	0.0048668	0.00264912	GATA3/HES1/MYC/MEF2C/EGR1/SMAD4/NOTCH1	7
BP	GO:0006090	pyruvate metabolic process	6/204	106/18800	0.00105197	0.00489533	0.00266465	LDHA/PPARA/MYC/ME1/EP300/ARNT	6
MF	GO:0032451	demethylase activity	4/204	40/18410	0.000979005	0.00425655	0.00269955	KDM1A/KDM2B/KDM6A/KDM6B	4
BP	GO:0055003	cardiac myofibril assembly	3/204	19/18800	0.00107314	0.00496854	0.0027045	MYL2/MEF2A/SMAD4	3
BP	GO:0060039	pericardium development	3/204	19/18800	0.00107314	0.00496854	0.0027045	HAND2/SMAD3/NOTCH1	3
BP	GO:0097709	connective tissue replacement	3/204	19/18800	0.00107314	0.00496854	0.0027045	PPARG/PPP3CA/RUNX1	3
BP	GO:2001185	regulation of CD8-positive, alpha-beta T cell activation	3/204	19/18800	0.00107314	0.00496854	0.0027045	IRF1/RUNX1/CBFB	3
BP	GO:0106106	cold-induced thermogenesis	7/204	146/18800	0.00108721	0.00502094	0.00273303	IRF4/RB1/HDAC3/KDM1A/KDM6B/NOTCH1/NR1H3	7
BP	GO:0120161	regulation of cold-induced thermogenesis	7/204	146/18800	0.00108721	0.00502094	0.00273303	IRF4/RB1/HDAC3/KDM1A/KDM6B/NOTCH1/NR1H3	7
BP	GO:0010907	positive regulation of glucose metabolic process	4/204	42/18800	0.00109116	0.00502649	0.00273605	WDR5/PPARA/KAT2B/SIRT1	4
BP	GO:0031670	cellular response to nutrient	4/204	42/18800	0.00109116	0.00502649	0.00273605	LPL/HMOX1/SNAI2/NCOA1	4
MF	GO:0008094	ATP-dependent activity, acting on DNA	6/204	103/18410	0.0010083	0.00433678	0.00275043	RBBP4/DHX9/MSH2/CHD3/CHD4/SMARCA4	6
BP	GO:0014855	striated muscle cell proliferation	5/204	72/18800	0.00111177	0.005115	0.00278422	MEF2C/RUNX1/MAPK14/MAPK11/NOTCH1	5
BP	GO:0032732	positive regulation of interleukin-1 production	5/204	73/18800	0.00118315	0.00543654	0.00295925	LPL/HDAC2/HMGB1/EGR1/SMAD3	5
BP	GO:0001709	cell fate determination	4/204	43/18800	0.00119296	0.00546786	0.0029763	GATA2/GATA3/HES1/MEF2C	4
BP	GO:0051150	regulation of smooth muscle cell differentiation	4/204	43/18800	0.00119296	0.00546786	0.0029763	NFATC1/NFATC2/NFATC3/SIRT1	4
BP	GO:0010952	positive regulation of peptidase activity	8/204	192/18800	0.00120813	0.00553043	0.00301035	PPARG/HMGB1/MYC/ASPH/REST/SMAD3/MAPK12/SIRT1	8
BP	GO:0032984	protein-containing complex disassembly	9/204	239/18800	0.00123348	0.00563945	0.0030697	MYC/ASPH/SMARCE1/SMARCC2/SMARCD1/SMARCC1/SMARCB1/SMARCA4/ARID1A	9
BP	GO:0002695	negative regulation of leukocyte activation	8/204	193/18800	0.00124888	0.00569774	0.00310142	IRF1/HMGB1/HMOX1/FOXP3/TBX21/RUNX1/CBFB/NR1H3	8
BP	GO:0032495	response to muramyl dipeptide	3/204	20/18800	0.00125247	0.00569774	0.00310142	IRF5/MAPK14/NOTCH1	3
BP	GO:0043373	CD4-positive, alpha-beta T cell lineage commitment	3/204	20/18800	0.00125247	0.00569774	0.00310142	IRF4/FOXP3/TBX21	3
BP	GO:0043586	tongue development	3/204	20/18800	0.00125247	0.00569774	0.00310142	HAND2/HDAC1/HDAC2	3
BP	GO:0031349	positive regulation of defense response	10/204	289/18800	0.00126899	0.00576569	0.00313841	LPL/IRF3/PTGS2/HMGB1/DHX9/CEBPA/MEF2C/CREBBP/EP300/ETS1	10
BP	GO:0010675	regulation of cellular carbohydrate metabolic process	7/204	150/18800	0.00127192	0.00577184	0.00314176	WDR5/PPARA/KAT2B/TP53/RORA/EP300/SIRT1	7
BP	GO:0010828	positive regulation of glucose transmembrane transport	4/204	44/18800	0.00130123	0.00587977	0.00320051	TERT/NFE2L2/MEF2A/MAPK14	4
BP	GO:0045981	positive regulation of nucleotide metabolic process	4/204	44/18800	0.00130123	0.00587977	0.00320051	PPARA/MYC/NOS2/ARNT	4
BP	GO:1900544	positive regulation of purine nucleotide metabolic process	4/204	44/18800	0.00130123	0.00587977	0.00320051	PPARA/MYC/NOS2/ARNT	4
BP	GO:0009914	hormone transport	10/204	290/18800	0.00130214	0.00587977	0.00320051	GATA3/PPARG/PPP3CA/PPP3CB/NOS2/CPT1A/CREB1/TCF7L2/REST/SMAD4	10
BP	GO:0071347	cellular response to interleukin-1	6/204	111/18800	0.00133537	0.00601037	0.0032716	HES1/MYC/YY1/RORA/EGR1/MAPK11	6
BP	GO:0072009	nephron epithelium development	6/204	111/18800	0.00133537	0.00601037	0.0032716	GATA3/HES1/MYC/MEF2C/SMAD4/NOTCH1	6
BP	GO:0021536	diencephalon development	5/204	75/18800	0.001336	0.00601037	0.0032716	GATA2/HES1/MYC/SOX2/CREB1	5
CC	GO:0034361	very-low-density lipoprotein particle	3/204	20/19594	0.00111242	0.00476752	0.00332472	LPL/APOA2/APOA1	3
CC	GO:0034385	triglyceride-rich plasma lipoprotein particle	3/204	20/19594	0.00111242	0.00476752	0.00332472	LPL/APOA2/APOA1	3
MF	GO:0046982	protein heterodimerization activity	11/204	332/18410	0.00123217	0.00524327	0.00332533	GTF2A1/RAN/JDP2/ATF3/ATF2/MEF2D/MEF2C/MEF2A/TP53/ARNT/APOA2	11
BP	GO:0042594	response to starvation	8/204	196/18800	0.00137774	0.00619052	0.00336966	PPARA/NFE2L2/ATF3/FOXO3/ATF2/TP53/TNRC6A/SIRT1	8
BP	GO:0002698	negative regulation of immune effector process	6/204	112/18800	0.00139843	0.00627577	0.00341606	PPP3CB/HMOX1/FOXP3/TBX21/APOA2/APOA1	6
BP	GO:0006110	regulation of glycolytic process	4/204	45/18800	0.00141618	0.00631556	0.00343772	PPARA/MYC/EP300/ARNT	4
BP	GO:0007622	rhythmic behavior	4/204	45/18800	0.00141618	0.00631556	0.00343772	MTA1/TP53/EGR1/EGR2	4
BP	GO:0048538	thymus development	4/204	45/18800	0.00141618	0.00631556	0.00343772	GATA3/HAND2/HES1/MAFB	4
BP	GO:1901861	regulation of muscle tissue development	4/204	45/18800	0.00141618	0.00631556	0.00343772	TWIST1/MEF2C/CREB1/SMAD3	4
BP	GO:0034121	regulation of toll-like receptor signaling pathway	5/204	76/18800	0.00141767	0.00631556	0.00343772	IRF4/IRF1/HMGB1/ESR1/NR1H3	5
BP	GO:0061333	renal tubule morphogenesis	5/204	76/18800	0.00141767	0.00631556	0.00343772	GATA3/HES1/MYC/MEF2C/SMAD4	5
MF	GO:0070063	RNA polymerase binding	5/204	73/18410	0.00129742	0.00546282	0.00346458	GTF2B/AGO1/NCOA3/DHX9/MAF1	5
BP	GO:0032727	positive regulation of interferon-alpha production	3/204	21/18800	0.0014496	0.00642644	0.00349808	IRF5/IRF3/DHX9	3
BP	GO:0060065	uterus development	3/204	21/18800	0.0014496	0.00642644	0.00349808	GATA3/ESR1/SMAD4	3
BP	GO:0071243	cellular response to arsenic-containing substance	3/204	21/18800	0.0014496	0.00642644	0.00349808	HMOX1/MYC/ATF3	3
BP	GO:2000773	negative regulation of cellular senescence	3/204	21/18800	0.0014496	0.00642644	0.00349808	TERT/TWIST1/SIRT1	3
BP	GO:1903039	positive regulation of leukocyte cell-cell adhesion	9/204	245/18800	0.00146427	0.00648363	0.0035292	GATA3/HES1/HMGB1/FOXP3/FOXO3/CD44/RUNX1/CBFB/ETS1	9
BP	GO:0043154	negative regulation of cysteine-type endopeptidase activity involved in apoptotic process	5/204	77/18800	0.00150296	0.00663081	0.00360932	POR/PTGS2/CSNK2A1/CD44/FABP1	5
BP	GO:0051149	positive regulation of muscle cell differentiation	5/204	77/18800	0.00150296	0.00663081	0.00360932	MEF2C/MAPK14/MAPK12/MAPK11/SIRT1	5
BP	GO:1903201	regulation of oxidative stress-induced cell death	5/204	77/18800	0.00150296	0.00663081	0.00360932	GATA4/NFE2L2/FOXO3/REST/SIRT1	5
MF	GO:0019902	phosphatase binding	8/204	193/18410	0.00142462	0.00593592	0.00376463	PPP3R1/GTF2F1/PPARA/PPP3CB/NFATC2/TP53/MAPK14/SMAD3	8
BP	GO:0010827	regulation of glucose transmembrane transport	5/204	78/18800	0.00159197	0.00699848	0.00380945	MYC/TERT/NFE2L2/MEF2A/MAPK14	5
BP	GO:0043537	negative regulation of blood vessel endothelial cell migration	5/204	78/18800	0.00159197	0.00699848	0.00380945	PPARG/HDAC5/HMGB1/MEF2C/NOTCH1	5
BP	GO:0002699	positive regulation of immune effector process	9/204	248/18800	0.00159204	0.00699848	0.00380945	GATA2/GATA3/PAXIP1/HMOX1/FOXP3/NOS2/MSH2/TBX21/SIRT1	9
CC	GO:0016607	nuclear speck	12/204	411/19594	0.00129991	0.00547331	0.00381692	GATAD2A/GATAD2B/PIAS3/POLR2D/HDAC5/TERT/MEF2C/MECOM/CBX4/RING1/MAPK14/NR3C1	12
BP	GO:0002821	positive regulation of adaptive immune response	6/204	115/18800	0.00160132	0.00703079	0.00382704	GATA3/PAXIP1/FOXP3/MSH2/TBX21/SIRT1	6
BP	GO:0034655	nucleobase-containing compound catabolic process	12/204	405/18800	0.00162218	0.00711385	0.00387225	AGO1/AGO3/AGO4/POLR2G/POLR2D/LIN28A/TNRC6C/DHX9/MOV10/TNRC6A/TNRC6B/MAPK14	12
BP	GO:0002320	lymphoid progenitor cell differentiation	3/204	22/18800	0.00166515	0.00718102	0.00390881	GATA3/HES1/NOTCH1	3
BP	GO:0002363	alpha-beta T cell lineage commitment	3/204	22/18800	0.00166515	0.00718102	0.00390881	IRF4/FOXP3/TBX21	3
BP	GO:0006925	inflammatory cell apoptotic process	3/204	22/18800	0.00166515	0.00718102	0.00390881	IRF3/MEF2C/SIRT1	3
BP	GO:0010226	response to lithium ion	3/204	22/18800	0.00166515	0.00718102	0.00390881	PTGS2/NFE2L2/CEBPA	3
BP	GO:0010888	negative regulation of lipid storage	3/204	22/18800	0.00166515	0.00718102	0.00390881	PPARA/PPARG/NR1H3	3
BP	GO:0031065	positive regulation of histone deacetylation	3/204	22/18800	0.00166515	0.00718102	0.00390881	JDP2/TP53/SIRT1	3
BP	GO:0035357	peroxisome proliferator activated receptor signaling pathway	3/204	22/18800	0.00166515	0.00718102	0.00390881	PPARG/TWIST1/SIRT1	3
BP	GO:0043369	CD4-positive or CD8-positive, alpha-beta T cell lineage commitment	3/204	22/18800	0.00166515	0.00718102	0.00390881	IRF4/FOXP3/TBX21	3
BP	GO:0044154	histone H3-K14 acetylation	3/204	22/18800	0.00166515	0.00718102	0.00390881	GATA3/WDR5/SIRT1	3
BP	GO:0051151	negative regulation of smooth muscle cell differentiation	3/204	22/18800	0.00166515	0.00718102	0.00390881	NFATC1/NFATC2/NFATC3	3
BP	GO:0090335	regulation of brown fat cell differentiation	3/204	22/18800	0.00166515	0.00718102	0.00390881	PTGS2/MAPK14/SIRT1	3
BP	GO:0055010	ventricular cardiac muscle tissue morphogenesis	4/204	47/18800	0.00166699	0.00718102	0.00390881	MYL2/FKBP1A/SMAD4/NOTCH1	4
BP	GO:0101023	vascular endothelial cell proliferation	4/204	47/18800	0.00166699	0.00718102	0.00390881	PPARG/HMGB1/SP1/MEF2C	4
BP	GO:1905562	regulation of vascular endothelial cell proliferation	4/204	47/18800	0.00166699	0.00718102	0.00390881	PPARG/HMGB1/SP1/MEF2C	4
BP	GO:1905953	negative regulation of lipid localization	4/204	47/18800	0.00166699	0.00718102	0.00390881	PPARA/PPARG/NR1H3/APOA2	4
BP	GO:0046323	glucose import	5/204	79/18800	0.00168478	0.00724914	0.00394589	MYC/TERT/NFE2L2/MEF2A/MAPK14	5
MF	GO:0140223	general transcription initiation factor activity	4/204	45/18410	0.00152877	0.0063042	0.00399819	GTF2A1/GTF2B/GTF2E1/GTF2F1	4
BP	GO:0034728	nucleosome organization	7/204	159/18800	0.00177734	0.00762939	0.00415287	SMARCE1/SMARCC2/SMARCD1/SMARCC1/SMARCB1/SMARCA4/ARID1A	7
BP	GO:1990845	adaptive thermogenesis	7/204	159/18800	0.00177734	0.00762939	0.00415287	IRF4/RB1/HDAC3/KDM1A/KDM6B/NOTCH1/NR1H3	7
BP	GO:0048483	autonomic nervous system development	4/204	48/18800	0.00180327	0.00773163	0.00420853	GATA3/HAND2/HES1/EGR2	4
BP	GO:0030278	regulation of ossification	6/204	118/18800	0.00182585	0.00781013	0.00425125	TWIST1/MEF2C/MAPK14/EGR2/SMAD3/NOTCH1	6
BP	GO:0071346	cellular response to interferon-gamma	6/204	118/18800	0.00182585	0.00781013	0.00425125	IRF1/PPARG/MYC/NOS2/TP53/NR1H3	6
BP	GO:0006096	glycolytic process	5/204	81/18800	0.00188225	0.00802319	0.00436723	LDHA/PPARA/MYC/EP300/ARNT	5
BP	GO:0030512	negative regulation of transforming growth factor beta receptor signaling pathway	5/204	81/18800	0.00188225	0.00802319	0.00436723	PPARA/PPARG/TP53/FKBP1A/SIRT1	5
BP	GO:0046209	nitric oxide metabolic process	5/204	81/18800	0.00188225	0.00802319	0.00436723	POR/PTGS2/NOS2/RORA/SMAD3	5
BP	GO:0045723	positive regulation of fatty acid biosynthetic process	3/204	23/18800	0.00189971	0.00805997	0.00438724	PTGS2/NR1H3/APOA1	3
BP	GO:1902254	negative regulation of intrinsic apoptotic signaling pathway by p53 class mediator	3/204	23/18800	0.00189971	0.00805997	0.00438724	KDM1A/CD44/SIRT1	3
BP	GO:1990840	response to lectin	3/204	23/18800	0.00189971	0.00805997	0.00438724	MYC/CREBBP/EP300	3
BP	GO:1990858	cellular response to lectin	3/204	23/18800	0.00189971	0.00805997	0.00438724	MYC/CREBBP/EP300	3
BP	GO:0010656	negative regulation of muscle cell apoptotic process	4/204	49/18800	0.00194709	0.00820383	0.00446555	GATA4/HAND2/HMOX1/NFE2L2	4
BP	GO:0030225	macrophage differentiation	4/204	49/18800	0.00194709	0.00820383	0.00446555	RB1/GATA2/CEBPA/SIRT1	4
BP	GO:0042304	regulation of fatty acid biosynthetic process	4/204	49/18800	0.00194709	0.00820383	0.00446555	PTGS2/SIRT1/NR1H3/APOA1	4
BP	GO:0045058	T cell selection	4/204	49/18800	0.00194709	0.00820383	0.00446555	IRF4/GATA3/FOXP3/TBX21	4
BP	GO:0050873	brown fat cell differentiation	4/204	49/18800	0.00194709	0.00820383	0.00446555	PTGS2/CEBPA/MAPK14/SIRT1	4
BP	GO:2000772	regulation of cellular senescence	4/204	49/18800	0.00194709	0.00820383	0.00446555	TERT/TWIST1/TP53/SIRT1	4
BP	GO:0006757	ATP generation from ADP	5/204	82/18800	0.0019871	0.00834353	0.0045416	LDHA/PPARA/MYC/EP300/ARNT	5
BP	GO:0008589	regulation of smoothened signaling pathway	5/204	82/18800	0.0019871	0.00834353	0.0045416	RB1/POR/CREBBP/RORA/FOXA1	5
BP	GO:2001057	reactive nitrogen species metabolic process	5/204	82/18800	0.0019871	0.00834353	0.0045416	POR/PTGS2/NOS2/RORA/SMAD3	5
BP	GO:0050680	negative regulation of epithelial cell proliferation	7/204	163/18800	0.00204665	0.00858371	0.00467233	RB1/GATA3/PPARG/SOX2/ATF2/SNAI2/MEF2C	7
BP	GO:0032092	positive regulation of protein binding	5/204	83/18800	0.00209615	0.00872171	0.00474745	RAN/TERT/TCF7L2/FKBP1A/EP300	5
BP	GO:0060395	SMAD protein signal transduction	5/204	83/18800	0.00209615	0.00872171	0.00474745	JUN/PPARG/FOS/SMAD4/SMAD3	5
BP	GO:0030857	negative regulation of epithelial cell differentiation	4/204	50/18800	0.00209865	0.00872171	0.00474745	HES1/HOXA7/EZH2/NOTCH1	4
BP	GO:0031062	positive regulation of histone methylation	4/204	50/18800	0.00209865	0.00872171	0.00474745	WDR5/PAXIP1/SMAD4/SIRT1	4
BP	GO:0032873	negative regulation of stress-activated MAPK cascade	4/204	50/18800	0.00209865	0.00872171	0.00474745	HDAC3/MYC/MECOM/NPPA	4
BP	GO:0042149	cellular response to glucose starvation	4/204	50/18800	0.00209865	0.00872171	0.00474745	NFE2L2/FOXO3/TP53/SIRT1	4
BP	GO:0070303	negative regulation of stress-activated protein kinase signaling cascade	4/204	50/18800	0.00209865	0.00872171	0.00474745	HDAC3/MYC/MECOM/NPPA	4
BP	GO:1903053	regulation of extracellular matrix organization	4/204	50/18800	0.00209865	0.00872171	0.00474745	RB1/RUNX1/SMAD3/NOTCH1	4
BP	GO:0046661	male sex differentiation	7/204	164/18800	0.00211867	0.00879488	0.00478728	GATA3/GATA4/AGO4/HSD17B4/MSH2/ESR1/SMAD4	7
MF	GO:0008757	S-adenosylmethionine-dependent methyltransferase activity	7/204	157/18410	0.00186032	0.00759313	0.00481564	RBBP5/WDR5/KMT2D/KMT2C/ASH2L/MECOM/EZH2	7
BP	GO:2000637	positive regulation of miRNA-mediated gene silencing	3/204	24/18800	0.00215386	0.00893081	0.00486127	LIN28A/DHX9/TP53	3
BP	GO:0014902	myotube differentiation	6/204	122/18800	0.00216142	0.00893175	0.00486178	PPP3CA/HDAC5/NFATC2/MEF2C/MAPK14/NOTCH1	6
BP	GO:0048593	camera-type eye morphogenesis	6/204	122/18800	0.00216142	0.00893175	0.00486178	KDM2B/SP3/TWIST1/YY1/FAT1/RING1	6
BP	GO:0071901	negative regulation of protein serine/threonine kinase activity	6/204	122/18800	0.00216142	0.00893175	0.00486178	RB1/PPARG/KAT2B/CEBPA/SIRT1/NPPA	6
BP	GO:0061053	somite development	5/204	84/18800	0.0022095	0.00912013	0.00496432	TP53/SMAD4/SMAD3/EP300/NOTCH1	5
BP	GO:0002440	production of molecular mediator of immune response	10/204	312/18800	0.00223008	0.00919469	0.00500491	GATA3/PAXIP1/HMOX1/FOXP3/MSH2/YY1/TBX21/SIRT1/APOA2/APOA1	10
BP	GO:0001704	formation of primary germ layer	6/204	123/18800	0.00225214	0.0092647	0.00504301	POU5F1/KDM6B/SOX2/SNAI1/ETS2/SMAD3	6
BP	GO:0002224	toll-like receptor signaling pathway	6/204	123/18800	0.00225214	0.0092647	0.00504301	IRF3/IRF4/IRF1/HMGB1/ESR1/NR1H3	6
BP	GO:0032330	regulation of chondrocyte differentiation	4/204	51/18800	0.00225817	0.00926866	0.00504517	POR/MAF/SNAI2/SMAD3	4
BP	GO:0043124	negative regulation of I-kappaB kinase/NF-kappaB signaling	4/204	51/18800	0.00225817	0.00926866	0.00504517	HDAC1/RORA/ESR1/SIRT1	4
BP	GO:2000117	negative regulation of cysteine-type endopeptidase activity	5/204	85/18800	0.00232726	0.00954151	0.00519368	POR/PTGS2/CSNK2A1/CD44/FABP1	5
BP	GO:0045862	positive regulation of proteolysis	11/204	369/18800	0.00240049	0.00980113	0.005335	PPARG/HDAC2/HMGB1/MYC/NFE2L2/ASPH/CEBPA/REST/SMAD3/MAPK12/SIRT1	11
BP	GO:0002764	immune response-regulating signaling pathway	13/204	482/18800	0.00240401	0.00980113	0.005335	IRF3/IRF4/GATA3/IRF1/HMGB1/FOXP3/NFATC2/MEF2C/CREBBP/ESR1/EP300/MAPK10/NR1H3	13
BP	GO:0002204	somatic recombination of immunoglobulin genes involved in immune response	4/204	52/18800	0.00242585	0.00980113	0.005335	PAXIP1/FOXP3/MSH2/TBX21	4
BP	GO:0002208	somatic diversification of immunoglobulins involved in immune response	4/204	52/18800	0.00242585	0.00980113	0.005335	PAXIP1/FOXP3/MSH2/TBX21	4
BP	GO:0010874	regulation of cholesterol efflux	4/204	52/18800	0.00242585	0.00980113	0.005335	PPARG/SIRT1/NR1H3/APOA1	4
BP	GO:0045190	isotype switching	4/204	52/18800	0.00242585	0.00980113	0.005335	PAXIP1/FOXP3/MSH2/TBX21	4
BP	GO:0030810	positive regulation of nucleotide biosynthetic process	3/204	25/18800	0.00242815	0.00980113	0.005335	PPARA/MYC/NOS2	3
BP	GO:0032753	positive regulation of interleukin-4 production	3/204	25/18800	0.00242815	0.00980113	0.005335	IRF4/GATA3/FOXP3	3
BP	GO:0033233	regulation of protein sumoylation	3/204	25/18800	0.00242815	0.00980113	0.005335	PIAS3/EGR1/ARNT	3
BP	GO:0051570	regulation of histone H3-K9 methylation	3/204	25/18800	0.00242815	0.00980113	0.005335	KDM1A/SMARCB1/SIRT1	3
BP	GO:0060148	positive regulation of post-transcriptional gene silencing	3/204	25/18800	0.00242815	0.00980113	0.005335	LIN28A/DHX9/TP53	3
BP	GO:1900370	positive regulation of post-transcriptional gene silencing by RNA	3/204	25/18800	0.00242815	0.00980113	0.005335	LIN28A/DHX9/TP53	3
BP	GO:1900373	positive regulation of purine nucleotide biosynthetic process	3/204	25/18800	0.00242815	0.00980113	0.005335	PPARA/MYC/NOS2	3
BP	GO:1903306	negative regulation of regulated secretory pathway	3/204	25/18800	0.00242815	0.00980113	0.005335	HMOX1/REST/NOTCH1	3
BP	GO:0007611	learning or memory	9/204	264/18800	0.00243301	0.0098099	0.00533978	PTGS2/PPP3CB/CRTC1/MEF2C/CREB1/FOS/FOSL1/EGR2/EP300	9
BP	GO:0043280	positive regulation of cysteine-type endopeptidase activity involved in apoptotic process	6/204	125/18800	0.00244215	0.00982509	0.00534805	PPARG/HMGB1/MYC/REST/SMAD3/SIRT1	6
BP	GO:0050868	negative regulation of T cell activation	6/204	125/18800	0.00244215	0.00982509	0.00534805	IRF1/HMGB1/FOXP3/TBX21/RUNX1/CBFB	6
BP	GO:0034103	regulation of tissue remodeling	5/204	86/18800	0.00244952	0.00982848	0.00534989	HAND2/PPARG/PPP3CA/RUNX1/TP53	5
BP	GO:1900542	regulation of purine nucleotide metabolic process	5/204	86/18800	0.00244952	0.00982848	0.00534989	PPARA/MYC/NOS2/EP300/ARNT	5
BP	GO:0002460	adaptive immune response based on somatic recombination of immune receptors built from immunoglobulin superfamily domains	11/204	370/18800	0.00245107	0.00982848	0.00534989	IRF4/GATA3/PAXIP1/PPP3CB/HMGB1/FOXP3/MSH2/MEF2C/TBX21/RORA/NOTCH1	11
MF	GO:0003697	single-stranded DNA binding	6/204	120/18410	0.00220664	0.00891572	0.00565444	POLR2G/POLR2H/HMGB1/DHX9/MSH2/TP53	6
MF	GO:0000993	RNA polymerase II complex binding	4/204	50/18410	0.0022635	0.009054	0.00574214	GTF2B/AGO1/NCOA3/DHX9	4
CC	GO:0000123	histone acetyltransferase complex	5/204	87/19594	0.00215667	0.00892416	0.00622343	WDR5/KAT2B/ATF2/CREBBP/EP300	5

## Sheet: module4_enrichmentGO
ONTOLOGY	ID	Description	GeneRatio	BgRatio	pvalue	p.adjust	qvalue	geneID	Count
BP	GO:0018108	peptidyl-tyrosine phosphorylation	107/342	373/18800	1.35002e-100	5.78889e-97	2.67304e-97	ZAP70/OSM/PDGFB/NTRK1/NTRK2/NTF3/NTRK3/NRG1/PDGFRA/YES1/PDGFRB/SOCS3/SOCS1/SHC1/SH2B3/SRC/TGFB1/TREM2/TEK/TDGF1/TYK2/SYK/PTK2/PRLR/PRKCZ/PRKCE/PRKCD/PLCG2/PECAM1/PTK2B/RET/PTK6/PTPN11/VEGFA/PTPRJ/PTPRC/PTPN6/PTPN2/PTPN1/NCK2/FGF7/FER/FCGR1A/ERBB4/ERBB2/FGFR2/EPO/EPHB1/EPHA7/EPHA6/EPHA5/EPHA4/EPHA3/EPHA2/EPHA1/EFNA5/EPHB2/FGFR3/FGFR4/FGR/IGF1R/IFNG/HGF/HCK/GFRA1/FYN/FLT3/FLT1/EFNA1/BTK/BMX/BLK/BCR…	107
BP	GO:0018212	peptidyl-tyrosine modification	107/342	376/18800	3.56019e-100	7.63304e-97	3.52458e-97	ZAP70/OSM/PDGFB/NTRK1/NTRK2/NTF3/NTRK3/NRG1/PDGFRA/YES1/PDGFRB/SOCS3/SOCS1/SHC1/SH2B3/SRC/TGFB1/TREM2/TEK/TDGF1/TYK2/SYK/PTK2/PRLR/PRKCZ/PRKCE/PRKCD/PLCG2/PECAM1/PTK2B/RET/PTK6/PTPN11/VEGFA/PTPRJ/PTPRC/PTPN6/PTPN2/PTPN1/NCK2/FGF7/FER/FCGR1A/ERBB4/ERBB2/FGFR2/EPO/EPHB1/EPHA7/EPHA6/EPHA5/EPHA4/EPHA3/EPHA2/EPHA1/EFNA5/EPHB2/FGFR3/FGFR4/FGR/IGF1R/IFNG/HGF/HCK/GFRA1/FYN/FLT3/FLT1/EFNA1/BTK/BMX/BLK/BCR…	107
BP	GO:0033674	positive regulation of kinase activity	87/342	476/18800	1.43355e-62	2.04902e-59	9.4614e-60	NCKAP1L/PDGFB/NTRK1/NTRK2/NTF3/NTRK3/NRG1/PDGFRA/PAK1/PDGFRB/RAP1A/SOCS1/SNCA/SRC/TGFB2/TGFB1/TREM2/TEK/TDGF1/SYK/PDPK1/RHOA/PTK2/PRLR/PRKCZ/PRKCD/PIK3CA/PTK2B/RET/VAV2/VAV3/VEGFA/PTPRC/PTPN1/LCP2/FGF18/FCGR1A/ERBB4/ERBB2/FGFR2/EPO/EPHB1/EPHA7/EPHA6/EPHA5/EPHA4/EPHA3/EPHA2/EPHA1/EFNA5/EPHB2/FGFR3/FGFR4/FGR/IGF1R/IFNG/HSP90AA1/HRAS/FLT3/FLT1/EFNA1/AKT1/ABL1/ABI1/CSK/CDK5R1/CDK5/CDC42/CD86/IRS1/INS…	87
BP	GO:0045785	positive regulation of cell adhesion	84/342	446/18800	1.94672e-61	2.08688e-58	9.63626e-59	NCKAP1L/ZAP70/PDGFB/YES1/PDCD1LG2/PDPN/SOCS1/UTRN/SIRPA/RRAS/SRC/TGFB2/TEK/TYK2/SYK/STAT5B/RHOA/VAV1/PRKCZ/PRKCQ/PRKCE/PRKCA/PIK3CA/PTK2B/RET/PTPN11/VAV3/VEGFA/RAC1/PTPRJ/PTPRC/PTPN6/PTPN22/NCK2/ERBB2/EPO/EPHA4/EPHA1/EFNB1/IFNG/GP6/NCK1/FYN/FN1/EBI3/BCL6/ARHGEF7/AKT1/ABL1/DOCK1/DNAJA3/CSK/CRKL/CRK/CDC42/CD86/CD80/CD47/CD3E/CD28/CD274/JAK1/ITGAV/ITGB2/JAK2/JAK3/KDR/IL6ST/IL21/IL23A/IL23R/ILK/IL2RA…	84
MF	GO:0004712	protein serine/threonine/tyrosine kinase activity	84/342	446/18410	1.02015e-60	4.36624e-58	2.80273e-58	ZAP70/NTRK1/NTRK2/NTRK3/PDGFRA/YES1/PAK1/PAK3/PDGFRB/RPS6KB1/SRC/TEK/TYK2/SYK/PDPK1/PTK2/PRKCZ/PRKCQ/PRKCE/PRKCD/PRKCB/PRKCA/PRKACB/PRKACA/PIM1/PIK3CA/PTK2B/RET/PTK6/RAF1/FER/ERBB4/ERBB2/FGFR2/EPHB1/EPHA7/EPHA6/EPHA5/EPHA4/EPHA3/EPHA2/EPHA1/EPHB2/FGFR3/FGFR4/FGR/IGF1R/HCK/FYN/FLT3/FLT1/CAMK2G/CAMK2D/CAMK2B/BTK/BMX/BLK/BCR/AKT3/AKT2/AKT1/ABL1/CSK/CDK5/JAK1/INSR/ITK/JAK2/JAK3/KDR/KIT/ILK/MAPK9/MET/…	84
MF	GO:0004713	protein tyrosine kinase activity	55/342	135/18410	5.84085e-60	1.24994e-57	8.02349e-58	ZAP70/NTRK1/NTRK2/NTRK3/PDGFRA/YES1/PDGFRB/SRC/TEK/TYK2/SYK/PTK2/PRKCD/PTK2B/RET/PTK6/FER/ERBB4/ERBB2/FGFR2/EPHB1/EPHA7/EPHA6/EPHA5/EPHA4/EPHA3/EPHA2/EPHA1/EPHB2/FGFR3/FGFR4/FGR/IGF1R/HCK/FYN/FLT3/FLT1/BTK/BMX/BLK/BCR/ABL1/CSK/JAK1/INSR/ITK/JAK2/JAK3/KDR/KIT/MET/LCK/LYN/MAP2K1/MAP2K2	55
BP	GO:0050730	regulation of peptidyl-tyrosine phosphorylation	64/342	261/18800	3.74931e-54	3.21541e-51	1.48473e-51	OSM/PDGFB/NTF3/NRG1/YES1/SOCS3/SOCS1/SHC1/SH2B3/SRC/TGFB1/TREM2/TDGF1/SYK/PRKCZ/PRKCE/PRKCD/PLCG2/PECAM1/PTK2B/PTK6/PTPN11/VEGFA/PTPRJ/PTPRC/PTPN6/PTPN2/PTPN1/NCK2/FGF7/FCGR1A/ERBB4/EPO/EPHA7/EPHA4/EFNA5/FGFR3/IFNG/HGF/GFRA1/FYN/FLT3/EFNA1/ABL1/ABI1/CD80/CD3E/ITGB2/JAK2/KIT/KITLG/IL6ST/IL21/IL23A/IL23R/IL24/IL6/MTOR/LEP/LIF/LYN/IL15/IL12B/IL12A	64
BP	GO:0070663	regulation of leukocyte proliferation	61/342	254/18800	5.5645e-51	3.97677e-48	1.83629e-48	NCKAP1L/ZAP70/PDCD1LG2/SOS1/SOS2/TYK2/TYROBP/SYK/STAT5B/PTK2/PRKCQ/VAV3/PTPRC/PTPN6/PTPN22/NCK2/FCGR3A/ERBB2/EPO/EFNB1/EPHB2/NCK1/EBI3/BTK/BLK/BCL6/BCL2/CASP3/DNAJA3/CTLA4/CSF2RB/CD86/CD80/CD3E/CD28/CD274/IKZF3/IRS2/JAK2/JAK3/KITLG/INPP5D/IL6ST/IL21/IL23A/IL23R/IL27/IL2RA/IL5RA/IL6/IL27RA/MPL/MAPK3/MAPK1/LEP/LYN/IL20RB/IL15/IL12B/IL12RB1/IL12A	61
BP	GO:0070661	leukocyte proliferation	67/342	330/18800	6.73502e-51	4.12568e-48	1.90505e-48	NCKAP1L/ZAP70/PDCD1LG2/SOS1/SOS2/TREM2/TYK2/TYROBP/SYK/STAT5B/PTK2/PRKCQ/PRKCD/VAV3/PTPRC/PTPN6/PTPN22/NCK2/FCGR3A/ERBB2/EPO/EFNB1/EPHB2/NCK1/FYN/FLT3/EBI3/BTK/BLK/BCL6/BCL2/ABL1/CASP3/DNAJA3/CTLA4/CSF2RB/CD86/CD80/CD3E/CD28/CD274/IKZF3/IRS2/JAK2/JAK3/KIT/KITLG/INPP5D/IL6ST/IL21/IL23A/IL23R/IL27/IL2RA/IL5RA/IL6/IL27RA/MPL/MAPK3/MAPK1/LEP/LYN/IL20RB/IL15/IL12B/IL12RB1/IL12A	67
BP	GO:0050867	positive regulation of cell activation	73/342	436/18800	2.59895e-49	1.31803e-46	6.08603e-47	NCKAP1L/ZAP70/YES1/PDCD1LG2/PDGFRB/SOCS1/SIRPA/SRC/TGFB1/TREM2/TYK2/TYROBP/SYK/STAT6/STAT5B/RHOA/VAV1/PRKCZ/PRKCQ/PIK3CA/PTPN11/VAV3/PTPRC/PTPN6/PTPN22/NCK2/FCGR3A/EPO/EFNB1/EPHB2/FGR/IFNG/NCK1/GAB2/FYN/EBI3/BTK/BCL6/BCL2/AKT1/IGLL5/DNAJA3/CSK/CD86/CD80/CD47/CD3E/CD28/CD274/CD2/IRS2/ITGB2/JAK2/JAK3/INPP5D/IL6ST/IL21/IL23A/IL23R/IL2RA/IL4R/IL6/IL27RA/KLRC2/MPL/LCK/LEP/LYN/IL15RA/IL15/IL12B/IL12RB1…	73
BP	GO:0002696	positive regulation of leukocyte activation	72/342	421/18800	2.76638e-49	1.31803e-46	6.08603e-47	NCKAP1L/ZAP70/YES1/PDCD1LG2/SOCS1/SIRPA/SRC/TGFB1/TREM2/TYK2/TYROBP/SYK/STAT6/STAT5B/RHOA/VAV1/PRKCZ/PRKCQ/PIK3CA/PTPN11/VAV3/PTPRC/PTPN6/PTPN22/NCK2/FCGR3A/EPO/EFNB1/EPHB2/FGR/IFNG/NCK1/GAB2/FYN/EBI3/BTK/BCL6/BCL2/AKT1/IGLL5/DNAJA3/CSK/CD86/CD80/CD47/CD3E/CD28/CD274/CD2/IRS2/ITGB2/JAK2/JAK3/INPP5D/IL6ST/IL21/IL23A/IL23R/IL2RA/IL4R/IL6/IL27RA/KLRC2/MPL/LCK/LEP/LYN/IL15RA/IL15/IL12B/IL12RB1/IL12A	72
BP	GO:0050863	regulation of T cell activation	66/342	342/18800	1.2978e-48	5.56495e-46	2.56964e-46	NCKAP1L/ZAP70/YES1/PAG1/PDCD1LG2/SOS1/SOCS1/SIRPA/SOS2/SRC/TYK2/SYK/STAT5B/RHOA/VAV1/PRKCZ/PRKCQ/PIK3CA/PTPN11/PTPRC/PTPN6/PTPN22/PTPN2/NCK2/ERBB2/EPO/EFNB1/IFNG/NCK1/FYN/EBI3/BCL6/AKT1/ABL1/CASP3/DNAJA3/CTLA4/CSK/CD86/CD80/CD47/CD3E/CD28/CD274/CD2/JAK2/JAK3/IL6ST/IL21/IL23A/IL23R/IL27/IL2RA/IL4R/IL6/IL27RA/LAT/LCK/ZEB1/LEP/LYN/IL20RB/IL15/IL12B/IL12RB1/IL12A	66
BP	GO:0022407	regulation of cell-cell adhesion	73/342	456/18800	6.90883e-48	2.69319e-45	1.24359e-45	NCKAP1L/ZAP70/YES1/PAG1/PDCD1LG2/PDPN/SOCS1/SIRPA/SH2B3/SRC/TGFB1/TYK2/SYK/STAT5B/RHOA/VAV1/PTK2/PRKCZ/PRKCQ/PRKCD/PRKCA/PIK3CA/PTPN11/VEGFA/PTPRC/PTPN6/PTPN22/PTPN2/NCK2/ERBB2/EPO/EPHA7/EFNB1/EFNA5/IFNG/GP6/NCK1/FYN/EBI3/BLK/BCL6/AKT1/ABL1/CASP3/DNAJA3/CTLA4/CSK/CD86/CD80/CD47/CD3E/CD28/CD274/JAK1/ITGB2/JAK2/JAK3/IL6ST/IL21/IL23A/IL23R/IL2RA/IL4R/IL6/IL27RA/LCK/LEP/LYN/IL20RB/IL15/IL12B/IL12RB1/…	73
BP	GO:0097696	receptor signaling pathway via STAT	52/342	184/18800	1.91357e-47	6.53206e-45	3.0162e-45	OSM/SOCS3/SOCS2/SOCS1/SH2B3/THPO/TGFB1/TYK2/STAT6/STAT5B/STAT5A/STAT4/STAT3/STAT2/STAT1/PRLR/PRL/PTK2B/RET/PTK6/PTPRC/PTPN2/FER/ERBB4/EPO/EPHB2/FGFR3/IFNG/IFNAR1/FYN/FLT3/CSF2RB/CDK5R1/CDK5/JAK1/JAK2/JAK3/KIT/IL6ST/IL21/IL23A/IL23R/IL24/IL6/LEP/LIF/LYN/IL10RA/IL10RB/IL15/IL12B/IL12A	52
BP	GO:0002768	immune response-regulating cell surface receptor signaling pathway	64/342	328/18800	1.98034e-47	6.53206e-45	3.0162e-45	NCKAP1L/ZAP70/YES1/PAK1/PAK3/SOS1/SLA2/SH2B2/SRC/TRAT1/TYROBP/SYK/VAV1/PTK2/PRKCQ/PRKCE/PRKCD/PRKCB/PLCG2/PLCG1/PIK3CA/VAV2/VAV3/PTPRJ/PTPRC/PTPN6/PTPN22/PTPN2/LCP2/FER/FCGR3A/FCER1G/FGR/HRAS/HCK/FYN/BTK/BMX/BLNK/BLK/BCL2/BCAR1/ABL1/IGLL5/CD247/CTLA4/CSK/CRKL/CD8B/CD8A/CD47/CD28/ITK/KIT/INPP5D/KLRC1/KLRC2/KLRD1/MAPK9/MAPK8/MS4A2/MAPK1/LCK/LYN	64
BP	GO:0051251	positive regulation of lymphocyte activation	67/342	371/18800	2.19842e-47	6.73346e-45	3.1092e-45	NCKAP1L/ZAP70/YES1/PDCD1LG2/SOCS1/SIRPA/SRC/TGFB1/TYK2/TYROBP/SYK/STAT6/STAT5B/RHOA/VAV1/PRKCZ/PRKCQ/PIK3CA/PTPN11/VAV3/PTPRC/PTPN6/PTPN22/NCK2/FCGR3A/EPO/EFNB1/EPHB2/IFNG/NCK1/FYN/EBI3/BTK/BCL6/BCL2/AKT1/IGLL5/DNAJA3/CSK/CD86/CD80/CD47/CD3E/CD28/CD274/IRS2/JAK2/JAK3/INPP5D/IL6ST/IL21/IL23A/IL23R/IL2RA/IL4R/IL6/IL27RA/KLRC2/MPL/LCK/LEP/LYN/IL15RA/IL15/IL12B/IL12RB1/IL12A	67
BP	GO:0050731	positive regulation of peptidyl-tyrosine phosphorylation	52/342	190/18800	1.22522e-46	3.50248e-44	1.61729e-44	OSM/PDGFB/NTF3/NRG1/YES1/SRC/TGFB1/TREM2/TDGF1/SYK/PLCG2/PECAM1/PTK2B/PTK6/PTPN11/VEGFA/PTPRJ/PTPRC/PTPN1/FGF7/FCGR1A/ERBB4/EPO/EPHA4/EFNA5/FGFR3/IFNG/HGF/GFRA1/FYN/FLT3/EFNA1/ABL1/ABI1/CD80/CD3E/JAK2/KIT/KITLG/IL6ST/IL21/IL23A/IL23R/IL24/IL6/MTOR/LEP/LIF/LYN/IL15/IL12B/IL12A	52
BP	GO:0007259	receptor signaling pathway via JAK-STAT	50/342	173/18800	3.63714e-46	9.74754e-44	4.50096e-44	OSM/SOCS3/SOCS2/SOCS1/SH2B3/TYK2/STAT6/STAT5B/STAT5A/STAT4/STAT3/STAT2/STAT1/PRLR/PRL/PTK2B/RET/PTK6/PTPRC/PTPN2/FER/ERBB4/EPO/EPHB2/FGFR3/IFNG/IFNAR1/FYN/FLT3/CSF2RB/CDK5R1/CDK5/JAK1/JAK2/JAK3/KIT/IL6ST/IL21/IL23A/IL23R/IL24/IL6/LEP/LIF/LYN/IL10RA/IL10RB/IL15/IL12B/IL12A	50
BP	GO:0050670	regulation of lymphocyte proliferation	55/342	230/18800	8.14986e-46	2.05568e-43	9.49219e-44	NCKAP1L/ZAP70/PDCD1LG2/SOS1/SOS2/TYK2/TYROBP/SYK/STAT5B/PRKCQ/VAV3/PTPRC/PTPN6/PTPN22/NCK2/FCGR3A/ERBB2/EPO/EFNB1/EPHB2/NCK1/EBI3/BTK/BLK/BCL6/BCL2/CASP3/DNAJA3/CTLA4/CD86/CD80/CD3E/CD28/CD274/IKZF3/IRS2/JAK2/JAK3/INPP5D/IL6ST/IL21/IL23A/IL23R/IL27/IL2RA/IL6/IL27RA/MPL/LEP/LYN/IL20RB/IL15/IL12B/IL12RB1/IL12A	55
BP	GO:0070665	positive regulation of leukocyte proliferation	48/342	158/18800	1.6899e-45	3.95634e-43	1.82686e-43	NCKAP1L/ZAP70/PDCD1LG2/TYK2/SYK/STAT5B/PTK2/PRKCQ/VAV3/PTPRC/PTPN22/NCK2/FCGR3A/EPO/EFNB1/EPHB2/NCK1/EBI3/BCL6/BCL2/DNAJA3/CSF2RB/CD86/CD80/CD3E/CD28/CD274/IRS2/JAK2/JAK3/KITLG/IL6ST/IL21/IL23A/IL23R/IL2RA/IL5RA/IL6/IL27RA/MPL/MAPK3/MAPK1/LEP/LYN/IL15/IL12B/IL12RB1/IL12A	48
BP	GO:0032944	regulation of mononuclear cell proliferation	55/342	233/18800	1.75304e-45	3.95634e-43	1.82686e-43	NCKAP1L/ZAP70/PDCD1LG2/SOS1/SOS2/TYK2/TYROBP/SYK/STAT5B/PRKCQ/VAV3/PTPRC/PTPN6/PTPN22/NCK2/FCGR3A/ERBB2/EPO/EFNB1/EPHB2/NCK1/EBI3/BTK/BLK/BCL6/BCL2/CASP3/DNAJA3/CTLA4/CD86/CD80/CD3E/CD28/CD274/IKZF3/IRS2/JAK2/JAK3/INPP5D/IL6ST/IL21/IL23A/IL23R/IL27/IL2RA/IL6/IL27RA/MPL/LEP/LYN/IL20RB/IL15/IL12B/IL12RB1/IL12A	55
BP	GO:0046777	protein autophosphorylation	54/342	224/18800	3.49188e-45	7.48659e-43	3.45696e-43	ZAP70/PDGFB/NTRK1/NTRK2/PDGFRA/PAK1/PDGFRB/SRC/TEK/TRIM24/SYK/PDPK1/PTK2/PRKACA/PIM1/PTK2B/PTK6/VEGFA/PTPRC/FER/ERBB4/ERBB2/FGFR2/EPHB1/EPHA7/EPHA4/EPHA1/FGFR3/FGFR4/FGR/IGF1R/HCK/FYN/FLT3/FLT1/CAMK2D/CAMK2B/BTK/BMX/AKT1/ABL1/CSK/CDK5/INSR/ITK/JAK2/KDR/KIT/MTOR/MAPK3/MAP4K1/LYN/MAP2K2/MAP3K11	54
BP	GO:0019221	cytokine-mediated signaling pathway	72/342	486/18800	8.20848e-45	1.67609e-42	7.73942e-43	OSM/PDGFB/SOS1/SOCS1/SH2B3/SRC/UGCG/THPO/TREM2/TYK2/SYK/STAT6/STAT5B/STAT5A/STAT4/STAT3/STAT2/STAT1/PRLR/PRKACA/PTK2B/PTPN11/PTPRJ/PTPRC/PTPN6/PTPN2/PTPN1/FER/FCER1G/EPOR/EPO/IFNLR1/IFNGR2/IFNGR1/IFNG/IFNAR1/HCK/FLT3/EBI3/DOK1/AKT1/CSF2RB/JAK1/JAK2/JAK3/KIT/IL6ST/IL21R/IL22RA1/IL23R/ILK/IL2RA/IL2RB/IL2RG/IL4R/IL5RA/IL6/IL27RA/MPL/MAPK3/LEP/LEPR/IL20RB/IL20RA/IL15RA/IL10RA/IL10RB/IL15/IL13RA1/IL12…	72
BP	GO:0046651	lymphocyte proliferation	59/342	296/18800	3.05127e-44	5.94719e-42	2.74614e-42	NCKAP1L/ZAP70/PDCD1LG2/SOS1/SOS2/TYK2/TYROBP/SYK/STAT5B/PRKCQ/PRKCD/VAV3/PTPRC/PTPN6/PTPN22/NCK2/FCGR3A/ERBB2/EPO/EFNB1/EPHB2/NCK1/FYN/FLT3/EBI3/BTK/BLK/BCL6/BCL2/ABL1/CASP3/DNAJA3/CTLA4/CD86/CD80/CD3E/CD28/CD274/IKZF3/IRS2/JAK2/JAK3/INPP5D/IL6ST/IL21/IL23A/IL23R/IL27/IL2RA/IL6/IL27RA/MPL/LEP/LYN/IL20RB/IL15/IL12B/IL12RB1/IL12A	59
BP	GO:0050870	positive regulation of T cell activation	53/342	223/18800	5.41715e-44	1.00995e-41	4.66346e-42	NCKAP1L/ZAP70/YES1/PDCD1LG2/SOCS1/SIRPA/SRC/TYK2/SYK/STAT5B/RHOA/VAV1/PRKCZ/PRKCQ/PIK3CA/PTPN11/PTPRC/PTPN6/PTPN22/NCK2/EPO/EFNB1/IFNG/NCK1/FYN/EBI3/BCL6/AKT1/DNAJA3/CSK/CD86/CD80/CD47/CD3E/CD28/CD274/JAK2/JAK3/IL6ST/IL21/IL23A/IL23R/IL2RA/IL4R/IL6/IL27RA/LCK/LEP/LYN/IL15/IL12B/IL12RB1/IL12A	53
BP	GO:0032943	mononuclear cell proliferation	59/342	300/18800	6.93027e-44	1.23821e-41	5.71748e-42	NCKAP1L/ZAP70/PDCD1LG2/SOS1/SOS2/TYK2/TYROBP/SYK/STAT5B/PRKCQ/PRKCD/VAV3/PTPRC/PTPN6/PTPN22/NCK2/FCGR3A/ERBB2/EPO/EFNB1/EPHB2/NCK1/FYN/FLT3/EBI3/BTK/BLK/BCL6/BCL2/ABL1/CASP3/DNAJA3/CTLA4/CD86/CD80/CD3E/CD28/CD274/IKZF3/IRS2/JAK2/JAK3/INPP5D/IL6ST/IL21/IL23A/IL23R/IL27/IL2RA/IL6/IL27RA/MPL/LEP/LYN/IL20RB/IL15/IL12B/IL12RB1/IL12A	59
BP	GO:1903039	positive regulation of leukocyte cell-cell adhesion	54/342	245/18800	6.11653e-43	1.04911e-40	4.84429e-41	NCKAP1L/ZAP70/YES1/PDCD1LG2/SOCS1/SIRPA/SRC/TYK2/SYK/STAT5B/RHOA/VAV1/PRKCZ/PRKCQ/PIK3CA/PTPN11/PTPRC/PTPN6/PTPN22/NCK2/EPO/EFNB1/IFNG/NCK1/FYN/EBI3/BCL6/AKT1/DNAJA3/CSK/CD86/CD80/CD47/CD3E/CD28/CD274/ITGB2/JAK2/JAK3/IL6ST/IL21/IL23A/IL23R/IL2RA/IL4R/IL6/IL27RA/LCK/LEP/LYN/IL15/IL12B/IL12RB1/IL12A	54
BP	GO:0043410	positive regulation of MAPK cascade	70/342	491/18800	2.16748e-42	3.57467e-40	1.65062e-40	OSM/PDGFB/NTRK1/NTRK2/NTF3/NTRK3/NRG1/PDGFRA/PAK1/PDGFRB/RAP1A/SHC1/SRC/THPO/TGFB3/TGFB2/TGFB1/TREM2/TEK/TDGF1/SYK/PRKCZ/PRKCE/PRKCA/PLCG2/PTK2B/RET/PTPN11/VEGFA/RAP1B/RAF1/PTPRJ/PTPRC/PTPN22/PTPN1/FGF18/ERBB4/ERBB2/FGFR2/EPO/EPHA4/FGFR3/FGFR4/IGF1R/HRAS/HGF/FRS2/FLT3/FLT1/EFNA1/ABL1/CSK/CRKL/CDH2/CDC42/INSR/JAK2/KDR/KIT/KITLG/KLB/IL6/MAPK8IP3/MAPK3/MAP4K1/LEP/LIF/MAP2K1/MAP2K2/MAP3K11	70
BP	GO:0022409	positive regulation of cell-cell adhesion	57/342	291/18800	2.77484e-42	4.40686e-40	2.03488e-40	NCKAP1L/ZAP70/YES1/PDCD1LG2/PDPN/SOCS1/SIRPA/SRC/TYK2/SYK/STAT5B/RHOA/VAV1/PRKCZ/PRKCQ/PIK3CA/PTPN11/PTPRC/PTPN6/PTPN22/NCK2/EPO/EFNB1/IFNG/GP6/NCK1/FYN/EBI3/BCL6/AKT1/DNAJA3/CSK/CD86/CD80/CD47/CD3E/CD28/CD274/JAK1/ITGB2/JAK2/JAK3/IL6ST/IL21/IL23A/IL23R/IL2RA/IL4R/IL6/IL27RA/LCK/LEP/LYN/IL15/IL12B/IL12RB1/IL12A	57
BP	GO:1903131	mononuclear cell differentiation	66/342	433/18800	8.63583e-42	1.32252e-39	6.10677e-40	NCKAP1L/ZAP70/NTRK1/SOS1/SOCS1/RORC/SOS2/TREM2/SYK/STAT6/STAT5B/STAT3/RHOA/VAV1/PRKCZ/PLCG2/PTK2B/VEGFA/PTPRJ/PTPRC/PTPN6/PTPN22/PTPN2/FCER1G/ERBB2/IFNG/FLT3/BTK/BLNK/BLK/BCL6/BCL2/ABL1/DNAJA3/CTLA4/CD8A/CD86/CD80/CD3E/CD28/CD2/IKZF3/ITGB1/ITK/JAK3/KIT/INPP5D/IL21/IL23A/IL23R/IL27/IL2RA/IL4R/IL6/KLRC1/MTOR/MYH9/LCK/ZEB1/LEP/LEPR/LYN/IL15RA/IL15/IL12B/IL12RB1	66
BP	GO:1903037	regulation of leukocyte cell-cell adhesion	60/342	344/18800	1.93995e-41	2.86845e-39	1.32452e-39	NCKAP1L/ZAP70/YES1/PAG1/PDCD1LG2/SOCS1/SIRPA/SRC/TYK2/SYK/STAT5B/RHOA/VAV1/PRKCZ/PRKCQ/PIK3CA/PTPN11/PTPRC/PTPN6/PTPN22/PTPN2/NCK2/ERBB2/EPO/EFNB1/IFNG/NCK1/FYN/EBI3/BCL6/AKT1/CASP3/DNAJA3/CTLA4/CSK/CD86/CD80/CD47/CD3E/CD28/CD274/ITGB2/JAK2/JAK3/IL6ST/IL21/IL23A/IL23R/IL2RA/IL4R/IL6/IL27RA/LCK/LEP/LYN/IL20RB/IL15/IL12B/IL12RB1/IL12A	60
BP	GO:0007159	leukocyte cell-cell adhesion	62/342	381/18800	5.81812e-41	8.31604e-39	3.83996e-39	NCKAP1L/ZAP70/YES1/PAG1/PDCD1LG2/SOCS1/SIRPA/SRC/TYK2/SYK/STAT5B/RHOA/VAV1/PRKCZ/PRKCQ/PIK3CA/PECAM1/PTPN11/PTPRC/PTPN6/PTPN22/PTPN2/NCK2/ERBB2/EPO/EFNB1/IFNG/NCK1/FYN/EBI3/BCL6/AKT1/CASP3/DNAJA3/CTLA4/CSK/CD86/CD80/CD47/CD3E/CD28/CD274/ITGB1/ITGB2/JAK2/JAK3/IL6ST/IL21/IL23A/IL23R/IL2RA/IL4R/IL6/IL27RA/LCK/LEP/LYN/IL20RB/IL15/IL12B/IL12RB1/IL12A	62
BP	GO:0002764	immune response-regulating signaling pathway	67/342	482/18800	8.14474e-40	1.1266e-37	5.20212e-38	NCKAP1L/ZAP70/YES1/PAK1/PAK3/SOS1/SLA2/SH2B2/SRC/TRAT1/TREM2/TYROBP/SYK/PDPK1/VAV1/PTK2/PRKCQ/PRKCE/PRKCD/PRKCB/PLCG2/PLCG1/PIK3CA/VAV2/VAV3/PTPRJ/PTPRC/PTPN6/PTPN22/PTPN2/LCP2/FER/FCGR3A/FCER1G/FGR/HRAS/HCK/FYN/BTK/BMX/BLNK/BLK/BCL2/BCAR1/ABL1/IGLL5/CD247/CTLA4/CSK/CRKL/CD8B/CD8A/CD47/CD28/ITK/KIT/INPP5D/KLRC1/KLRC2/KLRD1/MAPK9/MAPK8/MS4A2/MAPK1/LCK/LYN/IL20RB	67
BP	GO:0030098	lymphocyte differentiation	61/342	382/18800	8.54628e-40	1.1452e-37	5.28801e-38	NCKAP1L/ZAP70/NTRK1/SOS1/SOCS1/RORC/SOS2/SYK/STAT6/STAT5B/STAT3/RHOA/VAV1/PRKCZ/PLCG2/PTK2B/PTPRJ/PTPRC/PTPN6/PTPN22/PTPN2/FCER1G/ERBB2/IFNG/FLT3/BTK/BLNK/BCL6/BCL2/ABL1/DNAJA3/CTLA4/CD8A/CD86/CD80/CD3E/CD28/CD2/IKZF3/ITGB1/ITK/JAK3/KIT/INPP5D/IL21/IL23A/IL23R/IL27/IL2RA/IL4R/IL6/KLRC1/MTOR/LCK/ZEB1/LEP/LEPR/IL15RA/IL15/IL12B/IL12RB1	61
BP	GO:0038093	Fc receptor signaling pathway	30/342	52/18800	3.26833e-39	4.24685e-37	1.961e-37	YES1/PAK1/SOS1/SRC/SYK/VAV1/PTK2/PRKCQ/PRKCE/PRKCD/PLCG2/PLCG1/VAV2/VAV3/PTPRJ/PTPRC/FER/FCGR3A/FCER1G/FGR/HCK/FYN/BTK/ABL1/CD47/KIT/MAPK9/MAPK8/MS4A2/LYN	30
BP	GO:0002429	immune response-activating cell surface receptor signaling pathway	55/342	300/18800	3.59333e-39	4.40234e-37	2.0328e-37	NCKAP1L/ZAP70/YES1/PAK1/PAK3/SLA2/SH2B2/SRC/TRAT1/TYROBP/SYK/VAV1/PTK2/PRKCE/PRKCD/PRKCB/PLCG2/PLCG1/PIK3CA/VAV2/VAV3/PTPRJ/PTPRC/PTPN6/PTPN22/PTPN2/LCP2/FCER1G/FGR/HRAS/HCK/FYN/BTK/BMX/BLNK/BLK/BCL2/BCAR1/ABL1/IGLL5/CD247/CTLA4/CSK/CRKL/CD8B/CD8A/CD47/CD28/ITK/INPP5D/KLRC2/KLRD1/MAPK1/LCK/LYN	55
BP	GO:0002757	immune response-activating signal transduction	55/342	300/18800	3.59333e-39	4.40234e-37	2.0328e-37	NCKAP1L/ZAP70/YES1/PAK1/PAK3/SLA2/SH2B2/SRC/TRAT1/TYROBP/SYK/VAV1/PTK2/PRKCE/PRKCD/PRKCB/PLCG2/PLCG1/PIK3CA/VAV2/VAV3/PTPRJ/PTPRC/PTPN6/PTPN22/PTPN2/LCP2/FCER1G/FGR/HRAS/HCK/FYN/BTK/BMX/BLNK/BLK/BCL2/BCAR1/ABL1/IGLL5/CD247/CTLA4/CSK/CRKL/CD8B/CD8A/CD47/CD28/ITK/INPP5D/KLRC2/KLRD1/MAPK1/LCK/LYN	55
BP	GO:0050671	positive regulation of lymphocyte proliferation	41/342	141/18800	4.84533e-38	5.77132e-36	2.66493e-36	NCKAP1L/ZAP70/PDCD1LG2/TYK2/SYK/STAT5B/PRKCQ/VAV3/PTPRC/PTPN22/NCK2/FCGR3A/EPO/EFNB1/EPHB2/NCK1/EBI3/BCL6/BCL2/DNAJA3/CD86/CD80/CD3E/CD28/CD274/IRS2/JAK2/JAK3/IL6ST/IL21/IL23A/IL23R/IL2RA/IL6/IL27RA/MPL/LEP/IL15/IL12B/IL12RB1/IL12A	41
BP	GO:1901653	cellular response to peptide	58/342	361/18800	5.67682e-38	6.57898e-36	3.03787e-36	NR4A1/NGFR/SOCS3/SOCS2/SOCS1/SHC1/SH2B2/RPS6KB1/SRC/TREM2/TYK2/STAT6/STAT5B/STAT5A/STAT3/STAT1/PDPK1/PTK2/PRKCZ/PRKCQ/PRKCD/PRKCB/PIK3R3/PIK3R2/PIK3R1/PIK3CA/PTPN11/VIM/PXN/PTPN22/PTPN2/PTPN1/FER/EPHA4/EPHB2/IGF1R/GRB2/NCK1/GAB1/FYN/FOXO1/BCAR1/BAIAP2/AKT2/AKT1/CSK/CRK/CDK5/JAK1/IRS1/IRS2/INSR/JAK2/JAK3/MYO1C/MYO5A/LEP/LYN	58
BP	GO:0032946	positive regulation of mononuclear cell proliferation	41/342	143/18800	9.25238e-38	1.04406e-35	4.82098e-36	NCKAP1L/ZAP70/PDCD1LG2/TYK2/SYK/STAT5B/PRKCQ/VAV3/PTPRC/PTPN22/NCK2/FCGR3A/EPO/EFNB1/EPHB2/NCK1/EBI3/BCL6/BCL2/DNAJA3/CD86/CD80/CD3E/CD28/CD274/IRS2/JAK2/JAK3/IL6ST/IL21/IL23A/IL23R/IL2RA/IL6/IL27RA/MPL/LEP/IL15/IL12B/IL12RB1/IL12A	41
BP	GO:0048013	ephrin receptor signaling pathway	29/342	52/18800	2.51353e-37	2.76359e-35	1.2761e-35	NTRK1/NTRK3/YES1/NGEF/PAK1/PAK3/SRC/PTK2/PTPN11/RASA1/NCK2/EPHB1/EPHA7/EPHA6/EPHA5/EPHA4/EPHA3/EPHA2/EPHA1/EFNB1/EFNA5/EPHB2/NCK1/FYN/EFNA1/ARHGEF7/CRK/CDK5R1/LYN	29
BP	GO:0045860	positive regulation of protein kinase activity	59/342	396/18800	1.00336e-36	1.07561e-34	4.96666e-35	NCKAP1L/PDGFB/NTF3/NTRK3/NRG1/PAK1/PDGFRB/RAP1A/SOCS1/SNCA/SRC/TGFB2/TGFB1/TDGF1/SYK/PDPK1/RHOA/PTK2/PRLR/PRKCZ/PRKCD/PIK3CA/PTK2B/VEGFA/PTPRC/PTPN1/LCP2/FGF18/FCGR1A/ERBB2/EPO/EPHA4/EFNA5/IFNG/HSP90AA1/HRAS/FLT3/FLT1/EFNA1/AKT1/ABL1/ABI1/CSK/CDK5R1/CDK5/CD86/INSR/JAK2/KIT/KITLG/IL23A/IL23R/MTOR/LAT/LEP/MAP2K1/MAP2K2/MAP3K11/IL12B	59
BP	GO:0002253	activation of immune response	57/342	386/18800	2.95018e-35	3.01321e-33	1.39136e-33	NCKAP1L/ZAP70/YES1/PAK1/PAK3/SLA2/SH2B2/SRC/TRAT1/TREM2/TYROBP/SYK/VAV1/PTK2/PRKCE/PRKCD/PRKCB/PLCG2/PLCG1/PIK3CA/VAV2/VAV3/PTPRJ/PTPRC/PTPN6/PTPN22/PTPN2/LCP2/FCER1G/FGR/HSP90AA1/HRAS/HCK/FYN/BTK/BMX/BLNK/BLK/BCL2/BCAR1/ABL1/IGLL5/CD247/CTLA4/CSK/CRKL/CD8B/CD8A/CD47/CD28/ITK/INPP5D/KLRC2/KLRD1/MAPK1/LCK/LYN	57
BP	GO:0030217	T cell differentiation	49/342	263/18800	2.95137e-35	3.01321e-33	1.39136e-33	NCKAP1L/ZAP70/SOS1/SOCS1/RORC/SOS2/SYK/STAT6/STAT5B/STAT3/RHOA/VAV1/PRKCZ/PTPRC/PTPN22/PTPN2/FCER1G/ERBB2/IFNG/BCL6/BCL2/ABL1/DNAJA3/CTLA4/CD8A/CD86/CD80/CD3E/CD28/CD2/ITK/JAK3/KIT/IL21/IL23A/IL23R/IL27/IL2RA/IL4R/IL6/KLRC1/MTOR/LCK/ZEB1/LEP/LEPR/IL15/IL12B/IL12RB1	49
BP	GO:1901652	response to peptide	62/342	491/18800	2.56054e-34	2.55339e-32	1.17904e-32	NR4A1/NGFR/SOCS3/SOCS2/SOCS1/SHC1/SH2B2/RPS6KB1/SRC/TREM2/TYK2/STAT6/STAT5B/STAT5A/STAT4/STAT3/STAT2/STAT1/PDPK1/PTK2/PRKCZ/PRKCQ/PRKCD/PRKCB/PIK3R3/PIK3R2/PIK3R1/PIK3CA/PTPN11/VIM/PXN/PTPN22/PTPN2/PTPN1/FER/EPHA4/EPHB2/IGF1R/GRB2/NCK1/GAB1/FYN/FOXO1/BCAR1/BAIAP2/AKT2/AKT1/CSK/CRK/CDK5/JAK1/IRS1/IRS2/INSR/JAK2/JAK3/MMP3/MTOR/MYO1C/MYO5A/LEP/LYN	62
BP	GO:0071375	cellular response to peptide hormone stimulus	50/342	294/18800	5.74325e-34	5.59706e-32	2.58446e-32	NR4A1/SOCS3/SOCS2/SOCS1/SHC1/SH2B2/RPS6KB1/SRC/TYK2/STAT6/STAT5B/STAT5A/STAT3/STAT1/PDPK1/PTK2/PRKCZ/PRKCQ/PRKCD/PRKCB/PIK3R3/PIK3R2/PIK3R1/PIK3CA/PTPN11/PXN/PTPN2/PTPN1/FER/IGF1R/GRB2/NCK1/GAB1/FOXO1/BCAR1/BAIAP2/AKT2/AKT1/CSK/CRK/JAK1/IRS1/IRS2/INSR/JAK2/JAK3/MYO1C/MYO5A/LEP/LYN	50
MF	GO:0001784	phosphotyrosine residue binding	26/342	44/18410	2.88215e-34	4.11186e-32	2.63944e-32	ZAP70/YES1/SOCS3/SHC1/SH3BP2/SYK/VAV1/PLCG2/PIK3R3/PIK3R2/PIK3R1/PTPN11/VAV2/RASA1/PTPN6/NCK2/FGR/HCK/GRB2/ABL1/CRKL/CRK/IRS1/MAPK3/MAPK1/LCK	26
BP	GO:0042129	regulation of T cell proliferation	41/342	174/18800	6.09698e-34	5.80974e-32	2.68267e-32	NCKAP1L/ZAP70/PDCD1LG2/SOS1/SOS2/TYK2/SYK/STAT5B/PRKCQ/PTPRC/PTPN6/PTPN22/NCK2/ERBB2/EPO/EFNB1/NCK1/EBI3/CASP3/DNAJA3/CTLA4/CD86/CD80/CD3E/CD28/CD274/JAK2/JAK3/IL6ST/IL21/IL23A/IL23R/IL27/IL2RA/IL6/IL27RA/LEP/IL20RB/IL15/IL12B/IL12RB1	41
MF	GO:0140375	immune receptor activity	39/342	148/18410	4.99217e-34	5.34163e-32	3.42883e-32	PRLR/FCGR3A/FCGR1A/FCER1G/EPOR/IFNLR1/IFNGR2/IFNGR1/IFNAR1/GFRA2/GFRA1/FLT3/EBI3/CSF2RB/GFRA3/IL6ST/IL21R/IL22RA1/IL23R/IL2RA/IL2RB/IL2RG/IL4R/IL5RA/IL27RA/KLRC1/KLRC2/KLRD1/MPL/LEPR/IL20RB/IL20RA/IL15RA/IL10RA/IL10RB/IL13RA1/IL12RB2/IL12B/IL12RB1	39
BP	GO:0042098	T cell proliferation	43/342	204/18800	2.27641e-33	2.12201e-31	9.79844e-32	NCKAP1L/ZAP70/PDCD1LG2/SOS1/SOS2/TYK2/SYK/STAT5B/PRKCQ/PTPRC/PTPN6/PTPN22/NCK2/ERBB2/EPO/EFNB1/NCK1/FYN/EBI3/ABL1/CASP3/DNAJA3/CTLA4/CD86/CD80/CD3E/CD28/CD274/JAK2/JAK3/IL6ST/IL21/IL23A/IL23R/IL27/IL2RA/IL6/IL27RA/LEP/IL20RB/IL15/IL12B/IL12RB1	43
MF	GO:0004896	cytokine receptor activity	33/342	97/18410	4.774e-33	4.08654e-31	2.62319e-31	PRLR/EPOR/IFNLR1/IFNGR2/IFNGR1/IFNAR1/GFRA2/GFRA1/FLT3/EBI3/CSF2RB/GFRA3/IL6ST/IL21R/IL22RA1/IL23R/IL2RA/IL2RB/IL2RG/IL4R/IL5RA/IL27RA/MPL/LEPR/IL20RB/IL20RA/IL15RA/IL10RA/IL10RB/IL13RA1/IL12RB2/IL12B/IL12RB1	33
MF	GO:0004714	transmembrane receptor protein tyrosine kinase activity	28/342	60/18410	6.78192e-33	4.83777e-31	3.10541e-31	NTRK1/NTRK2/NTRK3/PDGFRA/PDGFRB/TEK/RET/ERBB4/ERBB2/FGFR2/EPHB1/EPHA7/EPHA6/EPHA5/EPHA4/EPHA3/EPHA2/EPHA1/EPHB2/FGFR3/FGFR4/IGF1R/FLT3/FLT1/INSR/KDR/KIT/MET	28
MF	GO:0045309	protein phosphorylated amino acid binding	27/342	55/18410	1.55847e-32	9.52892e-31	6.1167e-31	ZAP70/YWHAE/YES1/SOCS3/SHC1/SH3BP2/SYK/VAV1/PLCG2/PIK3R3/PIK3R2/PIK3R1/PTPN11/VAV2/RASA1/PTPN6/NCK2/FGR/HCK/GRB2/ABL1/CRKL/CRK/IRS1/MAPK3/MAPK1/LCK	27
BP	GO:0018105	peptidyl-serine phosphorylation	50/342	315/18800	1.78197e-32	1.62577e-30	7.50704e-31	OSM/PDGFB/NTF4/NTRK2/NTF3/NTRK3/NGF/PAK1/SNCA/RPS6KB1/SRC/TGFB1/TDGF1/SYK/PDPK1/PRKCZ/PRKCQ/PRKCE/PRKCD/PRKCB/PRKCA/PRKACA/PIK3CA/RET/VEGFA/RAF1/NCK2/EPO/IFNG/HSP90AA1/HGF/NCK1/CAMK2D/BDNF/BCL2/AKT3/AKT2/AKT1/CDK5R1/CDK5/IL24/ILK/IL6/MAPK9/MAPK8/MTOR/MAPK1/MAP4K1/LIF/MAP2K2	50
BP	GO:0042102	positive regulation of T cell proliferation	33/342	103/18800	2.41737e-32	2.15951e-30	9.97163e-31	NCKAP1L/ZAP70/PDCD1LG2/TYK2/SYK/STAT5B/PRKCQ/PTPRC/PTPN22/NCK2/EPO/EFNB1/NCK1/EBI3/DNAJA3/CD86/CD80/CD3E/CD28/CD274/JAK2/JAK3/IL6ST/IL21/IL23A/IL23R/IL2RA/IL6/IL27RA/LEP/IL15/IL12B/IL12RB1	33
BP	GO:0070371	ERK1 and ERK2 cascade	51/342	335/18800	3.28683e-32	2.87631e-30	1.32815e-30	PDGFB/NTRK1/NRG1/PDGFRA/PDGFRB/RAP1A/SIRPA/SHC1/RRAS/SRC/THPO/TGFB1/TREM2/TEK/SYK/PRKCZ/PRKCA/PTK2B/PTPN11/RAP1B/PTPRC/PTPN6/PTPN22/PTPN2/PTPN1/FGF18/ERBB4/ERBB2/FGFR2/EPO/EPHB1/EPHA7/EPHA4/EPHA2/EPHB2/FGFR3/FGFR4/HRAS/FRS2/FN1/ABL1/CSK/CRKL/ITGAV/KDR/MAPK3/MAPK1/LIF/LYN/MAP2K1/MAP2K2	51
BP	GO:0002697	regulation of immune effector process	52/342	353/18800	4.12797e-32	3.54015e-30	1.63468e-30	NCKAP1L/TGFB3/TGFB2/TGFB1/TREM2/TYROBP/SYK/STAT6/STAT5B/PDPK1/VAV1/PRKCZ/PLCG2/PTPRJ/PTPRC/PTPN6/PTPN22/FER/FCER2/EPHB2/FGR/IFNG/GAB2/BTK/BLK/BCR/BCL6/CRK/CD86/CD80/CD47/CD28/ITGB2/JAK3/KIT/IL21/IL23A/IL23R/IL27/IL4R/IL6/IL27RA/KLRC1/KLRC2/KLRD1/MYO18A/LEP/LYN/IL20RB/IL12B/IL12RB1/IL12A	52
MF	GO:0051219	phosphoprotein binding	31/342	88/18410	1.19181e-31	6.3762e-30	4.09294e-30	ZAP70/YWHAE/YES1/SOCS3/SNCA/SHC1/SH3BP2/SRC/SYK/VAV1/PLCG2/PIK3R3/PIK3R2/PIK3R1/PTPN11/VAV2/RASA1/PTPN6/NCK2/FGR/HCK/GRB2/ABL1/CRKL/CRK/IRS1/MTOR/MAPK3/MAPK1/LCK/LYN	31
BP	GO:0018209	peptidyl-serine modification	50/342	338/18800	5.67036e-31	4.76755e-29	2.20144e-29	OSM/PDGFB/NTF4/NTRK2/NTF3/NTRK3/NGF/PAK1/SNCA/RPS6KB1/SRC/TGFB1/TDGF1/SYK/PDPK1/PRKCZ/PRKCQ/PRKCE/PRKCD/PRKCB/PRKCA/PRKACA/PIK3CA/RET/VEGFA/RAF1/NCK2/EPO/IFNG/HSP90AA1/HGF/NCK1/CAMK2D/BDNF/BCL2/AKT3/AKT2/AKT1/CDK5R1/CDK5/IL24/ILK/IL6/MAPK9/MAPK8/MTOR/MAPK1/MAP4K1/LIF/MAP2K2	50
BP	GO:0006909	phagocytosis	48/342	310/18800	1.11677e-30	9.20903e-29	4.25231e-29	NCKAP1L/YES1/PAK1/SIRPA/SRC/TREM2/TYROBP/SYK/VAV1/PTK2/PRKCE/PRKCD/PLCG2/PIK3CA/PECAM1/VAV2/VAV3/RAC1/PTPRJ/PTPRC/FCGR1A/FCER1G/ELMO2/ELMO1/FGR/IFNG/HCK/FYN/BCR/ABL1/IGLL5/DOCK1/CSK/CDC42/CD47/ITGAV/ITGB1/ITGB2/IL2RB/IL2RG/MET/MYH9/MYO18A/LEP/LEPR/LYN/IL15RA/IL15	48
MF	GO:1990782	protein tyrosine kinase binding	33/342	113/18410	1.5077e-30	7.16994e-29	4.60245e-29	NRTN/NRG1/SIRPA/SHC1/SH2B3/SH2B2/TRAT1/TREM2/PLCG2/PIK3R2/PIK3R1/PTPN11/PTPN2/PTPN1/NCK2/EPHA4/ELMO2/HSP90AA1/GP6/NCK1/GAB2/FRS3/FRS2/DOK2/BLNK/ARTN/CD247/CRKL/CRK/CD2/IRS1/ITGAX/ITGB1	33
BP	GO:0070372	regulation of ERK1 and ERK2 cascade	48/342	311/18800	1.30006e-30	1.05182e-28	4.85684e-29	PDGFB/NTRK1/NRG1/PDGFRA/PDGFRB/RAP1A/SIRPA/SHC1/RRAS/SRC/THPO/TGFB1/TREM2/TEK/SYK/PRKCZ/PRKCA/PTK2B/PTPN11/RAP1B/PTPRC/PTPN6/PTPN22/PTPN2/PTPN1/FGF18/ERBB4/ERBB2/FGFR2/EPO/EPHB1/EPHA7/EPHA4/EPHA2/EPHB2/FGFR3/FGFR4/HRAS/FRS2/FN1/ABL1/CSK/CRKL/KDR/MAPK3/LIF/LYN/MAP2K1	48
BP	GO:0046631	alpha-beta T cell activation	37/342	158/18800	1.36009e-30	1.08001e-28	4.98701e-29	NCKAP1L/ZAP70/SOCS1/RORC/TYK2/SYK/STAT6/STAT3/RHOA/PRKCZ/PRKCQ/PTPRC/PTPN22/IFNG/EBI3/BCL6/BCL2/ABL1/CD86/CD80/CD3E/CD28/CD274/ITK/JAK2/JAK3/IL21/IL23A/IL23R/IL27/IL4R/IL6/MTOR/IL15/IL12B/IL12RB1/IL12A	37
BP	GO:0043551	regulation of phosphatidylinositol 3-kinase activity	26/342	57/18800	1.61334e-30	1.25782e-28	5.80803e-29	PDGFB/PDGFRA/PDGFRB/SOCS3/SOCS2/SOCS1/SLA2/SRC/TGFB1/TEK/PTK2/PIK3R3/PIK3R2/PIK3R1/PTK2B/VAV2/VAV3/FGFR3/FGR/FLT3/FLT1/CISH/CDC42/IRS1/KIT/LYN	26
MF	GO:0004715	non-membrane spanning protein tyrosine kinase activity	24/342	45/18410	3.36568e-30	1.44051e-28	9.24675e-29	ZAP70/YES1/SRC/TYK2/SYK/PTK2/PRKCD/PTK2B/PTK6/FER/FGR/HCK/FYN/BTK/BMX/BLK/ABL1/CSK/JAK1/ITK/JAK2/JAK3/LCK/LYN	24
BP	GO:0043434	response to peptide hormone	53/342	404/18800	3.7305e-30	2.85649e-28	1.319e-28	NR4A1/SOCS3/SOCS2/SOCS1/SHC1/SH2B2/RPS6KB1/SRC/TYK2/STAT6/STAT5B/STAT5A/STAT4/STAT3/STAT2/STAT1/PDPK1/PTK2/PRKCZ/PRKCQ/PRKCD/PRKCB/PIK3R3/PIK3R2/PIK3R1/PIK3CA/PTPN11/PXN/PTPN2/PTPN1/FER/IGF1R/GRB2/NCK1/GAB1/FOXO1/BCAR1/BAIAP2/AKT2/AKT1/CSK/CRK/JAK1/IRS1/IRS2/INSR/JAK2/JAK3/MTOR/MYO1C/MYO5A/LEP/LYN	53
MF	GO:0005126	cytokine receptor binding	45/342	272/18410	1.08232e-29	4.2112e-28	2.70321e-28	OSM/NTF4/NTRK1/NTF3/NGF/SOCS2/SHC1/SH2B3/TGFB3/TGFB2/TGFB1/TRIP6/TYK2/SYK/STAT1/PRLR/PRL/PLCG1/PIK3R1/VEGFA/EPO/EFNA5/IFNG/GRB2/FRS2/EBI3/BDNF/CASP3/JAK1/JAK2/JAK3/KITLG/IL6ST/IL21/IL23A/IL23R/IL27/IL6/IL27RA/LIF/IL15/IL13RA1/IL12B/IL12RB1/IL12A	45
BP	GO:0007260	tyrosine phosphorylation of STAT protein	29/342	87/18800	4.08737e-29	3.07485e-27	1.41982e-27	OSM/SOCS3/SOCS1/SH2B3/PTK6/PTPN2/FER/ERBB4/EPO/FGFR3/IFNG/FYN/FLT3/JAK1/JAK2/JAK3/KIT/IL6ST/IL21/IL23A/IL23R/IL24/IL6/LEP/LIF/LYN/IL15/IL12B/IL12A	29
BP	GO:0002431	Fc receptor mediated stimulatory signaling pathway	21/342	33/18800	4.51005e-29	3.33433e-27	1.53964e-27	YES1/PAK1/SRC/SYK/VAV1/PTK2/PRKCE/PRKCD/VAV2/VAV3/PTPRJ/PTPRC/FCER1G/FGR/HCK/FYN/BLK/ABL1/CSK/CD47/LYN	21
MF	GO:0019199	transmembrane receptor protein kinase activity	28/342	79/18410	9.01431e-29	3.2151e-27	2.0638e-27	NTRK1/NTRK2/NTRK3/PDGFRA/PDGFRB/TEK/RET/ERBB4/ERBB2/FGFR2/EPHB1/EPHA7/EPHA6/EPHA5/EPHA4/EPHA3/EPHA2/EPHA1/EPHB2/FGFR3/FGFR4/IGF1R/FLT3/FLT1/INSR/KDR/KIT/MET	28
BP	GO:0042060	wound healing	53/342	429/18800	7.58146e-29	5.51005e-27	2.54429e-27	PDGFB/NRG1/PDGFRA/PAK1/PDGFRB/PDPN/SMPD1/SH2B3/SRC/TGFB3/TGFB2/TGFB1/SYK/RHOA/VAV1/PTK2/PRKCQ/PRKCE/PRKCD/PRKCA/PLCG2/PIK3CB/PIK3CA/VAV2/VAV3/VEGFA/RAF1/PTPN6/FGFR1OP2/FCER1G/ERBB2/FGFR2/EPHB2/HRAS/GP6/FN1/BLK/ARHGAP35/ACTB/CASP3/CRK/ITGB1/JAK2/KDR/IL6ST/IL24/ILK/IL6/MPL/MTOR/MYH9/LCK/LYN	53
BP	GO:0032970	regulation of actin filament-based process	51/342	393/18800	8.52688e-29	6.09387e-27	2.81387e-27	NCKAP1L/NTF3/NTRK3/PDGFRA/PAK1/PAK3/PDGFRB/PDPN/NCKAP1/TGFB3/TEK/RHOA/PRKCE/PRKCD/PIK3R1/PIK3CA/PTK2B/RASA1/RAC1/WASF1/WASF2/PXN/WASF3/NCK2/FER/EPHA5/EPHA3/EPHA1/EFNA5/HRAS/HCK/GRB2/NCK1/FSCN1/CAMK2D/BRK1/BAIAP2/ARPC1B/ARHGDIB/ARHGAP35/ABL1/ABI2/CYFIP2/CRK/CDK5R1/CDK5/CDC42/CD47/MET/MTOR/MYH9	51
BP	GO:0038094	Fc-gamma receptor signaling pathway	20/342	30/18800	2.30158e-28	1.61789e-26	7.47069e-27	YES1/PAK1/SRC/SYK/VAV1/PTK2/PRKCE/PRKCD/VAV2/VAV3/PTPRJ/PTPRC/FCGR3A/FCER1G/FGR/HCK/FYN/ABL1/CD47/LYN	20
BP	GO:0002703	regulation of leukocyte mediated immunity	41/342	236/18800	2.55464e-28	1.76682e-26	8.15837e-27	NCKAP1L/TGFB1/TREM2/TYROBP/SYK/STAT6/STAT5B/PDPK1/VAV1/PRKCZ/PLCG2/PTPRC/PTPN6/FER/FCER2/FGR/GAB2/BTK/BLK/BCR/BCL6/CRK/CD28/ITGB2/JAK3/KIT/IL21/IL23A/IL23R/IL4R/IL6/IL27RA/KLRC1/KLRC2/KLRD1/LEP/LYN/IL20RB/IL12B/IL12RB1/IL12A	41
BP	GO:0014065	phosphatidylinositol 3-kinase signaling	34/342	144/18800	2.60278e-28	1.77154e-26	8.18017e-27	OSM/PDGFB/NTRK1/NTRK2/NTRK3/PDGFRA/PDGFRB/SRC/TGFB2/TREM2/TEK/PTK2/PIK3R2/PIK3R1/PIK3CB/PIK3CA/PTPN6/PTPN13/ERBB4/ERBB2/FGR/IGF1R/HGF/FN1/FLT3/FLT1/AKT1/CD28/IRS1/INSR/JAK2/KDR/KIT/LEP	34
BP	GO:1902105	regulation of leukocyte differentiation	44/342	283/18800	3.07723e-28	2.06174e-26	9.52018e-27	NCKAP1L/ZAP70/SOS1/SOCS1/SOS2/TGFB1/TREM2/TYROBP/SYK/STAT5B/RHOA/PRKCZ/PRKCA/PIK3R1/PTPRC/PTPN6/PTPN2/ERBB2/IFNG/BTK/BCL6/ABL1/CTLA4/CD86/CD80/CD28/CD2/IKZF3/JAK3/KITLG/INPP5D/IL23A/IL23R/IL27/IL2RA/IL4R/MTOR/ZEB1/LIF/LYN/IL15RA/IL15/IL12B/IL12RB1	44
BP	GO:0032956	regulation of actin cytoskeleton organization	48/342	352/18800	4.1644e-28	2.71058e-26	1.25162e-26	NCKAP1L/NTF3/NTRK3/PDGFRA/PAK1/PAK3/PDGFRB/NCKAP1/TGFB3/TEK/RHOA/PRKCE/PRKCD/PIK3R1/PIK3CA/PTK2B/RASA1/RAC1/WASF1/WASF2/PXN/WASF3/NCK2/FER/EPHA5/EPHA3/EPHA1/EFNA5/HRAS/HCK/GRB2/NCK1/FSCN1/BRK1/BAIAP2/ARPC1B/ARHGDIB/ARHGAP35/ABL1/ABI2/CYFIP2/CRK/CDK5R1/CDK5/CDC42/CD47/MET/MTOR	48
BP	GO:0002366	leukocyte activation involved in immune response	44/342	285/18800	4.17206e-28	2.71058e-26	1.25162e-26	NCKAP1L/RORC/TGFB1/TREM2/TYROBP/SYK/STAT6/STAT3/PDPK1/PRKCZ/PRKCE/PLCG2/PTK2B/PTPRC/PTPN6/FER/FCER1G/FGR/IFNG/GAB2/BTK/BLK/BCR/BCL6/ABL1/CD86/CD80/CD28/ITGB2/JAK3/KIT/IL21/IL23A/IL23R/IL27/IL4R/IL6/IL27RA/KLRC2/MTOR/LAT/LYN/IL12B/IL12RB1	44
CC	GO:0009897	external side of plasma membrane	53/341	455/19594	1.73306e-28	1.97228e-26	1.2937e-26	PDGFRA/PDCD1/PDCD1LG2/PRLR/PTPRC/FCGR3A/FCER2/FCER1G/EPOR/EPHA5/EFNA5/GFRA2/GFRA1/EBI3/CAPN2/IGLL5/CTLA4/CSF2RB/CD8A/CD86/CD80/CD3E/CD28/CD274/CD2/GFRA3/ITGA2B/ITGAV/ITGAX/ITGB1/INSR/ITGB2/KDR/KIT/IL6ST/IL21R/IL23R/IL2RA/IL2RB/IL2RG/IL4R/IL5RA/IL27RA/KLRC1/KLRC2/KLRD1/MPL/MS4A2/LEPR/IL13RA1/IL12RB2/IL12B/IL12RB1	53
CC	GO:0031252	cell leading edge	51/341	416/19594	1.74418e-28	1.97228e-26	1.2937e-26	PAK1/PDPN/UNC5C/NCKAP1/SRC/RHOA/PRKCZ/PLCG2/PLCG1/PIK3CA/PTK2B/PTK6/RASA1/RAC1/VIM/WASF1/WASF2/PXN/WASF3/PTPRJ/PTPN13/FER/EPHA2/FGR/FSCN1/BRK1/BMX/BCAR1/BAIAP2/ARHGEF7/AKT2/AKT1/ACTN1/ACTB/ABL1/ABI2/ABI1/CTNND1/CTNNA1/CDK5/CDH2/CDC42/ITGAV/ITGB1/INSR/KITLG/ILK/MYH9/MYO1C/MYO5A/LMO4	51
CC	GO:0045121	membrane raft	46/341	326/19594	2.0422e-28	1.97228e-26	1.2937e-26	ZAP70/PAG1/PDPN/SRC/TREM2/TEK/TDGF1/STAT6/PRKCZ/PRKACA/PECAM1/PTK2B/RET/PTPRC/LCP2/EPHB1/EFNB1/EFNA5/IGF1R/HCK/GPC1/GP6/FYN/BTK/CAPN2/CASP3/CTNNA1/CSK/CRK/CDH2/CD8A/CD2/IRS1/ITGB1/INSR/ITGB2/JAK2/KDR/INPP5D/IL6ST/MYO1C/MAPK3/MAPK1/LAT/LCK/LYN	46
CC	GO:0098857	membrane microdomain	46/341	327/19594	2.34098e-28	1.97228e-26	1.2937e-26	ZAP70/PAG1/PDPN/SRC/TREM2/TEK/TDGF1/STAT6/PRKCZ/PRKACA/PECAM1/PTK2B/RET/PTPRC/LCP2/EPHB1/EFNB1/EFNA5/IGF1R/HCK/GPC1/GP6/FYN/BTK/CAPN2/CASP3/CTNNA1/CSK/CRK/CDH2/CD8A/CD2/IRS1/ITGB1/INSR/ITGB2/JAK2/KDR/INPP5D/IL6ST/MYO1C/MAPK3/MAPK1/LAT/LCK/LYN	46
BP	GO:1903706	regulation of hemopoiesis	49/342	371/18800	4.91548e-28	3.1459e-26	1.45263e-26	NCKAP1L/ZAP70/SOS1/SOCS1/SOS2/THPO/TGFB1/TREM2/TYROBP/SYK/STAT5B/STAT3/STAT1/RHOA/PRKCZ/PRKCA/PIK3R1/PTK2B/PTPRC/PTPN6/PTPN2/ERBB2/IFNG/BTK/BCL6/ABL1/CTLA4/CD86/CD80/CD28/CD2/IKZF3/JAK3/KITLG/INPP5D/IL23A/IL23R/IL27/IL2RA/IL4R/MPL/MTOR/ZEB1/LIF/LYN/IL15RA/IL15/IL12B/IL12RB1	49
BP	GO:0002263	cell activation involved in immune response	44/342	289/18800	7.61061e-28	4.73499e-26	2.1864e-26	NCKAP1L/RORC/TGFB1/TREM2/TYROBP/SYK/STAT6/STAT3/PDPK1/PRKCZ/PRKCE/PLCG2/PTK2B/PTPRC/PTPN6/FER/FCER1G/FGR/IFNG/GAB2/BTK/BLK/BCR/BCL6/ABL1/CD86/CD80/CD28/ITGB2/JAK3/KIT/IL21/IL23A/IL23R/IL27/IL4R/IL6/IL27RA/KLRC2/MTOR/LAT/LYN/IL12B/IL12RB1	44
BP	GO:0043550	regulation of lipid kinase activity	26/342	69/18800	7.61928e-28	4.73499e-26	2.1864e-26	PDGFB/PDGFRA/PDGFRB/SOCS3/SOCS2/SOCS1/SLA2/SRC/TGFB1/TEK/PTK2/PIK3R3/PIK3R2/PIK3R1/PTK2B/VAV2/VAV3/FGFR3/FGR/FLT3/FLT1/CISH/CDC42/IRS1/KIT/LYN	26
BP	GO:0044089	positive regulation of cellular component biogenesis	55/342	494/18800	1.28276e-27	7.8578e-26	3.62837e-26	NCKAP1L/NTRK1/NTRK2/NRG1/PAK1/SNCA/NCKAP1/SRC/TGFB3/TGFB1/TEK/SYK/RHOA/PRKCE/PRKCA/PLCG2/PIK3R1/PIK3CA/PTK2B/VEGFA/RAP1B/RAC1/WASF2/PXN/PTPRJ/NCK2/FER/EPHB1/EPHA2/EPHA1/EFNA5/EPHB2/IFNG/HSP90AA1/HRAS/HCK/GRB2/NCK1/FSCN1/BRK1/BDNF/BAIAP2/ARHGAP35/ABL1/ABI2/CDK5R1/CDC42/CD47/KDR/KIT/MAPK9/MET/MMP1/MMP3/MTOR	55
BP	GO:0048015	phosphatidylinositol-mediated signaling	36/342	177/18800	1.79469e-27	1.08389e-25	5.0049e-26	OSM/PDGFB/NTRK1/NTRK2/NTRK3/PDGFRA/PDGFRB/RPS6KB1/SRC/TGFB2/TREM2/TEK/PTK2/PIK3R2/PIK3R1/PIK3CB/PIK3CA/PTPN6/PTPN13/ERBB4/ERBB2/FGR/IGF1R/HGF/GAB2/FN1/FLT3/FLT1/AKT1/CD28/IRS1/INSR/JAK2/KDR/KIT/LEP	36
BP	GO:0008286	insulin receptor signaling pathway	31/342	118/18800	1.89347e-27	1.12766e-25	5.20703e-26	SOCS3/SOCS1/SHC1/SH2B2/RPS6KB1/SRC/PRKCZ/PRKCQ/PRKCD/PRKCB/PIK3R3/PIK3R2/PIK3R1/PIK3CA/PTPN11/PTPN2/PTPN1/FER/IGF1R/GRB2/NCK1/GAB1/FOXO1/BCAR1/BAIAP2/AKT2/AKT1/IRS1/IRS2/INSR/LEP	31
BP	GO:0007265	Ras protein signal transduction	47/342	347/18800	2.12823e-27	1.25012e-25	5.77246e-26	NTRK1/NRG1/NRAS/NGF/NGFR/PDGFRB/RAP1A/PDPN/SOS1/RRAS/NCKAP1/SOS2/RHOU/TGFB2/RHOA/PIK3CB/RASA1/RAPGEF1/RAP1B/RAF1/RAC1/WASF1/WASF2/MYO9B/EPO/ELMO1/EPHB2/HRAS/GRB2/GRAP2/DOK2/DOK1/BRK1/BCR/BCL6/ARHGDIB/ARHGAP35/ABL1/ABI2/CRKL/CRK/CDC42/ITGB1/KITLG/MET/KRAS/LAT	47
BP	GO:0001667	ameboidal-type cell migration	54/342	480/18800	2.41738e-27	1.40078e-25	6.46814e-26	PDGFB/NRTN/NR4A1/PAK3/RRAS/SRC/TGFB2/TGFB1/TEK/TDGF1/STAT5A/PDPK1/RHOA/PTK2/PRKCE/PRKCA/PLCG2/PLCG1/PIK3R3/PIK3CB/PIK3CA/PTK2B/RET/PTPN11/VEGFA/RAC1/WASF2/PXN/FGF7/FGF18/FER/ERBB4/EPHA2/EFNB1/IFNG/FN1/EFNA1/BCAR1/ARHGEF7/ARHGDIB/AKT3/AKT1/ABL1/DOCK1/CDH2/CDC42/ITGB1/KDR/KIT/KITLG/ILK/MET/MTOR/MYH9	54
BP	GO:0002683	negative regulation of immune system process	51/342	425/18800	3.66086e-27	2.09304e-25	9.66468e-26	NCKAP1L/YES1/PAG1/PDCD1/PDCD1LG2/SOCS1/SLA2/SRC/TGFB3/TGFB2/TGFB1/TREM2/TYROBP/SYK/STAT6/STAT2/PLCG1/PIK3R1/PTPRJ/PTPRC/PTPN6/PTPN22/PTPN2/FER/ERBB2/FGR/HCK/FYN/BTK/BLK/BCR/BCL6/AKT1/CASP3/CTLA4/CRK/CD86/CD80/CD47/CD274/JAK3/KITLG/INPP5D/IL2RA/IL4R/IL27RA/KLRC1/KLRD1/LYN/IL20RB/IL12B	51
CC	GO:0005925	focal adhesion	50/341	419/19594	2.21738e-27	1.49451e-25	9.80314e-26	YWHAQ/YWHAE/YES1/PAK1/PDGFRB/SLA/RRAS/NCKAP1/RHOU/SRC/TEK/TRIP6/PDPK1/RHOA/PTK2/PTK2B/RAC1/VIM/WASF1/PXN/PTPRC/EPHA2/FGFR3/HCK/GRB7/GIT2/FLT1/BCAR1/ARPC1B/ARHGEF7/ACTN1/ACTB/CAPN2/CTNNA1/CDH2/CDC42/JAK1/ITGA2B/ITGAV/ITGB1/ITGB2/JAK2/ITGB5/ILK/MYH9/MAPK3/MAPK1/KRAS/MAP2K1/MAP2K2	50
BP	GO:0048017	inositol lipid-mediated signaling	36/342	181/18800	4.12017e-27	2.32465e-25	1.07341e-25	OSM/PDGFB/NTRK1/NTRK2/NTRK3/PDGFRA/PDGFRB/RPS6KB1/SRC/TGFB2/TREM2/TEK/PTK2/PIK3R2/PIK3R1/PIK3CB/PIK3CA/PTPN6/PTPN13/ERBB4/ERBB2/FGR/IGF1R/HGF/GAB2/FN1/FLT3/FLT1/AKT1/CD28/IRS1/INSR/JAK2/KDR/KIT/LEP	36
MF	GO:0035591	signaling adaptor activity	27/342	81/18410	6.09092e-27	2.00532e-25	1.28723e-25	PAG1/SOCS2/SLA2/SHC1/SH2B3/SH2B2/TRAT1/STAT3/PIK3R1/PTPN11/NCK2/NCK1/GAB2/FRS3/FRS2/DOK2/BLNK/ABI2/ABI1/CRKL/CRK/CD3E/IRS1/MAPK8IP3/LAT/MAP2K1/MAP2K2	27
CC	GO:0030055	cell-substrate junction	50/341	428/19594	5.99614e-27	3.36783e-25	2.20911e-25	YWHAQ/YWHAE/YES1/PAK1/PDGFRB/SLA/RRAS/NCKAP1/RHOU/SRC/TEK/TRIP6/PDPK1/RHOA/PTK2/PTK2B/RAC1/VIM/WASF1/PXN/PTPRC/EPHA2/FGFR3/HCK/GRB7/GIT2/FLT1/BCAR1/ARPC1B/ARHGEF7/ACTN1/ACTB/CAPN2/CTNNA1/CDH2/CDC42/JAK1/ITGA2B/ITGAV/ITGB1/ITGB2/JAK2/ITGB5/ILK/MYH9/MAPK3/MAPK1/KRAS/MAP2K1/MAP2K2	50
BP	GO:0002443	leukocyte mediated immunity	52/342	457/18800	1.41776e-26	7.89528e-25	3.64568e-25	NCKAP1L/SLA2/TGFB1/TREM2/TYROBP/SYK/STAT6/STAT5B/PDPK1/VAV1/PRKCZ/PRKCD/PLCG2/PTPRC/PTPN6/FER/FCGR3A/FCGR1A/FCER2/FCER1G/FGR/GAB2/BTK/BLK/BCR/BCL6/IGLL5/CSF2RB/CRK/CD8A/CD28/ITGB2/JAK3/KIT/INPP5D/IL21/IL21R/IL23A/IL23R/IL4R/IL6/IL27RA/KLRC1/KLRC2/KLRD1/LAT/LEP/LYN/IL20RB/IL12B/IL12RB1/IL12A	52
BP	GO:0031589	cell-substrate adhesion	47/342	364/18800	1.80879e-26	9.94373e-25	4.59155e-25	PDGFB/PDPN/UTRN/RRAS/SRC/TEK/TRIP6/RHOA/PTK2/PRKCZ/PRKCE/PIK3R1/PIK3CB/PTK2B/RASA1/VEGFA/RAC1/PXN/PTPRJ/FER/EPHB1/EPHA3/EPHA1/EFNA5/FN1/EFNA1/BCR/BCL6/BCL2/ARHGEF7/ACTN1/ABL1/DOCK1/CRKL/CRK/CDK5/CDC42/CD3E/ITGA2B/ITGAV/ITGAX/ITGB1/ITGB2/JAK2/KDR/ITGB5/ILK	47
BP	GO:0002433	immune response-regulating cell surface receptor signaling pathway involved in phagocytosis	18/342	26/18800	4.16851e-26	2.23432e-24	1.03171e-24	YES1/PAK1/SRC/SYK/VAV1/PTK2/PRKCE/PRKCD/VAV2/VAV3/PTPRJ/PTPRC/FGR/HCK/FYN/ABL1/CD47/LYN	18
BP	GO:0038096	Fc-gamma receptor signaling pathway involved in phagocytosis	18/342	26/18800	4.16851e-26	2.23432e-24	1.03171e-24	YES1/PAK1/SRC/SYK/VAV1/PTK2/PRKCE/PRKCD/VAV2/VAV3/PTPRJ/PTPRC/FGR/HCK/FYN/ABL1/CD47/LYN	18
BP	GO:0014068	positive regulation of phosphatidylinositol 3-kinase signaling	26/342	79/18800	4.77972e-26	2.5303e-24	1.16838e-24	OSM/PDGFB/NTRK1/NTRK2/NTRK3/PDGFRA/PDGFRB/SRC/TGFB2/TREM2/TEK/PTK2/PTPN6/ERBB4/FGR/IGF1R/HGF/FN1/FLT3/FLT1/CD28/INSR/JAK2/KDR/KIT/LEP	26
BP	GO:0045619	regulation of lymphocyte differentiation	35/342	181/18800	6.07639e-26	3.17751e-24	1.46723e-24	NCKAP1L/ZAP70/SOS1/SOCS1/SOS2/SYK/STAT5B/RHOA/PRKCZ/PTPRC/PTPN6/PTPN2/ERBB2/IFNG/BTK/BCL6/ABL1/CTLA4/CD86/CD80/CD28/CD2/IKZF3/JAK3/INPP5D/IL23A/IL23R/IL27/IL2RA/IL4R/ZEB1/IL15RA/IL15/IL12B/IL12RB1	35
BP	GO:0001819	positive regulation of cytokine production	52/342	475/18800	8.98952e-26	4.64423e-24	2.14449e-24	OSM/SRC/TGFB1/TREM2/TYK2/TYROBP/SYK/STAT5B/STAT3/STAT1/PRKCZ/PRKCQ/PLCG2/PIK3R1/PTPN11/PTPRJ/PTPRC/PTPN22/FCER1G/EPHB2/FGR/IFNGR1/IFNG/HSP90AA1/HRAS/HGF/EBI3/ABL1/CD86/CD80/CD3E/CD28/CD274/CD2/ITK/JAK2/KIT/IL6ST/IL21/IL23A/IL23R/IL27/IL4R/IL6/IL27RA/LEP/IL20RB/IL15/IL12RB2/IL12B/IL12RB1/IL12A	52
BP	GO:0050851	antigen receptor-mediated signaling pathway	39/342	244/18800	1.44124e-25	7.35719e-24	3.39721e-24	NCKAP1L/ZAP70/SLA2/SH2B2/TRAT1/SYK/PRKCB/PLCG2/PLCG1/PIK3CA/VAV3/PTPRJ/PTPRC/PTPN6/PTPN22/PTPN2/LCP2/HRAS/FYN/BTK/BMX/BLNK/BLK/BCL2/BCAR1/ABL1/IGLL5/CD247/CTLA4/CSK/CRKL/CD8B/CD8A/CD28/ITK/INPP5D/MAPK1/LCK/LYN	39
BP	GO:0042509	regulation of tyrosine phosphorylation of STAT protein	26/342	83/18800	2.08266e-25	1.05064e-23	4.85138e-24	OSM/SOCS3/SOCS1/SH2B3/PTK6/PTPN2/ERBB4/EPO/FGFR3/IFNG/FYN/FLT3/JAK2/KIT/IL6ST/IL21/IL23A/IL23R/IL24/IL6/LEP/LIF/LYN/IL15/IL12B/IL12A	26
BP	GO:0002699	positive regulation of immune effector process	39/342	248/18800	2.69234e-25	1.34241e-23	6.19864e-24	TGFB1/TREM2/TYROBP/SYK/STAT6/STAT5B/PDPK1/VAV1/PRKCZ/PLCG2/PTPRJ/PTPRC/PTPN6/PTPN22/FER/FCER2/EPHB2/FGR/IFNG/GAB2/BTK/BLK/CD86/CD80/CD28/ITGB2/KIT/IL21/IL23A/IL23R/IL4R/IL6/KLRC2/KLRD1/MYO18A/LYN/IL12B/IL12RB1/IL12A	39
BP	GO:0046425	regulation of receptor signaling pathway via JAK-STAT	28/342	105/18800	4.30941e-25	2.124e-23	9.80763e-24	SOCS3/SOCS2/SOCS1/SH2B3/TYK2/PRLR/PRL/PTK2B/RET/PTPRC/PTPN2/ERBB4/EPHB2/IFNG/CDK5R1/CDK5/JAK2/JAK3/KIT/IL23A/IL23R/IL24/IL6/LEP/LIF/IL10RA/IL10RB/IL12B	28
BP	GO:1904892	regulation of receptor signaling pathway via STAT	29/342	116/18800	4.57535e-25	2.22944e-23	1.02945e-23	SOCS3/SOCS2/SOCS1/SH2B3/TGFB1/TYK2/PRLR/PRL/PTK2B/RET/PTPRC/PTPN2/ERBB4/EPHB2/IFNG/CDK5R1/CDK5/JAK2/JAK3/KIT/IL23A/IL23R/IL24/IL6/LEP/LIF/IL10RA/IL10RB/IL12B	29
MF	GO:0030971	receptor tyrosine kinase binding	25/342	76/18410	7.32124e-25	2.23821e-23	1.43672e-23	NRTN/NRG1/SHC1/SH2B3/SH2B2/TRAT1/PIK3R2/PIK3R1/PTPN11/PTPN2/PTPN1/NCK2/ELMO2/NCK1/GAB2/FRS3/FRS2/DOK2/BLNK/ARTN/CRKL/CRK/CD2/IRS1/ITGAX	25
MF	GO:0070851	growth factor receptor binding	31/342	139/18410	8.1163e-25	2.31585e-23	1.48657e-23	PDGFB/NRTN/PDGFRA/PDGFRB/SHC1/SRC/TRIP6/VAV2/VAV3/VEGFA/PTPRJ/FGF7/FGF18/FER/ERBB4/GRB2/FYN/FRS3/FRS2/ARTN/JAK2/KLB/IL6ST/IL21/IL23R/IL6/IL27RA/LYN/IL12B/IL12RB1/IL12A	31
BP	GO:0031346	positive regulation of cell projection organization	44/342	341/18800	8.40474e-25	4.04938e-23	1.86982e-23	NTRK1/NTRK2/NTRK3/NGF/PAK3/RAP1A/NCKAP1/SRC/TGFB3/PIK3R1/PIK3CA/PTK2B/RET/PTK6/VEGFA/RAPGEF1/RAC1/WASF2/EPO/EPHA4/EPHA3/EFNA5/EPHB2/IGF1R/HRAS/HGF/NCK1/FYN/FSCN1/FN1/CAMK2B/BRK1/BDNF/BAIAP2/ARHGEF7/ARHGAP35/ABL1/ABI2/CUX1/CDC42/KIT/MTOR/LYN/MAP2K1	44
BP	GO:0061564	axon development	51/342	479/18800	1.01213e-24	4.82223e-23	2.22668e-23	NDN/NTRK1/NTRK2/NGF/PAK1/PAK3/NGFR/SOS1/UNC5C/PTK2/PRKCQ/RET/PTPN11/VEGFA/RAC1/ERBB2/FGFR2/EPHB1/EPHA7/EPHA6/EPHA5/EPHA4/EPHA3/EPHA2/EPHA1/EFNB1/EFNA5/EPHB2/IGF1R/HSP90AA1/FYN/FN1/EFNA1/BDNF/BCL2/BAIAP2/ARTN/ARHGAP35/ACTB/ABL1/CASP3/DCC/CTNNA1/CDK5R1/CDK5/CDH2/GFRA3/ITGB1/JAK2/MAPK8IP3/MAP2K1	51
BP	GO:0050900	leukocyte migration	46/342	384/18800	1.6493e-24	7.77166e-23	3.58859e-23	NCKAP1L/ZAP70/PDGFB/YES1/SOS1/SIRPA/SRC/TGFB2/TREM2/SYK/STAT5B/RHOA/VAV1/PTK2/PECAM1/PTK2B/RET/VAV3/VEGFA/RAC1/FER/FCER1G/HCK/FYN/FLT1/BCR/ARTN/AKT1/CRKL/CRK/CDC42/CD47/ITGB1/ITGB2/KIT/KITLG/IL23A/IL6/IL27RA/MYH9/MAPK3/MAPK1/LCK/LEP/LYN/IL12A	46
BP	GO:0032869	cellular response to insulin stimulus	35/342	205/18800	4.99371e-24	2.3275e-22	1.07473e-22	SOCS3/SOCS1/SHC1/SH2B2/RPS6KB1/SRC/STAT1/PDPK1/PRKCZ/PRKCQ/PRKCD/PRKCB/PIK3R3/PIK3R2/PIK3R1/PIK3CA/PTPN11/PTPN2/PTPN1/FER/IGF1R/GRB2/NCK1/GAB1/FOXO1/BCAR1/BAIAP2/AKT2/AKT1/IRS1/IRS2/INSR/MYO1C/MYO5A/LEP	35
BP	GO:0038179	neurotrophin signaling pathway	19/342	37/18800	6.89909e-24	3.181e-22	1.46884e-22	NDN/NTF4/NTRK1/NTRK2/NTF3/NTRK3/NGF/RAP1A/SOS1/SRC/PTPN11/RAPGEF1/RAF1/WASF1/GFRA1/BDNF/BCAR1/CASP3/CYFIP2	19
BP	GO:0046634	regulation of alpha-beta T cell activation	27/342	105/18800	9.0494e-24	4.12807e-22	1.90615e-22	NCKAP1L/ZAP70/SOCS1/TYK2/SYK/RHOA/PRKCZ/PRKCQ/PTPRC/PTPN22/IFNG/EBI3/BCL6/CD86/CD80/CD3E/CD28/CD274/JAK2/JAK3/IL23A/IL23R/IL27/IL4R/IL12B/IL12RB1/IL12A	27
BP	GO:0030168	platelet activation	29/342	130/18800	1.55207e-23	7.00554e-22	3.23483e-22	PDGFB/PDGFRA/PDPN/SH2B3/SRC/SYK/VAV1/PRKCQ/PRKCD/PRKCA/PLCG2/PIK3CB/PIK3CA/VAV2/VAV3/PTPN6/FCER1G/GP6/FN1/BLK/ACTB/JAK2/IL6ST/ILK/IL6/MPL/MYH9/LCK/LYN	29
BP	GO:0043405	regulation of MAP kinase activity	33/342	183/18800	1.69928e-23	7.5901e-22	3.50476e-22	PDGFB/NTF3/NTRK3/PAK1/PDGFRB/SOS1/SMPD1/SH2B3/SRC/TGFB1/TDGF1/SYK/PRKCD/PIK3CB/PTK2B/VEGFA/PTPRJ/PTPRC/PTPN6/PTPN22/PTPN1/FGF18/ERBB2/EPHA4/HRAS/FLT3/FLT1/CSK/INSR/KIT/KITLG/LYN/MAP3K11	33
BP	GO:0043552	positive regulation of phosphatidylinositol 3-kinase activity	18/342	33/18800	2.46589e-23	1.09007e-21	5.03346e-22	PDGFB/PDGFRA/PDGFRB/SRC/TGFB1/TEK/PTK2/PTK2B/VAV2/VAV3/FGFR3/FGR/FLT3/FLT1/CDC42/IRS1/KIT/LYN	18
BP	GO:0046635	positive regulation of alpha-beta T cell activation	23/342	69/18800	2.5492e-23	1.1154e-21	5.15042e-22	NCKAP1L/ZAP70/SOCS1/TYK2/SYK/RHOA/PRKCZ/PRKCQ/PTPRC/PTPN22/IFNG/EBI3/CD86/CD80/CD3E/CD28/JAK2/IL23A/IL23R/IL4R/IL12B/IL12RB1/IL12A	23
BP	GO:0032496	response to lipopolysaccharide	42/342	333/18800	2.59328e-23	1.12323e-21	5.18655e-22	NR4A1/PDCD1LG2/SNCA/SIRPA/RPS6KB1/SRC/THPO/TGFB1/TREM2/RHOA/PRKCE/PRKCA/PLCG2/VIM/PTPN22/FER/FGFR2/EPO/EPHB2/IFNAR1/HCK/BCR/AKT1/ABL1/CAPN2/CASP3/CSF2RB/CD86/CD80/CD274/JAK2/IL23R/IL24/IL6/MAPK8/MAPK3/MAPK1/LYN/IL10RA/IL12RB2/IL12B/IL12A	42
BP	GO:0007409	axonogenesis	47/342	430/18800	2.64045e-23	1.13222e-21	5.22809e-22	NDN/NTRK1/NTRK2/NGF/PAK1/PAK3/NGFR/SOS1/UNC5C/PTK2/PRKCQ/RET/PTPN11/VEGFA/RAC1/ERBB2/FGFR2/EPHB1/EPHA7/EPHA6/EPHA5/EPHA4/EPHA3/EPHA2/EPHA1/EFNB1/EFNA5/EPHB2/IGF1R/HSP90AA1/FYN/FN1/EFNA1/BDNF/BCL2/BAIAP2/ARTN/ARHGAP35/ACTB/ABL1/DCC/CDK5R1/CDK5/CDH2/GFRA3/ITGB1/MAP2K1	47
BP	GO:0014066	regulation of phosphatidylinositol 3-kinase signaling	27/342	111/18800	4.56977e-23	1.94011e-21	8.95855e-22	OSM/PDGFB/NTRK1/NTRK2/NTRK3/PDGFRA/PDGFRB/SRC/TGFB2/TREM2/TEK/PTK2/PTPN6/PTPN13/ERBB4/FGR/IGF1R/HGF/FN1/FLT3/FLT1/CD28/INSR/JAK2/KDR/KIT/LEP	27
BP	GO:0007160	cell-matrix adhesion	36/342	235/18800	5.16375e-23	2.1708e-21	1.00238e-21	UTRN/RRAS/SRC/TEK/TRIP6/RHOA/PTK2/PRKCZ/PIK3R1/PIK3CB/PTK2B/RASA1/VEGFA/RAC1/PXN/PTPRJ/EPHA3/EPHA1/EFNA5/FN1/BCR/BCL6/BCL2/ARHGEF7/ACTN1/ABL1/CDK5/CD3E/ITGA2B/ITGAV/ITGAX/ITGB1/ITGB2/KDR/ITGB5/ILK	36
BP	GO:0032103	positive regulation of response to external stimulus	47/342	442/18800	8.57263e-23	3.56888e-21	1.64794e-21	NCKAP1L/OSM/PDGFB/NTF3/NTRK3/PAK1/PAK3/PDGFRB/SNCA/SRC/TGFB1/TREM2/TYROBP/SYK/STAT5B/VAV1/PTK2/PRKCA/PLCG2/PTK2B/VEGFA/RAC1/FGF18/IGF1R/IFNG/HSP90AA1/HCK/FYN/BTK/ARTN/CD47/CD28/JAK2/KDR/IL6ST/IL21/IL23A/IL6/KLRC2/KLRD1/MET/MAPK3/MAPK1/LYN/IL15/IL12B/IL12A	47
BP	GO:0045580	regulation of T cell differentiation	30/342	151/18800	9.70957e-23	4.00333e-21	1.84855e-21	NCKAP1L/ZAP70/SOS1/SOCS1/SOS2/SYK/STAT5B/RHOA/PRKCZ/PTPRC/PTPN2/ERBB2/IFNG/BCL6/ABL1/CTLA4/CD86/CD80/CD28/CD2/JAK3/IL23A/IL23R/IL27/IL2RA/IL4R/ZEB1/IL15/IL12B/IL12RB1	30
BP	GO:0032868	response to insulin	37/342	259/18800	1.54168e-22	6.29592e-21	2.90716e-21	SOCS3/SOCS1/SHC1/SH2B2/RPS6KB1/SRC/STAT1/PDPK1/PRKCZ/PRKCQ/PRKCD/PRKCB/PIK3R3/PIK3R2/PIK3R1/PIK3CA/PTPN11/PTPN2/PTPN1/FER/IGF1R/GRB2/NCK1/GAB1/FOXO1/BCAR1/BAIAP2/AKT2/AKT1/IRS1/IRS2/INSR/MTOR/MYO1C/MYO5A/LEP/LYN	37
BP	GO:0007015	actin filament organization	47/342	450/18800	1.83931e-22	7.44051e-21	3.43568e-21	NCKAP1L/PAK1/PAK3/NCKAP1/SRC/TGFB3/RHOA/PRKCE/PRKCD/PIK3R1/PIK3CA/PTK2B/RASA1/RAC1/WASF1/WASF2/PXN/WASF3/NCK2/FER/EPHA1/ELMO2/ELMO1/HCK/GRB2/NCK1/FSCN1/BRK1/BCL2/BCAR1/BAIAP2/ARPC1B/ARHGAP35/ACTN1/ABL1/ABI2/ABI1/CYFIP2/CTNNA1/CDC42/CD47/JAK2/ITGB5/MET/MTOR/MYO1C/MYO5A	47
BP	GO:1901214	regulation of neuron death	40/342	313/18800	1.87637e-22	7.5195e-21	3.47216e-21	NTF4/NTRK1/NTRK2/NTF3/NGF/PAK3/SNCA/TGFB3/TGFB2/TREM2/TYROBP/RHOA/PIK3CA/PTK2B/RASA1/EPO/EPHB1/EPHA7/ELK1/IFNG/HRAS/FYN/BDNF/BCL2L1/BCL2/AKT1/ABL1/CAPN2/CASP3/DCC/CDK5R1/CDK5/CDC42/ITGB2/JAK2/IL6ST/IL27RA/MCL1/KRAS/MAP3K11	40
CC	GO:0030027	lamellipodium	33/341	202/19594	1.14901e-22	5.53166e-21	3.62845e-21	PAK1/PDPN/UNC5C/NCKAP1/RHOA/PLCG1/PIK3CA/PTK2B/RAC1/WASF1/WASF2/PXN/WASF3/PTPN13/FER/EPHA2/FSCN1/BRK1/BCAR1/BAIAP2/ARHGEF7/AKT1/ACTB/ABI2/ABI1/CTNND1/CTNNA1/CDK5/CDH2/ITGAV/ITGB1/KITLG/ILK	33
BP	GO:0002460	adaptive immune response based on somatic recombination of immune receptors built from immunoglobulin superfamily domains	43/342	370/18800	1.99813e-22	7.93331e-21	3.66324e-21	NCKAP1L/SLA2/RORC/TGFB1/TREM2/STAT6/STAT3/PRKCZ/PRKCQ/PRKCD/PTPRC/PTPN6/FCGR3A/FCGR1A/FCER2/FCER1G/EPHB2/HRAS/EBI3/BTK/BCL6/IGLL5/CSF2RB/CD8A/CD80/CD28/CD274/JAK3/INPP5D/IL21R/IL23A/IL23R/IL27/IL4R/IL6/IL27RA/KLRC1/KLRD1/MTOR/IL20RB/IL12B/IL12RB1/IL12A	43
BP	GO:0071900	regulation of protein serine/threonine kinase activity	43/342	372/18800	2.47536e-22	9.73792e-21	4.49652e-21	PDGFB/NTF3/NTRK3/PAK1/PDGFRB/SOS1/SNCA/SMPD1/SH2B3/SRC/TGFB1/TDGF1/SYK/RHOA/PRKCD/PIK3CB/PTK2B/VEGFA/PTPRJ/PTPRC/PTPN6/PTPN22/PTPN1/FGF18/ERBB2/EPHA4/IFNG/HRAS/FLT3/FLT1/AKT1/ACTB/ABL1/CASP3/CSK/CDK5R1/INSR/KIT/KITLG/LYN/MAP2K1/MAP2K2/MAP3K11	43
BP	GO:0070997	neuron death	42/342	353/18800	2.56136e-22	9.98466e-21	4.61045e-21	NTF4/NTRK1/NTRK2/NTF3/NGF/PAK3/NGFR/SNCA/TGFB3/TGFB2/TREM2/TYROBP/RHOA/PIK3CA/PTK2B/RASA1/EPO/EPHB1/EPHA7/ELK1/IFNG/HRAS/FYN/BDNF/BCL2L1/BCL2/AKT2/AKT1/ABL1/CAPN2/CASP3/DCC/CDK5R1/CDK5/CDC42/ITGB2/JAK2/IL6ST/IL27RA/MCL1/KRAS/MAP3K11	42
BP	GO:0002237	response to molecule of bacterial origin	42/342	354/18800	2.86016e-22	1.1049e-20	5.1019e-21	NR4A1/PDCD1LG2/SNCA/SIRPA/RPS6KB1/SRC/THPO/TGFB1/TREM2/RHOA/PRKCE/PRKCA/PLCG2/VIM/PTPN22/FER/FGFR2/EPO/EPHB2/IFNAR1/HCK/BCR/AKT1/ABL1/CAPN2/CASP3/CSF2RB/CD86/CD80/CD274/JAK2/IL23R/IL24/IL6/MAPK8/MAPK3/MAPK1/LYN/IL10RA/IL12RB2/IL12B/IL12A	42
BP	GO:0042531	positive regulation of tyrosine phosphorylation of STAT protein	22/342	67/18800	3.42612e-22	1.31171e-20	6.05689e-21	OSM/PTK6/ERBB4/EPO/FGFR3/IFNG/FYN/FLT3/JAK2/KIT/IL6ST/IL21/IL23A/IL23R/IL24/IL6/LEP/LIF/LYN/IL15/IL12B/IL12A	22
BP	GO:0090218	positive regulation of lipid kinase activity	18/342	37/18800	3.93371e-22	1.49272e-20	6.8927e-21	PDGFB/PDGFRA/PDGFRB/SRC/TGFB1/TEK/PTK2/PTK2B/VAV2/VAV3/FGFR3/FGR/FLT3/FLT1/CDC42/IRS1/KIT/LYN	18
CC	GO:0019898	extrinsic component of membrane	39/341	314/19594	3.97021e-22	1.67245e-20	1.09703e-20	ZAP70/YES1/SOCS3/SOCS2/SOCS1/SLA2/SLA/SRC/TDGF1/SYK/RHOA/PTK2/PIK3R3/PIK3R2/PIK3R1/PIK3CB/PIK3CA/PTK2B/PTK6/RACGAP1/RAC1/FER/FGR/HCK/GFRA2/GFRA1/FYN/BLK/AKT1/DNAJA3/CTNND1/CTNNA1/CRKL/CISH/CDH2/GFRA3/KRAS/LCK/LYN	39
BP	GO:0043254	regulation of protein-containing complex assembly	44/342	401/18800	6.3629e-22	2.39334e-20	1.10514e-20	NCKAP1L/NRG1/PAK1/PAK3/SNCA/NCKAP1/SRC/TGFB1/TREM2/SYK/RHOA/PRKCZ/PRKCE/PRKCD/PLCG2/PTK2B/PTPN11/RASA1/VEGFA/RAP1B/RAF1/RAC1/NCK2/FER/IFNG/HSP90AA1/HCK/GRB2/NCK1/FSCN1/BRK1/BAIAP2/ARPC1B/ARHGEF7/ABL1/CYFIP2/CDK5R1/CDC42/MAPK9/MET/MMP1/MMP3/MTOR/LMO4	44
BP	GO:0010638	positive regulation of organelle organization	48/342	487/18800	7.63136e-22	2.8455e-20	1.31392e-20	NCKAP1L/PDGFB/NTF3/NTRK3/PAK1/PDGFRB/SNCA/NCKAP1/SRC/TGFB3/TREM2/TEK/RHOA/PRKCQ/PRKCE/PTK2B/RAC1/WASF1/WASF2/PXN/WASF3/NCK2/FER/EPHA1/HRAS/HCK/GRB2/NCK1/FSCN1/BRK1/BAIAP2/ARHGAP35/AKT2/ABL1/ABI2/CDK5R1/CDK5/CDC42/CD47/CD28/INSR/KDR/MAPK9/MET/MAPK8/MTOR/MAPK3/MAPK1	48
BP	GO:0046632	alpha-beta T cell differentiation	26/342	111/18800	8.4643e-22	3.11914e-20	1.44028e-20	NCKAP1L/ZAP70/SOCS1/RORC/SYK/STAT6/STAT3/RHOA/PRKCZ/IFNG/BCL6/BCL2/ABL1/CD86/CD80/ITK/JAK3/IL21/IL23A/IL23R/IL27/IL4R/IL6/MTOR/IL12B/IL12RB1	26
BP	GO:0097581	lamellipodium organization	24/342	89/18800	8.51072e-22	3.11914e-20	1.44028e-20	PDPN/NCKAP1/SRC/PIK3R1/PIK3CA/VAV2/VAV3/RAC1/WASF1/WASF2/WASF3/NCK2/FER/EPHA2/NCK1/FSCN1/BRK1/ARHGEF7/ABI2/ABI1/CDC42/ITGB1/KIT/MTOR	24
BP	GO:0010975	regulation of neuron projection development	45/342	431/18800	1.59017e-21	5.77851e-20	2.66825e-20	NTRK1/NTRK2/NTRK3/NGF/NGEF/PAK1/PAK3/RAP1A/SDC2/RHOA/PTK2B/RET/PTK6/VEGFA/RAPGEF1/VIM/EPO/EPHA7/EPHA4/EPHA3/EFNA5/EPHB2/IGF1R/HGF/NCK1/FYN/FN1/EFNA1/CAMK2G/CAMK2B/BDNF/BAIAP2/ARHGAP35/AKT1/ABL1/ABI2/DCC/CUX1/CRKL/CRK/CDK5R1/CDK5/CDH2/LYN/MAP2K1	45
BP	GO:0051495	positive regulation of cytoskeleton organization	32/342	195/18800	1.66801e-21	6.01044e-20	2.77534e-20	NCKAP1L/NTF3/NTRK3/PAK1/NCKAP1/TGFB3/TEK/RHOA/PRKCE/PTK2B/RAC1/WASF1/WASF2/PXN/WASF3/NCK2/FER/EPHA1/HRAS/HCK/GRB2/NCK1/BRK1/BAIAP2/ABL1/ABI2/CDK5R1/CDK5/CDC42/CD47/MET/MTOR	32
BP	GO:0050852	T cell receptor signaling pathway	27/342	127/18800	2.13465e-21	7.62782e-20	3.52217e-20	ZAP70/SLA2/TRAT1/PLCG2/PLCG1/PIK3CA/PTPRJ/PTPRC/PTPN6/PTPN22/PTPN2/LCP2/HRAS/FYN/BCAR1/ABL1/CD247/CTLA4/CSK/CRKL/CD8B/CD8A/CD28/ITK/INPP5D/MAPK1/LCK	27
BP	GO:0042113	B cell activation	40/342	336/18800	2.66574e-21	9.44684e-20	4.36211e-20	NCKAP1L/ZAP70/NTRK1/TGFB1/TYROBP/SYK/STAT6/STAT5B/PRKCD/PRKCB/PLCG2/PTK2B/VAV3/PTPRJ/PTPRC/PTPN6/PTPN2/EPHB2/FLT3/BTK/BLNK/BLK/BCL6/BCL2/ABL1/IGLL5/CASP3/CTLA4/CD86/CD28/IKZF3/IRS2/ITGB1/JAK3/KIT/INPP5D/IL21/IL6/IL27RA/LYN	40
CC	GO:0005911	cell-cell junction	47/341	497/19594	2.00515e-21	7.50816e-20	4.92492e-20	ZAP70/PAK1/NGFR/TEK/RHOA/VAV1/PRKCZ/PRKCD/PIK3R1/PIK3CA/PECAM1/VEGFA/RAP1B/WASF2/PXN/PTPRJ/PTPN6/LCP2/EPHA4/EPHA2/EFNA5/FGFR4/GRB2/NCK1/GAB1/FSCN1/FRS2/BAIAP2/AKT1/ACTN1/ACTB/ABI2/CTNND1/CTNNA1/CSK/CDH2/CDC42/CD3E/CD2/ITGB1/ITK/KIT/MYH2/MYH9/LAT/LYN/MAP2K2	47
MF	GO:0019838	growth factor binding	28/342	139/18410	3.13486e-21	8.38575e-20	5.38288e-20	PDGFB/NTRK1/NTRK2/NTRK3/PDGFRA/NGFR/PDGFRB/SHC1/TGFB3/ERBB2/FGFR2/EPHA7/EPHA2/FGFR3/FGFR4/IGF1R/GPC1/FLT3/FLT1/ITGAV/INSR/KDR/KLB/IL6ST/IL2RA/IL2RB/IL2RG/IL10RA	28
BP	GO:0032147	activation of protein kinase activity	28/342	142/18800	3.35055e-21	1.17763e-19	5.43777e-20	NCKAP1L/PDGFB/NTF3/NTRK3/NRG1/SOCS1/SRC/TGFB2/PDPK1/PRLR/PRKCZ/PRKCD/PIK3CA/PTK2B/VEGFA/EPO/EFNA5/ABL1/CDK5R1/CD86/INSR/JAK2/IL23A/IL23R/MTOR/LEP/MAP2K1/IL12B	28
MF	GO:0046875	ephrin receptor binding	16/342	28/18410	3.52511e-21	8.87497e-20	5.69692e-20	SHC1/SRC/PTPN1/EPHA7/EPHA4/EFNB1/EFNA5/GRB2/NCK1/FYN/EFNA1/ABL1/CRK/CDK5R1/CDK5/LYN	16
BP	GO:0034329	cell junction assembly	44/342	420/18800	4.04482e-21	1.4101e-19	6.51117e-20	NTRK1/NTRK2/NTRK3/NRG1/RAP1A/SNCA/SRC/TEK/TRIP6/RHOA/PTK2/PRKCA/PRKACA/PECAM1/PTK2B/VEGFA/RAPGEF1/RAP1B/RAC1/PTPRJ/ERBB4/EPHB1/EPHA7/EPHA3/EPHA2/EFNA5/EPHB2/FSCN1/FN1/BDNF/BCR/BCL2/ARHGEF7/ACTN1/ACTB/ABL1/CTNND1/CTNNA1/CRKL/CDK5/CDH2/CDC42/KDR/MYO1C	44
BP	GO:0010810	regulation of cell-substrate adhesion	33/342	217/18800	4.50816e-21	1.55895e-19	7.19852e-20	PDGFB/PDPN/UTRN/RRAS/SRC/TEK/RHOA/PTK2/PRKCZ/PRKCE/PIK3R1/PIK3CB/PTK2B/RASA1/VEGFA/RAC1/PTPRJ/EPHA3/EPHA1/EFNA5/FN1/BCL6/BCL2/ARHGEF7/ABL1/DOCK1/CRKL/CRK/CDC42/CD3E/JAK2/KDR/ILK	33
BP	GO:0050878	regulation of body fluid levels	42/342	382/18800	5.42707e-21	1.8617e-19	8.59648e-20	PDGFB/PDGFRA/PDPN/SOCS2/SH2B3/SRC/UGCG/SYK/STAT5B/STAT5A/VAV1/PRLR/PRL/PRKCQ/PRKCE/PRKCD/PRKCA/PRKACB/PRKACA/PLCG2/PIK3CB/PIK3CA/VAV2/VAV3/VEGFA/PTPN6/FCER1G/ERBB4/EPHB2/GP6/FN1/BLK/ACTB/JAK2/IL6ST/ILK/IL6/MET/MPL/MYH9/LCK/LYN	42
BP	GO:0007229	integrin-mediated signaling pathway	25/342	107/18800	5.63283e-21	1.91695e-19	8.85159e-20	SRC/SYK/VAV1/PTK2/PTK2B/PTPN11/VAV3/FGR/HCK/FN1/BCAR1/ABL1/DOCK1/CTNNA1/CDC42/CD47/ITGA2B/ITGAV/ITGAX/ITGB1/ITGB2/ITGB5/ILK/MYH9/LAT	25
BP	GO:0038095	Fc-epsilon receptor signaling pathway	15/342	24/18800	6.56632e-21	2.21704e-19	1.02373e-19	SOS1/SYK/VAV1/PRKCQ/PLCG2/PLCG1/VAV2/VAV3/FER/FCER1G/BTK/MAPK9/MAPK8/MS4A2/LYN	15
BP	GO:0042063	gliogenesis	37/342	291/18800	9.35484e-21	3.13387e-19	1.44708e-19	NDN/NTRK2/NTRK3/NRG1/TGFB2/TGFB1/TREM2/STAT3/RHOA/PTK2B/PTPN11/VIM/WASF3/ERBB2/EPHA4/IFNGR1/IFNG/GPC1/AKT2/AKT1/ABL1/CSK/CRKL/CDK5R1/CDK5/CDH2/IL6ST/ILK/IL6/MTOR/MAPK3/MAPK1/KRAS/LEPR/LIF/LYN/MAP2K1	37
BP	GO:0030099	myeloid cell differentiation	42/342	391/18800	1.32179e-20	4.39367e-19	2.0288e-19	NCKAP1L/SH2B3/SRC/THPO/TGFB1/TREM2/TYROBP/STAT5B/STAT3/STAT1/PRKCA/PIK3R1/PTK2B/PTPN11/VEGFA/WASF2/PTPN6/PTPN2/EPO/EPHA2/IFNG/GAB2/BCL6/ACTN1/ABI1/CASP3/CLEC1B/CDC42/JAK2/JAK3/KIT/KITLG/INPP5D/IL23A/IL23R/MPL/MTOR/MYH9/LIF/LYN/IL15/IL12B	42
BP	GO:0031334	positive regulation of protein-containing complex assembly	31/342	194/18800	1.64273e-20	5.41848e-19	2.502e-19	NCKAP1L/NRG1/PAK1/SNCA/NCKAP1/SRC/TGFB1/SYK/RHOA/PRKCE/PLCG2/PTK2B/VEGFA/RAP1B/RAC1/NCK2/FER/IFNG/HSP90AA1/HCK/GRB2/NCK1/FSCN1/BRK1/BAIAP2/CDK5R1/MAPK9/MET/MMP1/MMP3/MTOR	31
BP	GO:0010631	epithelial cell migration	40/342	358/18800	2.76361e-20	9.04608e-19	4.17706e-19	PDGFB/NR4A1/RRAS/SRC/TGFB2/TGFB1/TEK/TDGF1/STAT5A/PDPK1/RHOA/PTK2/PRKCE/PRKCA/PLCG2/PLCG1/PIK3R3/PIK3CB/PIK3CA/PTK2B/PTPN11/VEGFA/RAC1/PXN/FGF7/FGF18/EPHA2/IFNG/EFNA1/BCAR1/AKT3/AKT1/ABL1/DOCK1/ITGB1/KDR/KIT/MET/MTOR/MYH9	40
BP	GO:0031295	T cell costimulation	18/342	45/18800	3.34762e-20	1.08747e-18	5.02142e-19	YES1/PDCD1LG2/SRC/VAV1/PIK3CA/PTPN11/PTPN6/EFNB1/FYN/AKT1/CSK/CD86/CD80/CD3E/CD28/CD274/LCK/LYN	18
BP	GO:0090132	epithelium migration	40/342	361/18800	3.75003e-20	1.20903e-18	5.58275e-19	PDGFB/NR4A1/RRAS/SRC/TGFB2/TGFB1/TEK/TDGF1/STAT5A/PDPK1/RHOA/PTK2/PRKCE/PRKCA/PLCG2/PLCG1/PIK3R3/PIK3CB/PIK3CA/PTK2B/PTPN11/VEGFA/RAC1/PXN/FGF7/FGF18/EPHA2/IFNG/EFNA1/BCAR1/AKT3/AKT1/ABL1/DOCK1/ITGB1/KDR/KIT/MET/MTOR/MYH9	40
BP	GO:0050866	negative regulation of cell activation	32/342	216/18800	4.12372e-20	1.31959e-18	6.09326e-19	NCKAP1L/PDGFB/PDGFRA/PAG1/PDCD1LG2/SOCS1/SH2B3/TREM2/TYROBP/PRKCD/PTPRC/PTPN6/PTPN22/PTPN2/FER/ERBB2/FGR/BTK/BLK/BCR/BCL6/CASP3/CTLA4/CD86/CD80/CD274/JAK3/INPP5D/IL2RA/IL4R/LYN/IL20RB	32
BP	GO:1902107	positive regulation of leukocyte differentiation	28/342	157/18800	5.83456e-20	1.8396e-18	8.49444e-19	NCKAP1L/ZAP70/SOCS1/TGFB1/TREM2/TYROBP/SYK/STAT5B/RHOA/PRKCZ/PRKCA/PTPRC/IFNG/BTK/BCL6/CD86/CD80/KITLG/INPP5D/IL23A/IL23R/IL2RA/IL4R/LIF/IL15RA/IL15/IL12B/IL12RB1	28
BP	GO:1903708	positive regulation of hemopoiesis	28/342	157/18800	5.83456e-20	1.8396e-18	8.49444e-19	NCKAP1L/ZAP70/SOCS1/TGFB1/TREM2/TYROBP/SYK/STAT5B/RHOA/PRKCZ/PRKCA/PTPRC/IFNG/BTK/BCL6/CD86/CD80/KITLG/INPP5D/IL23A/IL23R/IL2RA/IL4R/LIF/IL15RA/IL15/IL12B/IL12RB1	28
BP	GO:0090130	tissue migration	40/342	366/18800	6.19414e-20	1.93872e-18	8.95211e-19	PDGFB/NR4A1/RRAS/SRC/TGFB2/TGFB1/TEK/TDGF1/STAT5A/PDPK1/RHOA/PTK2/PRKCE/PRKCA/PLCG2/PLCG1/PIK3R3/PIK3CB/PIK3CA/PTK2B/PTPN11/VEGFA/RAC1/PXN/FGF7/FGF18/EPHA2/IFNG/EFNA1/BCAR1/AKT3/AKT1/ABL1/DOCK1/ITGB1/KDR/KIT/MET/MTOR/MYH9	40
BP	GO:0031294	lymphocyte costimulation	18/342	47/18800	8.62426e-20	2.67977e-18	1.23739e-18	YES1/PDCD1LG2/SRC/VAV1/PIK3CA/PTPN11/PTPN6/EFNB1/FYN/AKT1/CSK/CD86/CD80/CD3E/CD28/CD274/LCK/LYN	18
BP	GO:0002831	regulation of response to biotic stimulus	39/342	351/18800	1.03285e-19	3.18623e-18	1.47125e-18	PAK1/PAK3/SOCS1/SRC/TREM2/TYROBP/SYK/STAT5B/STAT2/STAT1/VAV1/PRKCA/PLCG2/PTPN11/PTPN6/PTPN22/PTPN2/PTPN1/FGR/IFNLR1/HSP90AA1/HCK/FYN/CRK/CD274/IL21/IL23A/IL23R/IL27/KLRC1/KLRC2/KLRD1/MAPK3/LEP/LYN/IL15/IL12B/IL12RB1/IL12A	39
BP	GO:0043523	regulation of neuron apoptotic process	31/342	207/18800	1.17428e-19	3.59665e-18	1.66077e-18	NTF4/NTRK1/NTRK2/NTF3/NGF/PAK3/SNCA/TGFB3/TGFB2/TREM2/TYROBP/RHOA/PIK3CA/PTK2B/RASA1/EPHA7/HRAS/BDNF/BCL2L1/BCL2/ABL1/CASP3/CDK5R1/CDK5/CDC42/JAK2/IL6ST/IL27RA/MCL1/KRAS/MAP3K11	31
BP	GO:0051402	neuron apoptotic process	33/342	241/18800	1.2726e-19	3.87015e-18	1.78706e-18	NTF4/NTRK1/NTRK2/NTF3/NGF/PAK3/NGFR/SNCA/TGFB3/TGFB2/TREM2/TYROBP/RHOA/PIK3CA/PTK2B/RASA1/EPHA7/HRAS/BDNF/BCL2L1/BCL2/AKT2/ABL1/CASP3/CDK5R1/CDK5/CDC42/JAK2/IL6ST/IL27RA/MCL1/KRAS/MAP3K11	33
BP	GO:0071902	positive regulation of protein serine/threonine kinase activity	31/342	208/18800	1.35766e-19	4.09975e-18	1.89307e-18	PDGFB/NTF3/NTRK3/PAK1/PDGFRB/SNCA/SRC/TGFB1/TDGF1/SYK/RHOA/PTK2B/VEGFA/PTPRC/PTPN1/FGF18/ERBB2/EPHA4/IFNG/HRAS/FLT3/FLT1/AKT1/CSK/CDK5R1/INSR/KIT/KITLG/MAP2K1/MAP2K2/MAP3K11	31
BP	GO:0050777	negative regulation of immune response	29/342	179/18800	1.98674e-19	5.95743e-18	2.75087e-18	NCKAP1L/YES1/PDCD1/SRC/TREM2/SYK/STAT6/STAT2/PLCG1/PTPRC/PTPN6/PTPN2/FER/FGR/HCK/FYN/BCR/BCL6/CTLA4/CRK/JAK3/INPP5D/IL4R/IL27RA/KLRC1/KLRD1/LYN/IL20RB/IL12B	29
BP	GO:0045834	positive regulation of lipid metabolic process	27/342	153/18800	3.65459e-19	1.08826e-17	5.02506e-18	PDGFB/PDGFRA/PDGFRB/SRC/TGFB1/TEK/PTK2/PRKCE/PRKCD/PTK2B/VAV2/VAV3/FGFR3/FGR/IGF1R/IFNG/FLT3/FLT1/AKT2/AKT1/CAPN2/CDC42/IRS1/IRS2/KIT/MTOR/LYN	27
BP	GO:0002274	myeloid leukocyte activation	32/342	232/18800	3.72755e-19	1.10233e-17	5.09003e-18	SNCA/TREM2/TYROBP/SYK/PDPK1/PRKCE/PRKCD/PLCG2/PTPRC/PTPN6/LCP2/FER/FCER1G/FGR/IFNGR2/IFNGR1/IFNG/GAB2/FN1/BTK/BLK/BCR/CD2/ITGB2/JAK2/KIT/IL4R/IL6/MYO18A/LAT/LYN/IL15	32
BP	GO:0007162	negative regulation of cell adhesion	36/342	305/18800	3.91151e-19	1.1488e-17	5.30465e-18	NCKAP1L/PAG1/PDCD1LG2/SOCS1/SH2B3/SRC/TGFB1/RHOA/PTK2/PRKCD/PIK3R1/PTPN11/RASA1/VEGFA/PTPRC/PTPN6/PTPN22/PTPN2/ERBB2/EPHA4/EFNA5/EPHB2/BCL6/ARHGDIB/AKT1/ABL1/CASP3/CTLA4/CD86/CD80/CD274/JAK2/JAK3/IL2RA/IL4R/IL20RB	36
BP	GO:0070527	platelet aggregation	20/342	69/18800	4.65982e-19	1.35927e-17	6.27649e-18	PDGFRA/PDPN/SH2B3/SYK/PRKCQ/PRKCD/PRKCA/PIK3CB/PTPN6/GP6/FN1/BLK/ACTB/JAK2/IL6ST/ILK/IL6/MPL/MYH9/LYN	20
BP	GO:0110053	regulation of actin filament organization	34/342	270/18800	5.1403e-19	1.4893e-17	6.87688e-18	NCKAP1L/PAK1/PAK3/NCKAP1/TGFB3/RHOA/PRKCE/PRKCD/PIK3R1/PIK3CA/PTK2B/RASA1/RAC1/WASF1/WASF2/PXN/WASF3/NCK2/FER/EPHA1/HCK/GRB2/NCK1/BRK1/BAIAP2/ARPC1B/ARHGAP35/ABL1/ABI2/CYFIP2/CDC42/CD47/MET/MTOR	34
MF	GO:0030159	signaling receptor complex adaptor activity	18/342	50/18410	4.67817e-19	1.11237e-17	7.14037e-18	SHC1/SH2B3/SH2B2/TRAT1/PIK3R1/PTPN11/NCK2/NCK1/GAB2/FRS3/FRS2/DOK2/BLNK/CRK/CD3E/IRS1/MAPK8IP3/LAT	18
BP	GO:0010001	glial cell differentiation	31/342	218/18800	5.54073e-19	1.59454e-17	7.36285e-18	NTRK2/NTRK3/NRG1/TGFB1/TREM2/STAT3/RHOA/PTPN11/VIM/WASF3/ERBB2/EPHA4/IFNGR1/IFNG/GPC1/AKT2/AKT1/ABL1/CSK/CDK5/CDH2/IL6ST/ILK/IL6/MTOR/MAPK3/MAPK1/KRAS/LIF/LYN/MAP2K1	31
BP	GO:0070374	positive regulation of ERK1 and ERK2 cascade	31/342	220/18800	7.27223e-19	2.07889e-17	9.59934e-18	PDGFB/NTRK1/NRG1/PDGFRA/PDGFRB/RAP1A/SHC1/SRC/THPO/TGFB1/TREM2/TEK/PRKCZ/PRKCA/PTK2B/PTPN11/RAP1B/PTPRC/PTPN22/FGF18/ERBB4/FGFR2/EPO/FGFR3/FGFR4/HRAS/ABL1/CRKL/KDR/MAPK3/MAP2K1	31
BP	GO:0043406	positive regulation of MAP kinase activity	24/342	116/18800	7.44499e-19	2.10072e-17	9.70014e-18	PDGFB/NTF3/NTRK3/PAK1/PDGFRB/SRC/TGFB1/TDGF1/SYK/PTK2B/VEGFA/PTPRC/PTPN1/FGF18/ERBB2/EPHA4/HRAS/FLT3/FLT1/CSK/INSR/KIT/KITLG/MAP3K11	24
BP	GO:1905475	regulation of protein localization to membrane	28/342	172/18800	7.44657e-19	2.10072e-17	9.70014e-18	RAP1A/TGFB1/TREM2/PDPK1/PRKCZ/PRKCE/PIK3R1/ERBB2/EPHA3/EPHA2/EPHB2/IFNG/HRAS/GPC1/FYN/BCL2L1/AKT2/AKT1/ACTB/CSK/CRKL/CDK5R1/CDK5/CDH2/ITGB1/ITGB2/MAPK8/MYO1C	28
BP	GO:0002819	regulation of adaptive immune response	29/342	188/18800	8.03237e-19	2.25116e-17	1.03948e-17	NCKAP1L/TGFB1/TREM2/STAT6/PRKCZ/PRKCQ/PTPRC/PTPN6/FCER2/EPHB2/BTK/BCL6/CD80/CD28/CD274/JAK3/IL6ST/IL23A/IL23R/IL27/IL4R/IL6/IL27RA/KLRC1/KLRD1/IL20RB/IL12B/IL12RB1/IL12A	29
BP	GO:0002822	regulation of adaptive immune response based on somatic recombination of immune receptors built from immunoglobulin superfamily domains	28/342	173/18800	8.74041e-19	2.43108e-17	1.12256e-17	NCKAP1L/TGFB1/TREM2/STAT6/PRKCZ/PRKCQ/PTPRC/PTPN6/FCER2/EPHB2/BTK/BCL6/CD80/CD28/CD274/JAK3/IL23A/IL23R/IL27/IL4R/IL6/IL27RA/KLRC1/KLRD1/IL20RB/IL12B/IL12RB1/IL12A	28
BP	GO:0030032	lamellipodium assembly	20/342	71/18800	8.78772e-19	2.43108e-17	1.12256e-17	NCKAP1/PIK3R1/PIK3CA/VAV2/VAV3/RAC1/WASF2/WASF3/NCK2/FER/EPHA2/NCK1/FSCN1/BRK1/ARHGEF7/ABI2/CDC42/ITGB1/KIT/MTOR	20
MF	GO:0019955	cytokine binding	26/342	141/18410	8.89619e-19	1.95793e-17	1.25681e-17	PDPN/TGFB3/PRLR/IFNGR1/IFNAR1/EBI3/ITGAV/ITGB1/KIT/IL6ST/IL22RA1/IL23R/IL2RA/IL2RB/IL2RG/IL5RA/IL27RA/LEPR/IL20RB/IL20RA/IL10RA/IL13RA1/IL12RB2/IL12B/IL12RB1/IL12A	26
MF	GO:0005165	neurotrophin receptor binding	11/342	12/18410	9.14922e-19	1.95793e-17	1.25681e-17	NTF4/NTRK1/NTF3/NGF/SHC1/PLCG1/PIK3R1/EFNA5/GRB2/FRS2/BDNF	11
BP	GO:0010634	positive regulation of epithelial cell migration	28/342	174/18800	1.02477e-18	2.8168e-17	1.30067e-17	PDGFB/RRAS/SRC/TGFB2/TGFB1/TEK/TDGF1/STAT5A/PDPK1/PRKCE/PRKCA/PLCG2/PLCG1/PIK3CB/PTK2B/VEGFA/RAC1/FGF7/FGF18/IFNG/BCAR1/AKT3/AKT1/ABL1/DOCK1/KDR/MET/MTOR	28
BP	GO:0060326	cell chemotaxis	36/342	315/18800	1.14126e-18	3.11701e-17	1.43929e-17	NCKAP1L/PDGFB/PDGFRA/NR4A1/PDGFRB/TGFB2/SYK/VAV1/PTK2/PRKCQ/PRKCD/PTK2B/VAV3/VEGFA/RAC1/FGF18/FCER1G/EPHB1/EPHA2/ELMO2/HGF/GAB1/FLT1/BCAR1/CRKL/CRK/ITGB2/KDR/KIT/IL23A/IL6/MET/MAPK3/MAPK1/LYN/IL12A	36
BP	GO:0060396	growth hormone receptor signaling pathway	14/342	25/18800	1.24094e-18	3.36781e-17	1.5551e-17	SOCS2/TYK2/STAT6/STAT5B/STAT5A/STAT3/PTK2/PIK3R1/PXN/PTPN1/JAK1/JAK2/JAK3/LYN	14
[truncated: 1,640 more rows]

## Sheet: module5_enrichmentGO
ONTOLOGY	ID	Description	GeneRatio	BgRatio	pvalue	p.adjust	qvalue	geneID	Count
[truncated: 192 more rows]

[truncated: 1 more sheets: module6_enrichmentGO]
